# Supplementary material for: (Aceto­nitrile-κN)aqua­[N,N′-bis­(pyridin-2-yl­methyl)ethane-1,2-di­amine-κ4 N,N′,N′′,N′′′]zinc(II) perchlorate
Source: Acta Crystallogr E Crystallogr Commun. 2017 Sep 29;73(Pt 10):1568–71. doi: 10.1107/S2056989017013603 (PMC5730320; doi:10.1107/S2056989017013603)
Supplement: Supplementary file 1 [file e-73-01568-sup1.cif]

##############################################################################
#                                                                            #
# This CIF contains the data in a paper accepted for publication in          #
# Acta Crystallographica Section E. It conforms to the requirements of       #
# Notes for Authors for Acta Crystallographica Section E, and has been       #
# peer reviewed under the auspices of the IUCr Commission on Journals.       #
#                                                                            #
# Full details of the Crystallographic Information File format               #
# are given in the paper "The Crystallographic Information File (CIF):       #
# a New Standard Archive File for Crystallography" by S. R. Hall, F. H.      #
# Allen and I. D. Brown [Acta Cryst. (1991), A47, 655-685].                  #
#                                                                            #
# The current version of the core CIF dictionary is obtainable from          #
# ftp://ftp.iucr.org/pub/cif_core.dic.                                       #
#                                                                            #
# Software is freely available for graphical display of the structure(s)     #
# in this CIF. For information consult the CIF software page                 #
# http://www.iucr.org/resources/cif/software.                                #
#                                                                            #
# This file may be used for bona fide research purposes within the           #
# scientific community so long as proper attribution is given to the journal # 
# article from which it was obtained.                                        #
#                                                                            #
##############################################################################
data_I
_audit_creation_method     'SHELXL-2014/7'
_journal_date_recd_electronic     2017-06-16
_journal_date_accepted     2017-09-22
_journal_name_full     'Acta Crystallographica, Section E'
_journal_year     2017
_journal_volume     73
_journal_issue     10
_journal_page_first     1568
_journal_page_last     1571
_journal_paper_category     GM
_journal_paper_doi     10.1107/S2056989017013603
_journal_coeditor_code     IM2479
_publ_contact_author_name     'Ray J. Butcher'
_publ_contact_author_address
;
Department of Chemistry
Howard University
525 College Street NW
Washington DC 20059
USA
;
_publ_contact_author_email     rbutcher99@yahoo.com
_publ_contact_author_fax     '202-806-5442'
_publ_contact_author_phone     '703-585-6631'
_publ_section_title
;\
(Acetonitrile-\k<i>N</i>)aqua[<i>N</i>,<i>N</i>'-bis(pyridin-2-ylmethyl)\
ethane-1,2-diamine-\
\k^4^<i>N</i>,<i>N</i>',<i>N</i>'',<i>N</i>''']zinc(II) perchlorate
;
_publ_section_title_footnote     .
loop_
    _publ_author_name
    _publ_author_footnote
    _publ_author_address
    'Okeke, Ugochukwu' .
;
Department of Chemistry
Howard University
525 College Street NW
Washington
DC 20059
USA
;
    'Gultneh, Yilma' .
;
Department of Chemistry
Howard University
525 College Street NW
Washington
DC 20059
USA
;
    'Butcher, Ray J.' .
;
Department of Chemistry
Howard University
525 College Street NW
Washington
DC 20059
USA
;
_publ_section_synopsis
;
The structure of
acetonitrileaqua[1,2-bis(pyridin-2-ylmethyl)ethane-1,2-diamine]zinc(II)
perchlorate contains a six-coordinate cation consisting of the tetradentate
bispicen ligand, coordinated water, and coordinated acetonitrile with the
latter two ligands adopting a <i>cis</i> configuration.
;
_chemical_name_systematic
;\
(Acetonitrile-\k<i>N</i>)aqua[<i>N</i>,<i>N</i>'-bis(pyridin-2-ylmethyl)\
ethane-1,2-diamine-\
\k^4^<i>N</i>,<i>N</i>',<i>N</i>'',<i>N</i>''']zinc(II) perchlorate
;
_chemical_name_common     ?
_chemical_formula_moiety     'C16 H23 N5 O Zn 2+, 2(Cl O4 -)'
_chemical_formula_sum     'C16 H23 Cl2 N5 O9 Zn'
_chemical_formula_iupac     '[Zn (C14 H18 N4) (C2 H3 N) (H2 O1)] (Cl O4)2'
_chemical_formula_weight     565.66
_chemical_melting_point     ?
_shelx_space_group_comment
;
The symmetry employed for this shelxl refinement is uniquely defined
by the following loop, which should always be used as a source of
symmetry information in preference to the above space-group names.
They are only intended as comments.
;
_space_group_crystal_system     triclinic
_space_group_name_H-M_alt     'P -1'
_space_group_name_Hall     '-P 1'
loop_
    _space_group_symop_operation_xyz
    'x, y, z'
    '-x, -y, -z'
_cell_length_a     8.2959(3)
_cell_length_b     10.3169(4)
_cell_length_c     27.7884(9)
_cell_angle_alpha     92.9690(10)
_cell_angle_beta     98.2410(10)
_cell_angle_gamma     109.6200(10)
_cell_volume     2204.36(14)
_cell_formula_units_Z     4
_cell_measurement_reflns_used     9442
_cell_measurement_theta_min     3.239
_cell_measurement_theta_max     61.869
_cell_measurement_temperature     100(2)
_exptl_crystal_description     block
_exptl_crystal_colour     colourless
_exptl_crystal_size_max     0.450
_exptl_crystal_size_mid     0.410
_exptl_crystal_size_min     0.290
_exptl_crystal_density_diffrn     1.704
_exptl_crystal_density_meas     ?
_exptl_crystal_density_method     ?
_exptl_crystal_F_000     1160
_exptl_absorpt_coefficient_mu     1.416
_exptl_absorpt_correction_type     multi-scan
_exptl_absorpt_process_details
;
(SADABS; Sheldrick, 1996)
;
_shelx_estimated_absorpt_T_min     0.247
_shelx_estimated_absorpt_T_max     0.367
_exptl_absorpt_correction_T_min     0.4527
_exptl_absorpt_correction_T_max     0.7528
_diffrn_ambient_temperature     100(2)
_diffrn_radiation_type     MoK\a
_diffrn_radiation_wavelength     0.71073
_diffrn_measurement_device_type     'Bruker Quest CCD'
_diffrn_measurement_method     '\w scans'
_diffrn_detector_area_resol_mean     ?
_diffrn_reflns_number     37729
_diffrn_reflns_av_R_equivalents     0.0470
_diffrn_reflns_theta_min     2.310
_diffrn_reflns_theta_max     49.238
_diffrn_reflns_theta_full     25.500
_diffrn_measured_fraction_theta_max     0.844
_diffrn_measured_fraction_theta_full     0.970
_diffrn_reflns_limit_h_min     -9
_diffrn_reflns_limit_h_max     9
_diffrn_reflns_limit_k_min     -12
_diffrn_reflns_limit_k_max     12
_diffrn_reflns_limit_l_min     -32
_diffrn_reflns_limit_l_max     33
_refine_special_details     ?
_reflns_number_total     37729
_reflns_number_gt     31022
_reflns_threshold_expression     'I > 2\s(I)'
_refine_ls_structure_factor_coef     Fsqd
_refine_ls_matrix_type     full
_refine_ls_R_factor_all     0.0535
_refine_ls_R_factor_gt     0.0415
_refine_ls_wR_factor_gt     0.1022
_refine_ls_wR_factor_ref     0.1073
_refine_ls_goodness_of_fit_ref     1.053
_refine_ls_restrained_S_all     1.052
_refine_ls_number_reflns     37729
_refine_ls_number_parameters     636
_refine_ls_number_restraints     56
_refine_ls_hydrogen_treatment     mixed
_refine_ls_weighting_scheme     calc
_refine_ls_weighting_details
              'w=1/[\s^2^(Fo^2^)+(0.0391P)^2^+1.0144P] where P=(Fo^2^+2Fc^2^)/3'
_atom_sites_solution_hydrogens     mixed
_atom_sites_solution_primary     ?
_atom_sites_solution_secondary     ?
_refine_ls_shift/su_max     0.006
_refine_ls_shift/su_mean     0.000
_refine_diff_density_max     2.235
_refine_diff_density_min     -1.152
_refine_ls_extinction_method     none
_refine_ls_extinction_coef     .
loop_
    _atom_type_symbol
    _atom_type_description
    _atom_type_scat_dispersion_real
    _atom_type_scat_dispersion_imag
    _atom_type_scat_source
    'C' 'C' 0.0033 0.0016
                         'International Tables Vol C Tables 4.2.6.8 and 6.1.1.4'
    'H' 'H' 0.0000 0.0000
                         'International Tables Vol C Tables 4.2.6.8 and 6.1.1.4'
    'N' 'N' 0.0061 0.0033
                         'International Tables Vol C Tables 4.2.6.8 and 6.1.1.4'
    'O' 'O' 0.0106 0.0060
                         'International Tables Vol C Tables 4.2.6.8 and 6.1.1.4'
    'Cl' 'Cl' 0.1484 0.1585
                         'International Tables Vol C Tables 4.2.6.8 and 6.1.1.4'
    'Zn' 'Zn' 0.2839 1.4301
                         'International Tables Vol C Tables 4.2.6.8 and 6.1.1.4'
_computing_data_collection
;
APEX2 (Bruker, 2005)
;
_computing_cell_refinement
;
SAINT (Bruker, 2002)
;
_computing_data_reduction
;
SAINT (Bruker, 2002)
;
_computing_structure_solution
;
SHELXT (Sheldrick, 2015a)
;
_computing_structure_refinement
;
SHELXL2014 (Sheldrick, 2015b)
;
_computing_molecular_graphics
;
SHELXTL (Sheldrick, 2008)
;
_computing_publication_material
;
SHELXTL (Sheldrick, 2008)
;
loop_
    _atom_site_type_symbol
    _atom_site_label
    _atom_site_fract_x
    _atom_site_fract_y
    _atom_site_fract_z
    _atom_site_U_iso_or_equiv
    _atom_site_adp_type
    _atom_site_calc_flag
    _atom_site_occupancy
    _atom_site_disorder_assembly
    _atom_site_disorder_group
    Zn Zn1 0.83273(2) 0.76731(2) 0.37527(2) 0.01022(2) Uani d 1 . .
    O O1W 0.61524(9) 0.81617(8) 0.34185(2) 0.01495(10) Uani d 1 . .
    H H1W1 0.611(2) 0.8958(14) 0.3465(7) 0.021(4) Uiso d 1 . .
    H H1W2 0.5198(19) 0.7649(16) 0.3439(7) 0.022(4) Uiso d 1 . .
    N N1A 0.71985(8) 0.70563(8) 0.43995(2) 0.01171(9) Uani d 1 . .
    N N2A 1.03060(9) 0.70258(8) 0.41604(3) 0.01261(10) Uani d 1 . .
    H H2AB 1.0721 0.6483 0.3929 0.015 Uiso calc 1 . .
    N N3A 0.99210(9) 0.97233(8) 0.41415(2) 0.01183(9) Uani d 1 . .
    H H3AB 0.9157 1.0157 0.4283 0.014 Uiso calc 1 . .
    N N4A 0.99441(9) 0.85294(8) 0.32333(2) 0.01277(10) Uani d 1 . .
    N N5A 0.71429(11) 0.57128(9) 0.33332(3) 0.01715(12) Uani d 1 . .
    C C1A 0.58572(10) 0.73342(10) 0.45424(3) 0.01395(12) Uani d 1 . .
    H H1AA 0.5210 0.7731 0.4325 0.017 Uiso calc 1 . .
    C C2A 0.53812(11) 0.70639(10) 0.49963(3) 0.01520(13) Uani d 1 . .
    H H2AA 0.4410 0.7253 0.5084 0.018 Uiso calc 1 . .
    C C3A 0.63487(11) 0.65113(10) 0.53211(3) 0.01514(13) Uani d 1 . .
    H H3AA 0.6058 0.6325 0.5635 0.018 Uiso calc 1 . .
    C C4A 0.77454(11) 0.62379(10) 0.51771(3) 0.01419(12) Uani d 1 . .
    H H4AA 0.8440 0.5874 0.5393 0.017 Uiso calc 1 . .
    C C5A 0.81176(10) 0.65040(9) 0.47104(3) 0.01169(10) Uani d 1 . .
    C C6A 0.95559(11) 0.61389(10) 0.45279(3) 0.01427(12) Uani d 1 . .
    H H6AA 1.0483 0.6229 0.4808 0.017 Uiso calc 1 . .
    H H6AB 0.9094 0.5161 0.4383 0.017 Uiso calc 1 . .
    C C7A 1.17523(10) 0.83110(10) 0.43644(3) 0.01500(12) Uani d 1 . .
    H H7AA 1.2467 0.8654 0.4110 0.018 Uiso calc 1 . .
    H H7AB 1.2500 0.8113 0.4640 0.018 Uiso calc 1 . .
    C C8A 1.10825(11) 0.94212(10) 0.45419(3) 0.01437(12) Uani d 1 . .
    H H8AA 1.0441 0.9106 0.4813 0.017 Uiso calc 1 . .
    H H8AB 1.2077 1.0277 0.4669 0.017 Uiso calc 1 . .
    C C9A 1.08674(12) 1.06278(9) 0.38040(3) 0.01483(12) Uani d 1 . .
    H H9AA 1.2040 1.1197 0.3980 0.018 Uiso calc 1 . .
    H H9AB 1.0248 1.1264 0.3701 0.018 Uiso calc 1 . .
    C C10A 1.10454(10) 0.98339(9) 0.33561(3) 0.01292(11) Uani d 1 . .
    C C11A 1.22877(12) 1.04752(11) 0.30741(3) 0.01845(15) Uani d 1 . .
    H H11A 1.3072 1.1392 0.3173 0.022 Uiso calc 1 . .
    C C12A 1.23620(13) 0.97543(13) 0.26464(4) 0.02126(17) Uani d 1 . .
    H H12A 1.3189 1.0175 0.2446 0.026 Uiso calc 1 . .
    C C13A 1.12063(13) 0.84058(12) 0.25154(3) 0.01897(15) Uani d 1 . .
    H H13A 1.1220 0.7894 0.2223 0.023 Uiso calc 1 . .
    C C14A 1.00344(12) 0.78261(10) 0.28217(3) 0.01595(13) Uani d 1 . .
    H H14A 0.9266 0.6897 0.2738 0.019 Uiso calc 1 . .
    C C15A 0.66602(11) 0.46620(9) 0.31015(3) 0.01465(12) Uani d 1 . .
    C C16A 0.60567(15) 0.33475(10) 0.27988(3) 0.01905(15) Uani d 1 . .
    H H16A 0.4855 0.3148 0.2638 0.029 Uiso calc 1 . .
    H H16B 0.6110 0.2612 0.3003 0.029 Uiso calc 1 . .
    H H16C 0.6797 0.3394 0.2551 0.029 Uiso calc 1 . .
    Zn Zn2 0.17061(2) 0.21312(2) 0.12948(2) 0.01100(2) Uani d 1 . .
    O O2W 0.38318(9) 0.15838(8) 0.16247(2) 0.01486(10) Uani d 1 . .
    H H2W1 0.479(2) 0.2123(17) 0.1601(7) 0.030(5) Uiso d 1 . .
    H H2W2 0.386(2) 0.0810(14) 0.1559(6) 0.019(4) Uiso d 1 . .
    N N1B 0.28232(9) 0.27927(8) 0.06607(2) 0.01196(10) Uani d 1 . .
    N N2B -0.02412(9) 0.28556(9) 0.09126(3) 0.01434(11) Uani d 1 . .
    H H2BB -0.0633 0.3385 0.1155 0.017 Uiso calc 1 . .
    N N3B 0.00700(9) 0.01205(8) 0.08839(3) 0.01278(10) Uani d 1 . .
    H H3BB 0.0815 -0.0307 0.0730 0.015 Uiso calc 1 . .
    N N4B 0.00625(9) 0.12413(8) 0.18045(3) 0.01389(11) Uani d 1 . .
    N N5B 0.29347(11) 0.40678(9) 0.17350(3) 0.01795(13) Uani d 1 . .
    C C1B 0.41515(10) 0.25042(10) 0.05142(3) 0.01366(12) Uani d 1 . .
    H H1BA 0.4762 0.2062 0.0724 0.016 Uiso calc 1 . .
    C C2B 0.46654(11) 0.28262(10) 0.00690(3) 0.01498(13) Uani d 1 . .
    H H2BA 0.5621 0.2622 -0.0023 0.018 Uiso calc 1 . .
    C C3B 0.37530(12) 0.34545(10) -0.02411(3) 0.01559(13) Uani d 1 . .
    H H3BA 0.4072 0.3682 -0.0549 0.019 Uiso calc 1 . .
    C C4B 0.23719(12) 0.37432(10) -0.00934(3) 0.01569(13) Uani d 1 . .
    H H4BA 0.1719 0.4159 -0.0301 0.019 Uiso calc 1 . .
    C C5B 0.19527(10) 0.34154(9) 0.03642(3) 0.01292(11) Uani d 1 . .
    C C6B 0.05258(12) 0.37796(10) 0.05555(4) 0.01661(13) Uani d 1 . .
    H H6BA 0.1004 0.4746 0.0712 0.020 Uiso calc 1 . .
    H H6BB -0.0396 0.3723 0.0278 0.020 Uiso calc 1 . .
    C C7B -0.17097(11) 0.15995(11) 0.06975(4) 0.01697(14) Uani d 1 . .
    H H7BA -0.2450 0.1837 0.0430 0.020 Uiso calc 1 . .
    H H7BB -0.2424 0.1238 0.0950 0.020 Uiso calc 1 . .
    C C8B -0.10838(11) 0.04847(10) 0.04981(3) 0.01612(13) Uani d 1 . .
    H H8BA -0.2099 -0.0352 0.0365 0.019 Uiso calc 1 . .
    H H8BB -0.0448 0.0819 0.0228 0.019 Uiso calc 1 . .
    C C9B -0.08761(12) -0.08171(10) 0.12122(3) 0.01626(13) Uani d 1 . .
    H H9BA -0.0259 -0.1461 0.1306 0.020 Uiso calc 1 . .
    H H9BB -0.2050 -0.1375 0.1034 0.020 Uiso calc 1 . .
    C C10B -0.10482(11) -0.00548(10) 0.16698(3) 0.01407(12) Uani d 1 . .
    C C11B -0.23001(13) -0.07162(12) 0.19458(4) 0.02008(16) Uani d 1 . .
    H H11B -0.3085 -0.1630 0.1841 0.024 Uiso calc 1 . .
    C C12B -0.23822(14) -0.00165(13) 0.23783(4) 0.02261(18) Uani d 1 . .
    H H12B -0.3215 -0.0450 0.2575 0.027 Uiso calc 1 . .
    C C13B -0.12295(13) 0.13227(12) 0.25180(3) 0.01974(16) Uani d 1 . .
    H H13B -0.1257 0.1821 0.2812 0.024 Uiso calc 1 . .
    C C14B -0.00359(12) 0.19202(11) 0.22199(3) 0.01707(14) Uani d 1 . .
    H H14B 0.0741 0.2843 0.2312 0.020 Uiso calc 1 . .
    C C15B 0.34115(11) 0.51392(10) 0.19532(3) 0.01525(12) Uani d 1 . .
    C C16B 0.39955(14) 0.64762(10) 0.22374(4) 0.01918(15) Uani d 1 . .
    H H16D 0.3243 0.6457 0.2480 0.029 Uiso calc 1 . .
    H H16E 0.3947 0.7185 0.2020 0.029 Uiso calc 1 . .
    H H16F 0.5193 0.6693 0.2404 0.029 Uiso calc 1 . .
    Cl Cl1 0.33629(2) -0.17248(2) 0.09748(2) 0.01340(3) Uani d 1 . .
    O O11 0.30474(11) -0.12439(8) 0.14429(3) 0.01993(13) Uani d 1 . .
    O O12 0.37512(14) -0.29685(10) 0.10216(4) 0.02729(17) Uani d 1 . .
    O O13 0.47992(13) -0.06661(11) 0.08384(4) 0.0317(2) Uani d 1 . .
    O O14 0.18341(12) -0.19854(12) 0.06120(3) 0.0314(2) Uani d 1 . .
    Cl Cl2 0.66222(2) 1.15399(2) 0.40344(2) 0.01185(3) Uani d 1 . .
    O O21 0.62121(14) 1.27698(10) 0.39746(3) 0.02598(17) Uani d 1 . .
    O O22 0.68767(11) 1.10012(8) 0.35669(2) 0.01847(12) Uani d 1 . .
    O O23 0.81983(11) 1.18512(11) 0.43829(3) 0.02691(17) Uani d 1 . .
    O O24 0.52286(13) 1.05033(11) 0.42000(4) 0.0321(2) Uani d 1 . .
    Cl Cl3 0.21799(3) 0.50962(2) -0.16092(2) 0.01582(3) Uani d 1 . .
    O O31 0.27818(11) 0.65914(9) -0.16224(4) 0.02509(16) Uani d 1 . .
    O O32 0.26294(13) 0.44580(11) -0.20132(4) 0.0314(2) Uani d 1 . .
    O O33 0.03501(14) 0.46092(13) -0.16261(6) 0.0477(3) Uani d 1 . .
    O O34 0.3044(2) 0.48292(17) -0.11636(4) 0.0603(4) Uani d 1 . .
    Cl Cl4 1.18034(5) 0.48638(4) 0.33410(2) 0.01448(5) Uani d 0.9090(15) A 1
    O O41 1.28183(13) 0.63107(11) 0.35110(4) 0.0286(2) Uani d 0.9090(15) A 1
    O O42 1.06676(17) 0.43235(13) 0.36849(4) 0.0339(3) Uani d 0.9090(15) A 1
    O O43 1.07584(18) 0.47935(13) 0.28758(4) 0.0358(3) Uani d 0.9090(15) A 1
    O O44 1.29117(16) 0.40816(15) 0.32951(7) 0.0499(4) Uani d 0.9090(15) A 1
    Cl Cl4A 1.2271(6) 0.4988(5) 0.33959(14) 0.0173(6) Uani d 0.0910(15) A 2
    O O41A 1.3201(11) 0.4703(10) 0.3811(3) 0.0286(2) Uani d 0.0910(15) A 2
    O O42A 1.0388(13) 0.4473(12) 0.3392(4) 0.0339(3) Uani d 0.0910(15) A 2
    O O43A 1.280(2) 0.6441(11) 0.3365(4) 0.0358(3) Uani d 0.0910(15) A 2
    O O44A 1.2617(16) 0.4390(15) 0.2955(5) 0.0499(4) Uani d 0.0910(15) A 2
loop_
    _atom_site_aniso_label
    _atom_site_aniso_U_11
    _atom_site_aniso_U_22
    _atom_site_aniso_U_33
    _atom_site_aniso_U_12
    _atom_site_aniso_U_13
    _atom_site_aniso_U_23
    Zn1 0.00995(3) 0.01079(4) 0.00945(3) 0.00291(3) 0.00217(2) 0.00021(2)
    O1W 0.0134(2) 0.0150(3) 0.0161(2) 0.00531(19) 0.00066(17) 0.00013(19)
    N1A 0.0103(2) 0.0137(3) 0.0118(2) 0.00480(18) 0.00263(16) 0.00136(18)
    N2A 0.0126(2) 0.0133(3) 0.0137(2) 0.00588(19) 0.00452(18) 0.00143(19)
    N3A 0.0122(2) 0.0120(3) 0.0117(2) 0.00456(18) 0.00275(17) 0.00024(18)
    N4A 0.0133(2) 0.0135(3) 0.0111(2) 0.00355(19) 0.00376(17) 0.00090(19)
    N5A 0.0180(3) 0.0136(3) 0.0177(3) 0.0034(2) 0.0025(2) -0.0018(2)
    C1A 0.0117(2) 0.0181(3) 0.0132(2) 0.0066(2) 0.0026(2) 0.0009(2)
    C2A 0.0131(3) 0.0183(4) 0.0145(3) 0.0051(2) 0.0049(2) 0.0000(2)
    C3A 0.0158(3) 0.0153(3) 0.0131(2) 0.0029(2) 0.0051(2) 0.0007(2)
    C4A 0.0148(3) 0.0144(3) 0.0135(2) 0.0046(2) 0.0035(2) 0.0033(2)
    C5A 0.0113(2) 0.0116(3) 0.0127(2) 0.0041(2) 0.00288(18) 0.0020(2)
    C6A 0.0145(3) 0.0142(3) 0.0171(3) 0.0076(2) 0.0049(2) 0.0045(2)
    C7A 0.0099(2) 0.0168(3) 0.0187(3) 0.0051(2) 0.0023(2) 0.0030(3)
    C8A 0.0135(3) 0.0137(3) 0.0139(2) 0.0036(2) -0.0004(2) -0.0005(2)
    C9A 0.0178(3) 0.0105(3) 0.0159(3) 0.0035(2) 0.0057(2) 0.0013(2)
    C10A 0.0123(2) 0.0136(3) 0.0128(2) 0.0036(2) 0.00367(19) 0.0027(2)
    C11A 0.0172(3) 0.0194(4) 0.0182(3) 0.0031(3) 0.0079(3) 0.0049(3)
    C12A 0.0199(4) 0.0275(5) 0.0178(3) 0.0067(3) 0.0104(3) 0.0061(3)
    C13A 0.0210(3) 0.0264(5) 0.0127(3) 0.0106(3) 0.0071(2) 0.0024(3)
    C14A 0.0175(3) 0.0184(4) 0.0118(2) 0.0056(3) 0.0044(2) -0.0004(2)
    C15A 0.0168(3) 0.0122(3) 0.0139(3) 0.0035(2) 0.0034(2) 0.0007(2)
    C16A 0.0287(4) 0.0117(3) 0.0144(3) 0.0040(3) 0.0043(3) -0.0005(2)
    Zn2 0.01021(3) 0.01191(4) 0.00994(3) 0.00248(3) 0.00271(2) -0.00051(3)
    O2W 0.0141(2) 0.0145(3) 0.0153(2) 0.00460(19) 0.00156(17) 0.00032(19)
    N1B 0.0109(2) 0.0138(3) 0.0114(2) 0.00427(18) 0.00268(16) 0.00160(18)
    N2B 0.0135(2) 0.0148(3) 0.0167(2) 0.0067(2) 0.00503(19) 0.0004(2)
    N3B 0.0122(2) 0.0128(3) 0.0132(2) 0.00396(19) 0.00343(17) -0.00034(19)
    N4B 0.0135(2) 0.0156(3) 0.0123(2) 0.0037(2) 0.00466(18) 0.0001(2)
    N5B 0.0182(3) 0.0147(3) 0.0184(3) 0.0034(2) 0.0023(2) -0.0026(2)
    C1B 0.0124(2) 0.0177(3) 0.0118(2) 0.0061(2) 0.00272(19) 0.0019(2)
    C2B 0.0137(3) 0.0192(4) 0.0123(2) 0.0053(2) 0.0041(2) 0.0012(2)
    C3B 0.0167(3) 0.0167(4) 0.0117(2) 0.0033(2) 0.0031(2) 0.0022(2)
    C4B 0.0162(3) 0.0156(3) 0.0150(3) 0.0048(2) 0.0023(2) 0.0046(2)
    C5B 0.0119(2) 0.0125(3) 0.0143(2) 0.0041(2) 0.0022(2) 0.0023(2)
    C6B 0.0163(3) 0.0150(3) 0.0219(3) 0.0084(3) 0.0058(3) 0.0050(3)
    C7B 0.0100(2) 0.0192(4) 0.0218(3) 0.0054(2) 0.0023(2) 0.0023(3)
    C8B 0.0141(3) 0.0157(3) 0.0154(3) 0.0027(2) -0.0006(2) -0.0012(2)
    C9B 0.0174(3) 0.0122(3) 0.0182(3) 0.0027(2) 0.0063(2) 0.0006(2)
    C10B 0.0128(3) 0.0155(3) 0.0144(3) 0.0045(2) 0.0045(2) 0.0030(2)
    C11B 0.0177(3) 0.0209(4) 0.0202(3) 0.0021(3) 0.0088(3) 0.0057(3)
    C12B 0.0205(4) 0.0302(5) 0.0194(3) 0.0078(3) 0.0113(3) 0.0085(3)
    C13B 0.0209(4) 0.0276(5) 0.0140(3) 0.0105(3) 0.0080(3) 0.0038(3)
    C14B 0.0184(3) 0.0202(4) 0.0128(3) 0.0059(3) 0.0059(2) -0.0001(2)
    C15B 0.0161(3) 0.0132(3) 0.0156(3) 0.0039(2) 0.0032(2) 0.0000(2)
    C16B 0.0255(4) 0.0125(3) 0.0177(3) 0.0040(3) 0.0054(3) -0.0012(3)
    Cl1 0.01268(6) 0.01273(7) 0.01505(6) 0.00419(5) 0.00425(5) 0.00015(5)
    O11 0.0276(3) 0.0176(3) 0.0170(2) 0.0092(3) 0.0090(2) -0.0001(2)
    O12 0.0400(5) 0.0205(4) 0.0306(4) 0.0195(4) 0.0129(3) 0.0039(3)
    O13 0.0281(4) 0.0244(4) 0.0381(5) -0.0021(3) 0.0190(4) 0.0039(4)
    O14 0.0241(4) 0.0441(6) 0.0252(4) 0.0174(4) -0.0069(3) -0.0100(4)
    Cl2 0.01223(6) 0.01228(7) 0.01196(6) 0.00475(5) 0.00369(5) 0.00156(5)
    O21 0.0431(5) 0.0244(4) 0.0232(3) 0.0248(4) 0.0125(3) 0.0065(3)
    O22 0.0265(3) 0.0180(3) 0.0133(2) 0.0101(2) 0.0060(2) -0.0003(2)
    O23 0.0217(3) 0.0375(5) 0.0204(3) 0.0139(3) -0.0057(2) -0.0068(3)
    O24 0.0290(4) 0.0255(4) 0.0368(5) -0.0031(3) 0.0195(4) 0.0047(4)
    Cl3 0.01840(8) 0.01536(8) 0.01327(6) 0.00440(6) 0.00522(5) 0.00059(6)
    O31 0.0211(3) 0.0159(3) 0.0381(4) 0.0051(2) 0.0087(3) 0.0000(3)
    O32 0.0294(4) 0.0306(5) 0.0326(4) 0.0080(3) 0.0116(3) -0.0113(4)
    O33 0.0229(4) 0.0339(6) 0.0813(10) -0.0011(4) 0.0264(5) -0.0116(6)
    O34 0.0904(11) 0.0514(8) 0.0264(5) 0.0168(8) -0.0155(6) 0.0158(5)
    Cl4 0.01332(12) 0.01540(11) 0.01515(10) 0.00505(11) 0.00474(10) -0.00139(8)
    O41 0.0188(3) 0.0219(4) 0.0380(5) -0.0011(3) 0.0079(4) -0.0122(4)
    O42 0.0441(6) 0.0305(5) 0.0285(4) 0.0074(4) 0.0227(4) 0.0075(4)
    O43 0.0524(7) 0.0308(6) 0.0174(3) 0.0114(5) -0.0060(4) -0.0023(3)
    O44 0.0274(5) 0.0380(7) 0.0897(12) 0.0219(5) 0.0089(6) -0.0136(7)
    Cl4A 0.0147(13) 0.0239(15) 0.0141(10) 0.0072(13) 0.0038(10) 0.0015(9)
    O41A 0.0188(3) 0.0219(4) 0.0380(5) -0.0011(3) 0.0079(4) -0.0122(4)
    O42A 0.0441(6) 0.0305(5) 0.0285(4) 0.0074(4) 0.0227(4) 0.0075(4)
    O43A 0.0524(7) 0.0308(6) 0.0174(3) 0.0114(5) -0.0060(4) -0.0023(3)
    O44A 0.0274(5) 0.0380(7) 0.0897(12) 0.0219(5) 0.0089(6) -0.0136(7)
_geom_special_details
;
 All esds (except the esd in the dihedral angle between two l.s. planes)
 are estimated using the full covariance matrix.  The cell esds are taken
 into account individually in the estimation of esds in distances, angles
 and torsion angles; correlations between esds in cell parameters are only
 used when they are defined by crystal symmetry.  An approximate (isotropic)
 treatment of cell esds is used for estimating esds involving l.s. planes.
;
loop_
    _geom_bond_atom_site_label_1
    _geom_bond_atom_site_label_2
    _geom_bond_site_symmetry_2
    _geom_bond_distance
    _geom_bond_publ_flag
    Zn1 N5A . 2.1231(8) y
    Zn1 O1W . 2.1333(7) y
    Zn1 N4A . 2.1341(7) y
    Zn1 N2A . 2.1692(7) y
    Zn1 N1A . 2.1707(7) y
    Zn1 N3A . 2.2056(7) y
    O1W H1W1 . 0.839(13) ?
    O1W H1W2 . 0.803(13) ?
    N1A C5A . 1.3441(11) ?
    N1A C1A . 1.3443(10) ?
    N2A C6A . 1.4711(11) ?
    N2A C7A . 1.4757(12) ?
    N2A H2AB . 1.0000 ?
    N3A C9A . 1.4754(11) ?
    N3A C8A . 1.4811(11) ?
    N3A H3AB . 1.0000 ?
    N4A C10A . 1.3415(11) ?
    N4A C14A . 1.3476(11) ?
    N5A C15A . 1.1457(12) ?
    C1A C2A . 1.3892(11) ?
    C1A H1AA . 0.9500 ?
    C2A C3A . 1.3917(14) ?
    C2A H2AA . 0.9500 ?
    C3A C4A . 1.3867(13) ?
    C3A H3AA . 0.9500 ?
    C4A C5A . 1.3954(11) ?
    C4A H4AA . 0.9500 ?
    C5A C6A . 1.5094(11) ?
    C6A H6AA . 0.9900 ?
    C6A H6AB . 0.9900 ?
    C7A C8A . 1.5204(13) ?
    C7A H7AA . 0.9900 ?
    C7A H7AB . 0.9900 ?
    C8A H8AA . 0.9900 ?
    C8A H8AB . 0.9900 ?
    C9A C10A . 1.5067(12) ?
    C9A H9AA . 0.9900 ?
    C9A H9AB . 0.9900 ?
    C10A C11A . 1.3933(12) ?
    C11A C12A . 1.3891(14) ?
    C11A H11A . 0.9500 ?
    C12A C13A . 1.3925(16) ?
    C12A H12A . 0.9500 ?
    C13A C14A . 1.3880(12) ?
    C13A H13A . 0.9500 ?
    C14A H14A . 0.9500 ?
    C15A C16A . 1.4499(13) ?
    C16A H16A . 0.9800 ?
    C16A H16B . 0.9800 ?
    C16A H16C . 0.9800 ?
    Zn2 O2W . 2.1279(7) y
    Zn2 N5B . 2.1328(8) y
    Zn2 N4B . 2.1345(7) y
    Zn2 N1B . 2.1440(7) y
    Zn2 N2B . 2.1674(8) y
    Zn2 N3B . 2.2066(7) y
    O2W H2W1 . 0.818(13) ?
    O2W H2W2 . 0.817(13) ?
    N1B C1B . 1.3436(11) ?
    N1B C5B . 1.3451(11) ?
    N2B C6B . 1.4730(12) ?
    N2B C7B . 1.4737(12) ?
    N2B H2BB . 1.0000 ?
    N3B C9B . 1.4734(11) ?
    N3B C8B . 1.4818(12) ?
    N3B H3BB . 1.0000 ?
    N4B C10B . 1.3413(12) ?
    N4B C14B . 1.3458(11) ?
    N5B C15B . 1.1464(12) ?
    C1B C2B . 1.3861(11) ?
    C1B H1BA . 0.9500 ?
    C2B C3B . 1.3915(13) ?
    C2B H2BA . 0.9500 ?
    C3B C4B . 1.3861(13) ?
    C3B H3BA . 0.9500 ?
    C4B C5B . 1.3945(12) ?
    C4B H4BA . 0.9500 ?
    C5B C6B . 1.5111(12) ?
    C6B H6BA . 0.9900 ?
    C6B H6BB . 0.9900 ?
    C7B C8B . 1.5222(14) ?
    C7B H7BA . 0.9900 ?
    C7B H7BB . 0.9900 ?
    C8B H8BA . 0.9900 ?
    C8B H8BB . 0.9900 ?
    C9B C10B . 1.5099(12) ?
    C9B H9BA . 0.9900 ?
    C9B H9BB . 0.9900 ?
    C10B C11B . 1.3925(12) ?
    C11B C12B . 1.3917(15) ?
    C11B H11B . 0.9500 ?
    C12B C13B . 1.3873(17) ?
    C12B H12B . 0.9500 ?
    C13B C14B . 1.3874(13) ?
    C13B H13B . 0.9500 ?
    C14B H14B . 0.9500 ?
    C15B C16B . 1.4456(13) ?
    C16B H16D . 0.9800 ?
    C16B H16E . 0.9800 ?
    C16B H16F . 0.9800 ?
    Cl1 O12 . 1.4317(9) ?
    Cl1 O13 . 1.4334(9) ?
    Cl1 O14 . 1.4399(9) ?
    Cl1 O11 . 1.4577(7) ?
    Cl2 O21 . 1.4313(9) ?
    Cl2 O24 . 1.4371(9) ?
    Cl2 O23 . 1.4399(8) ?
    Cl2 O22 . 1.4574(7) ?
    Cl3 O33 . 1.4227(10) ?
    Cl3 O34 . 1.4272(11) ?
    Cl3 O32 . 1.4289(9) ?
    Cl3 O31 . 1.4575(9) ?
    Cl4 O44 . 1.4263(12) ?
    Cl4 O43 . 1.4334(11) ?
    Cl4 O42 . 1.4396(10) ?
    Cl4 O41 . 1.4592(11) ?
    Cl4A O41A . 1.394(10) ?
    Cl4A O43A . 1.425(11) ?
    Cl4A O44A . 1.451(11) ?
    Cl4A O42A . 1.470(10) ?
loop_
    _geom_angle_atom_site_label_1
    _geom_angle_atom_site_label_2
    _geom_angle_atom_site_label_3
    _geom_angle_site_symmetry_1
    _geom_angle_site_symmetry_3
    _geom_angle
    _geom_angle_publ_flag
    N5A Zn1 O1W . . 86.48(3) y
    N5A Zn1 N4A . . 93.75(3) y
    O1W Zn1 N4A . . 95.55(3) y
    N5A Zn1 N2A . . 92.19(3) y
    O1W Zn1 N2A . . 172.06(3) y
    N4A Zn1 N2A . . 92.34(3) y
    N5A Zn1 N1A . . 96.07(3) y
    O1W Zn1 N1A . . 93.28(3) y
    N4A Zn1 N1A . . 167.17(3) y
    N2A Zn1 N1A . . 79.06(3) y
    N5A Zn1 N3A . . 171.11(3) y
    O1W Zn1 N3A . . 99.00(3) y
    N4A Zn1 N3A . . 78.83(3) y
    N2A Zn1 N3A . . 83.32(3) y
    N1A Zn1 N3A . . 90.62(3) y
    Zn1 O1W H1W1 . . 121.3(12) ?
    Zn1 O1W H1W2 . . 118.1(13) ?
    H1W1 O1W H1W2 . . 104.6(15) ?
    C5A N1A C1A . . 118.48(7) ?
    C5A N1A Zn1 . . 113.99(5) ?
    C1A N1A Zn1 . . 126.90(6) ?
    C6A N2A C7A . . 114.60(7) ?
    C6A N2A Zn1 . . 109.42(5) ?
    C7A N2A Zn1 . . 105.92(5) ?
    C6A N2A H2AB . . 108.9 ?
    C7A N2A H2AB . . 108.9 ?
    Zn1 N2A H2AB . . 108.9 ?
    C9A N3A C8A . . 113.24(7) ?
    C9A N3A Zn1 . . 110.38(5) ?
    C8A N3A Zn1 . . 104.29(5) ?
    C9A N3A H3AB . . 109.6 ?
    C8A N3A H3AB . . 109.6 ?
    Zn1 N3A H3AB . . 109.6 ?
    C10A N4A C14A . . 118.80(7) ?
    C10A N4A Zn1 . . 115.96(5) ?
    C14A N4A Zn1 . . 124.98(6) ?
    C15A N5A Zn1 . . 173.47(8) ?
    N1A C1A C2A . . 122.56(8) ?
    N1A C1A H1AA . . 118.7 ?
    C2A C1A H1AA . . 118.7 ?
    C1A C2A C3A . . 118.96(8) ?
    C1A C2A H2AA . . 120.5 ?
    C3A C2A H2AA . . 120.5 ?
    C4A C3A C2A . . 118.64(7) ?
    C4A C3A H3AA . . 120.7 ?
    C2A C3A H3AA . . 120.7 ?
    C3A C4A C5A . . 119.11(8) ?
    C3A C4A H4AA . . 120.4 ?
    C5A C4A H4AA . . 120.4 ?
    N1A C5A C4A . . 122.22(7) ?
    N1A C5A C6A . . 116.98(7) ?
    C4A C5A C6A . . 120.78(7) ?
    N2A C6A C5A . . 112.56(7) ?
    N2A C6A H6AA . . 109.1 ?
    C5A C6A H6AA . . 109.1 ?
    N2A C6A H6AB . . 109.1 ?
    C5A C6A H6AB . . 109.1 ?
    H6AA C6A H6AB . . 107.8 ?
    N2A C7A C8A . . 111.17(7) ?
    N2A C7A H7AA . . 109.4 ?
    C8A C7A H7AA . . 109.4 ?
    N2A C7A H7AB . . 109.4 ?
    C8A C7A H7AB . . 109.4 ?
    H7AA C7A H7AB . . 108.0 ?
    N3A C8A C7A . . 111.08(7) ?
    N3A C8A H8AA . . 109.4 ?
    C7A C8A H8AA . . 109.4 ?
    N3A C8A H8AB . . 109.4 ?
    C7A C8A H8AB . . 109.4 ?
    H8AA C8A H8AB . . 108.0 ?
    N3A C9A C10A . . 113.01(7) ?
    N3A C9A H9AA . . 109.0 ?
    C10A C9A H9AA . . 109.0 ?
    N3A C9A H9AB . . 109.0 ?
    C10A C9A H9AB . . 109.0 ?
    H9AA C9A H9AB . . 107.8 ?
    N4A C10A C11A . . 122.03(8) ?
    N4A C10A C9A . . 118.05(7) ?
    C11A C10A C9A . . 119.89(8) ?
    C12A C11A C10A . . 119.04(9) ?
    C12A C11A H11A . . 120.5 ?
    C10A C11A H11A . . 120.5 ?
    C11A C12A C13A . . 119.00(8) ?
    C11A C12A H12A . . 120.5 ?
    C13A C12A H12A . . 120.5 ?
    C14A C13A C12A . . 118.56(8) ?
    C14A C13A H13A . . 120.7 ?
    C12A C13A H13A . . 120.7 ?
    N4A C14A C13A . . 122.55(9) ?
    N4A C14A H14A . . 118.7 ?
    C13A C14A H14A . . 118.7 ?
    N5A C15A C16A . . 178.76(10) ?
    C15A C16A H16A . . 109.5 ?
    C15A C16A H16B . . 109.5 ?
    H16A C16A H16B . . 109.5 ?
    C15A C16A H16C . . 109.5 ?
    H16A C16A H16C . . 109.5 ?
    H16B C16A H16C . . 109.5 ?
    O2W Zn2 N5B . . 86.23(3) y
    O2W Zn2 N4B . . 95.01(3) y
    N5B Zn2 N4B . . 94.02(3) y
    O2W Zn2 N1B . . 94.46(3) y
    N5B Zn2 N1B . . 95.88(3) y
    N4B Zn2 N1B . . 166.72(3) y
    O2W Zn2 N2B . . 173.16(3) y
    N5B Zn2 N2B . . 91.53(3) y
    N4B Zn2 N2B . . 91.59(3) y
    N1B Zn2 N2B . . 79.32(3) y
    O2W Zn2 N3B . . 99.39(3) y
    N5B Zn2 N3B . . 171.13(3) y
    N4B Zn2 N3B . . 78.74(3) y
    N1B Zn2 N3B . . 90.55(3) y
    N2B Zn2 N3B . . 83.64(3) y
    Zn2 O2W H2W1 . . 115.0(14) ?
    Zn2 O2W H2W2 . . 120.0(12) ?
    H2W1 O2W H2W2 . . 106.0(16) ?
    C1B N1B C5B . . 118.86(7) ?
    C1B N1B Zn2 . . 126.05(6) ?
    C5B N1B Zn2 . . 114.63(5) ?
    C6B N2B C7B . . 114.68(7) ?
    C6B N2B Zn2 . . 109.28(5) ?
    C7B N2B Zn2 . . 105.72(6) ?
    C6B N2B H2BB . . 109.0 ?
    C7B N2B H2BB . . 109.0 ?
    Zn2 N2B H2BB . . 109.0 ?
    C9B N3B C8B . . 113.46(7) ?
    C9B N3B Zn2 . . 110.38(5) ?
    C8B N3B Zn2 . . 103.99(6) ?
    C9B N3B H3BB . . 109.6 ?
    C8B N3B H3BB . . 109.6 ?
    Zn2 N3B H3BB . . 109.6 ?
    C10B N4B C14B . . 118.88(7) ?
    C10B N4B Zn2 . . 115.92(5) ?
    C14B N4B Zn2 . . 124.92(6) ?
    C15B N5B Zn2 . . 171.64(8) ?
    N1B C1B C2B . . 122.58(8) ?
    N1B C1B H1BA . . 118.7 ?
    C2B C1B H1BA . . 118.7 ?
    C1B C2B C3B . . 118.67(8) ?
    C1B C2B H2BA . . 120.7 ?
    C3B C2B H2BA . . 120.7 ?
    C4B C3B C2B . . 118.97(8) ?
    C4B C3B H3BA . . 120.5 ?
    C2B C3B H3BA . . 120.5 ?
    C3B C4B C5B . . 119.14(8) ?
    C3B C4B H4BA . . 120.4 ?
    C5B C4B H4BA . . 120.4 ?
    N1B C5B C4B . . 121.76(8) ?
    N1B C5B C6B . . 116.85(7) ?
    C4B C5B C6B . . 121.37(8) ?
    N2B C6B C5B . . 112.39(7) ?
    N2B C6B H6BA . . 109.1 ?
    C5B C6B H6BA . . 109.1 ?
    N2B C6B H6BB . . 109.1 ?
    C5B C6B H6BB . . 109.1 ?
    H6BA C6B H6BB . . 107.9 ?
    N2B C7B C8B . . 111.43(7) ?
    N2B C7B H7BA . . 109.3 ?
    C8B C7B H7BA . . 109.3 ?
    N2B C7B H7BB . . 109.3 ?
    C8B C7B H7BB . . 109.3 ?
    H7BA C7B H7BB . . 108.0 ?
    N3B C8B C7B . . 111.31(7) ?
    N3B C8B H8BA . . 109.4 ?
    C7B C8B H8BA . . 109.4 ?
    N3B C8B H8BB . . 109.4 ?
    C7B C8B H8BB . . 109.4 ?
    H8BA C8B H8BB . . 108.0 ?
    N3B C9B C10B . . 112.76(7) ?
    N3B C9B H9BA . . 109.0 ?
    C10B C9B H9BA . . 109.0 ?
    N3B C9B H9BB . . 109.0 ?
    C10B C9B H9BB . . 109.0 ?
    H9BA C9B H9BB . . 107.8 ?
    N4B C10B C11B . . 122.01(8) ?
    N4B C10B C9B . . 118.08(7) ?
    C11B C10B C9B . . 119.88(9) ?
    C12B C11B C10B . . 118.89(10) ?
    C12B C11B H11B . . 120.6 ?
    C10B C11B H11B . . 120.6 ?
    C13B C12B C11B . . 119.03(8) ?
    C13B C12B H12B . . 120.5 ?
    C11B C12B H12B . . 120.5 ?
    C12B C13B C14B . . 118.73(9) ?
    C12B C13B H13B . . 120.6 ?
    C14B C13B H13B . . 120.6 ?
    N4B C14B C13B . . 122.44(9) ?
    N4B C14B H14B . . 118.8 ?
    C13B C14B H14B . . 118.8 ?
    N5B C15B C16B . . 178.72(10) ?
    C15B C16B H16D . . 109.5 ?
    C15B C16B H16E . . 109.5 ?
    H16D C16B H16E . . 109.5 ?
    C15B C16B H16F . . 109.5 ?
    H16D C16B H16F . . 109.5 ?
    H16E C16B H16F . . 109.5 ?
    O12 Cl1 O13 . . 110.20(6) ?
    O12 Cl1 O14 . . 110.05(6) ?
    O13 Cl1 O14 . . 109.68(7) ?
    O12 Cl1 O11 . . 109.31(5) ?
    O13 Cl1 O11 . . 108.58(6) ?
    O14 Cl1 O11 . . 108.98(5) ?
    O21 Cl2 O24 . . 110.32(7) ?
    O21 Cl2 O23 . . 109.89(6) ?
    O24 Cl2 O23 . . 109.62(7) ?
    O21 Cl2 O22 . . 109.38(5) ?
    O24 Cl2 O22 . . 108.82(6) ?
    O23 Cl2 O22 . . 108.78(5) ?
    O33 Cl3 O34 . . 110.84(10) ?
    O33 Cl3 O32 . . 110.98(7) ?
    O34 Cl3 O32 . . 109.27(9) ?
    O33 Cl3 O31 . . 108.63(7) ?
    O34 Cl3 O31 . . 107.40(8) ?
    O32 Cl3 O31 . . 109.64(6) ?
    O44 Cl4 O43 . . 109.61(9) ?
    O44 Cl4 O42 . . 110.78(10) ?
    O43 Cl4 O42 . . 108.45(8) ?
    O44 Cl4 O41 . . 110.85(8) ?
    O43 Cl4 O41 . . 108.89(8) ?
    O42 Cl4 O41 . . 108.19(7) ?
    O41A Cl4A O43A . . 110.6(7) ?
    O41A Cl4A O44A . . 110.7(7) ?
    O43A Cl4A O44A . . 106.2(8) ?
    O41A Cl4A O42A . . 112.6(6) ?
    O43A Cl4A O42A . . 107.6(8) ?
    O44A Cl4A O42A . . 108.9(7) ?
loop_
    _geom_torsion_atom_site_label_1
    _geom_torsion_atom_site_label_2
    _geom_torsion_atom_site_label_3
    _geom_torsion_atom_site_label_4
    _geom_torsion_site_symmetry_1
    _geom_torsion_site_symmetry_2
    _geom_torsion_site_symmetry_3
    _geom_torsion_site_symmetry_4
    _geom_torsion
    _geom_torsion_publ_flag
    C5A N1A C1A C2A . . . . -0.45(13) ?
    Zn1 N1A C1A C2A . . . . -170.73(7) ?
    N1A C1A C2A C3A . . . . 1.40(14) ?
    C1A C2A C3A C4A . . . . -0.62(14) ?
    C2A C3A C4A C5A . . . . -0.99(13) ?
    C1A N1A C5A C4A . . . . -1.28(13) ?
    Zn1 N1A C5A C4A . . . . 170.23(7) ?
    C1A N1A C5A C6A . . . . 176.98(8) ?
    Zn1 N1A C5A C6A . . . . -11.51(10) ?
    C3A C4A C5A N1A . . . . 2.01(13) ?
    C3A C4A C5A C6A . . . . -176.18(8) ?
    C7A N2A C6A C5A . . . . 88.34(9) ?
    Zn1 N2A C6A C5A . . . . -30.44(8) ?
    N1A C5A C6A N2A . . . . 28.85(11) ?
    C4A C5A C6A N2A . . . . -152.86(8) ?
    C6A N2A C7A C8A . . . . -81.07(9) ?
    Zn1 N2A C7A C8A . . . . 39.66(8) ?
    C9A N3A C8A C7A . . . . -78.77(9) ?
    Zn1 N3A C8A C7A . . . . 41.26(7) ?
    N2A C7A C8A N3A . . . . -57.67(9) ?
    C8A N3A C9A C10A . . . . 95.69(9) ?
    Zn1 N3A C9A C10A . . . . -20.81(9) ?
    C14A N4A C10A C11A . . . . -0.70(13) ?
    Zn1 N4A C10A C11A . . . . 173.79(7) ?
    C14A N4A C10A C9A . . . . 177.04(8) ?
    Zn1 N4A C10A C9A . . . . -8.47(10) ?
    N3A C9A C10A N4A . . . . 20.16(11) ?
    N3A C9A C10A C11A . . . . -162.05(8) ?
    N4A C10A C11A C12A . . . . 1.57(15) ?
    C9A C10A C11A C12A . . . . -176.13(9) ?
    C10A C11A C12A C13A . . . . -0.78(16) ?
    C11A C12A C13A C14A . . . . -0.78(16) ?
    C10A N4A C14A C13A . . . . -0.98(14) ?
    Zn1 N4A C14A C13A . . . . -174.93(7) ?
    C12A C13A C14A N4A . . . . 1.72(15) ?
    C5B N1B C1B C2B . . . . 0.17(13) ?
    Zn2 N1B C1B C2B . . . . 171.97(7) ?
    N1B C1B C2B C3B . . . . -0.97(14) ?
    C1B C2B C3B C4B . . . . 0.37(14) ?
    C2B C3B C4B C5B . . . . 0.95(14) ?
    C1B N1B C5B C4B . . . . 1.23(13) ?
    Zn2 N1B C5B C4B . . . . -171.48(7) ?
    C1B N1B C5B C6B . . . . -177.17(8) ?
    Zn2 N1B C5B C6B . . . . 10.12(10) ?
    C3B C4B C5B N1B . . . . -1.80(14) ?
    C3B C4B C5B C6B . . . . 176.53(9) ?
    C7B N2B C6B C5B . . . . -88.80(9) ?
    Zn2 N2B C6B C5B . . . . 29.66(9) ?
    N1B C5B C6B N2B . . . . -27.36(11) ?
    C4B C5B C6B N2B . . . . 154.22(8) ?
    C6B N2B C7B C8B . . . . 80.96(10) ?
    Zn2 N2B C7B C8B . . . . -39.49(8) ?
    C9B N3B C8B C7B . . . . 79.08(9) ?
    Zn2 N3B C8B C7B . . . . -40.87(8) ?
    N2B C7B C8B N3B . . . . 57.50(10) ?
    C8B N3B C9B C10B . . . . -94.37(9) ?
    Zn2 N3B C9B C10B . . . . 21.88(9) ?
    C14B N4B C10B C11B . . . . 0.15(14) ?
    Zn2 N4B C10B C11B . . . . -174.13(8) ?
    C14B N4B C10B C9B . . . . -177.88(9) ?
    Zn2 N4B C10B C9B . . . . 7.84(11) ?
    N3B C9B C10B N4B . . . . -20.49(12) ?
    N3B C9B C10B C11B . . . . 161.43(9) ?
    N4B C10B C11B C12B . . . . -0.97(16) ?
    C9B C10B C11B C12B . . . . 177.03(10) ?
    C10B C11B C12B C13B . . . . 0.76(17) ?
    C11B C12B C13B C14B . . . . 0.20(17) ?
    C10B N4B C14B C13B . . . . 0.88(15) ?
    Zn2 N4B C14B C13B . . . . 174.61(8) ?
    C12B C13B C14B N4B . . . . -1.06(16) ?
loop_
    _geom_hbond_atom_site_label_D
    _geom_hbond_atom_site_label_H
    _geom_hbond_atom_site_label_A
    _geom_hbond_site_symmetry_A
    _geom_hbond_distance_DH
    _geom_hbond_distance_HA
    _geom_hbond_distance_DA
    _geom_hbond_angle_DHA
    O1W H1W2 O41 1_455 0.803(13) 2.039(13) 2.8410(12) 177.7(19)
    O1W H1W2 O43A 1_455 0.803(13) 1.94(2) 2.730(15) 169.8(19)
    N2A H2AB O41 . 1.00 2.28 3.1809(12) 150.0
    N2A H2AB O42 . 1.00 2.28 3.1468(15) 144.4
    N2A H2AB O42A . 1.00 2.40 3.328(12) 153.3
    N2A H2AB O43A . 1.00 2.50 3.396(15) 149.0
    N3A H3AB O23 . 1.00 2.17 3.0889(12) 151.9
    C4A H4AA O42 2_766 0.95 2.60 3.4025(15) 142.3
    C7A H7AA O24 1_655 0.99 2.41 3.1218(12) 128.4
    C14A H14A O32 2_665 0.95 2.41 3.1645(13) 136.2
    C16A H16B O22 1_545 0.98 2.51 3.4788(13) 168.7
    O2W H2W1 O31 2_665 0.818(13) 1.995(14) 2.8091(11) 174(2)
    O2W H2W2 O11 . 0.817(13) 1.990(13) 2.7690(11) 159.4(16)
    N2B H2BB O31 2_565 1.00 2.36 3.2467(12) 147.6
    N2B H2BB O33 2_565 1.00 2.32 3.2331(15) 152.1
    N3B H3BB O14 . 1.00 2.20 3.1169(13) 152.4
    C7B H7BB O13 1_455 0.99 2.44 3.1430(12) 127.6
    C14B H14B O43 1_455 0.95 2.48 3.2138(15) 134.1
    C14B H14B O44A 1_455 0.95 2.32 3.149(13) 144.9
    C16B H16D O43A 1_455 0.98 2.54 3.419(13) 149.5
    C16B H16E O11 1_565 0.98 2.55 3.5083(14) 166.4
_shelx_hkl_file
;
   3   0   0 413.924  10.869   1
   4   0   0 15.0828 1.67253   1
   5   0   0 4449.86 114.428   1
   6   0   010231.80 262.938   1
   7   0   0 52.5576 5.15916   1
   8   0   0 692.403 18.7688   1
   9   0   0 401.925 12.0501   1
  10   0   0 73.3111 6.22307   1
  11   0   0 1030.09  28.462   1
  12   0   0 987.193 27.5336   1
  13   0   0 8.06769 7.37134   1
  14   0   0 329.619 19.8243   1
  15   0   0 126.482 10.9533   1
  16   0   0 108.518 10.2499   1
 -16   1   0 119.359 16.7566   1
 -15   1   0 14.0551 11.5661   1
 -14   1   0 183.092 10.9493   1
 -13   1   0 160.526 10.8374   1
 -12   1   0 454.918 19.2161   1
 -11   1   0 12.5822 4.22126   1
 -10   1   0 1878.01 53.2734   1
  -9   1   0 434.991 12.6363   1
  -8   1   0 5831.00 149.559   1
  -7   1   0  947.26 24.9853   1
  -6   1   0 1635.94 42.2404   1
  -5   1   0 108.602 5.05826   1
  -4   1   018845.90  482.43   1
  -3   1   0 1718.62 44.0793   1
   1   1   0 532.603 14.2209   1
   2   1   0  94.354 3.71271   1
   3   1   0  563.59 16.8441   1
   4   1   0 4701.17  120.85   1
   5   1   0 203.331 9.13939   1
   6   1   0 559.893 15.0032   1
   7   1   0  172.31 5.94137   1
   8   1   0 538.501  15.142   1
   9   1   0 1480.30 38.9416   1
  10   1   0 2587.40 67.5218   1
  11   1   0 217.467 9.75522   1
  12   1   0 716.709 23.0705   1
  13   1   0 17.8068 6.30574   1
  14   1   0 558.331 18.8171   1
  15   1   0-7.33156 7.33156   1
  16   1   0 215.718 12.6682   1
 -16   2   0 67.4653 11.6556   1
 -15   2   0 89.6061 8.90631   1
 -14   2   0 900.287 29.0332   1
 -13   2   0 17.3508 6.31395   1
 -12   2   0 828.013 23.4816   1
 -11   2   0 372.207 17.4968   1
 -10   2   0 46.6614 4.12352   1
  -9   2   0 3490.24 89.9504   1
  -8   2   0 3560.95 91.5607   1
  -7   2   0 6439.49 165.556   1
  -6   2   0 3384.52 86.8422   1
  -5   2   0 5917.82 152.031   1
  -4   2   0 1255.98 39.2666   1
  -3   2   0 5566.75 217.837   1
  -2   2   0 132.629 3.74681   1
  -1   2   0 3538.37 91.5789   1
   2   2   0 42.1956 3.10291   1
   3   2   0 437.258  12.529   1
   4   2   014034.70 360.177   1
   5   2   0 3776.72 96.8889   1
   6   2   0 8262.73 212.492   1
   7   2   0 261.022 12.7661   1
   8   2   0 43.2369 8.88558   1
   9   2   0 2556.26 94.1023   1
  10   2   0 939.187 25.8742   1
  11   2   0 436.263 14.6513   1
  12   2   0  242.59 15.6635   1
  13   2   0 19.4516 6.57281   1
  14   2   0 25.9785 9.77769   1
  15   2   0 14.7209 9.83731   1
 -17   3   0 39.8655 11.0281   1
 -16   3   0 151.061 16.1883   1
 -15   3   0 0.83974 6.86609   1
 -14   3   0 73.5975 8.29449   1
 -13   3   0 258.223 11.1207   1
 -12   3   0 1292.16 34.8884   1
 -11   3   0 193.964 6.71092   1
 -10   3   0 1601.69 42.1006   1
  -9   3   0 69.0357  9.6355   1
  -8   3   0 698.929   18.72   1
  -7   3   0 1034.20  27.033   1
  -6   3   0 3631.11 93.0841   1
  -5   3   0 1009.33 26.0862   1
  -4   3   025449.10 650.743   1
  -3   3   0 826.124 17.3765   1
  -2   3   0 6299.42 162.634   1
  -1   3   0 6541.33 238.898   1
   0   3   0 9037.19 327.231   1
   1   3   0 221.589 8.25521   1
   2   3   0 9399.83 241.585   1
   3   3   0  885.06 22.8632   1
   4   3   0 565.718 15.0077   1
   5   3   0 7722.50 198.453   1
   6   3   014150.30 363.389   1
   7   3   0 1580.84 41.2414   1
   8   3   0 2668.89 69.2346   1
   9   3   0 63.7563 6.11517   1
  10   3   0 82.7512 7.37831   1
  11   3   0 362.076 13.2414   1
  12   3   0 724.721 22.0416   1
  13   3   0 256.048 12.6722   1
  14   3   0  84.709 8.59854   1
  15   3   0 -1.4383 7.90052   1
 -17   4   0 90.8757 11.7755   1
 -16   4   0  3.7322 9.93932   1
 -15   4   0 77.1534  8.1287   1
 -14   4   0 708.318 21.1891   1
 -13   4   0 13.2069 8.82805   1
 -12   4   0 667.085  22.668   1
 -11   4   0 74.2355 5.01288   1
 -10   4   0 932.859 20.5511   1
  -9   4   0 559.157 12.7255   1
  -8   4   0 6550.24 137.125   1
  -7   4   0 113.709  3.5594   1
  -6   4   0 1204.34 25.5711   1
  -5   4   0 3395.89 71.2432   1
  -4   4   0 10.3668 1.06556   1
  -2   4   0 523.081 32.7688   1
  -1   4   0 398.894 15.3097   1
   1   4   0 8490.28 308.245   1
   2   4   0 524.538 13.8907   1
   3   4   0 6018.02 154.697   1
   4   4   0 550.657  21.358   1
   5   4   0 2331.84 59.4808   1
   6   4   0 427.915 18.3746   1
   7   4   0 287.776 8.77295   1
   8   4   0 1048.55 35.7171   1
   9   4   0 192.406 8.64642   1
  10   4   0 549.765 16.9413   1
  11   4   0 439.998 15.2293   1
  12   4   0 205.458 13.0421   1
  13   4   0 133.609 18.1451   1
  14   4   0 5.13916 7.76851   1
  15   4   0 294.329 16.6251   1
 -17   5   0 2.08961 9.61819   1
 -16   5   0 15.7241 9.92896   1
 -15   5   0 11.1871 9.52389   1
 -14   5   0  159.03 9.84903   1
 -13   5   0 858.326 25.6568   1
 -12   5   0 1517.08 40.8945   1
 -11   5   0 544.246 13.8877   1
 -10   5   0 850.087 20.3552   1
  -9   5   0 1788.72 38.0777   1
  -8   5   0 724.921 19.4285   1
  -7   5   0 6396.03 133.953   1
  -6   5   0  376.70 8.46821   1
  -5   5   0 292.709 9.90525   1
  -4   5   0  447.93 12.1987   1
  -3   5   0 6470.73 167.441   1
  -2   5   0  43.518 3.31858   1
   0   5   0 1116.21 40.2463   1
   2   5   0 3290.07 84.4617   1
   3   5   0  296.46 8.40473   1
   4   5   0 534.955 20.5748   1
   5   5   0 2345.90 60.6132   1
   6   5   0 2482.30 91.0522   1
   7   5   0 344.059 10.8761   1
   8   5   0 986.184 26.9736   1
   9   5   0 44.1406 4.96913   1
  10   5   0 25.9158 5.51163   1
  11   5   0 1153.38 32.2255   1
  12   5   0  201.03 11.9257   1
  13   5   0 109.769 9.04866   1
  14   5   0 77.2196 8.99989   1
 -17   6   0 55.4001 10.8311   1
 -16   6   0 31.4317 10.3389   1
 -15   6   0 149.277 14.9257   1
 -14   6   0  160.81   16.08   1
 -13   6   0 0.84501    5.06   1
 -12   6   0 48.7196 7.62225   1
 -11   6   0 290.304 10.7061   1
 -10   6   0 30.9117 2.78429   1
  -9   6   0 2224.44 57.7993   1
  -8   6   0 958.991 24.1202   1
  -7   6   0 115.063 6.21829   1
  -6   6   0 4985.42 104.393   1
  -5   6   0 801.531 21.1969   1
  -4   6   0 2702.27 69.6202   1
  -3   6   0 2312.78 59.6795   1
  -2   6   0 81.2631 4.97489   1
  -1   6   0 2906.12 105.867   1
   0   6   0 4751.64 171.685   1
   1   6   0 3404.12 123.302   1
   2   6   0 2852.38 73.2663   1
   3   6   0 2043.83 52.8073   1
   4   6   0 320.643 9.27521   1
   5   6   0 4372.00 112.416   1
   6   6   0 250.606 8.42087   1
   7   6   0 2729.46 115.161   1
   8   6   0 10.7336 4.38775   1
   9   6   0 663.854 19.6477   1
  10   6   0 35.3622 6.06552   1
  11   6   0 331.489 13.4619   1
  12   6   0 10.1002 9.11481   1
  13   6   0 253.926 13.4933   1
  14   6   0 132.451 10.9323   1
 -17   7   0 40.6758 10.3773   1
 -16   7   0 35.1365 9.92042   1
 -15   7   0 173.071 14.9393   1
 -14   7   0 268.363  16.305   1
 -13   7   0 547.437 16.5027   1
 -12   7   0 426.002 13.2923   1
 -11   7   0 108.321 5.29387   1
 -10   7   0 102.631 4.46088   1
  -9   7   0 1550.34 33.2164   1
  -8   7   0 2039.31 44.5379   1
  -7   7   0 91.4037 4.32965   1
  -6   7   0 1054.25 27.7403   1
  -5   7   0 1001.82   21.53   1
  -4   7   0 1105.71 29.0666   1
  -3   7   016681.10 607.446   1
  -2   7   0 1738.87 63.9549   1
  -1   7   0 7377.51 268.629   1
   0   7   0 2694.81 97.5243   1
   1   7   0 153.434 7.16342   1
   2   7   0 2791.80 71.8269   1
   3   7   0 8963.49  230.54   1
   4   7   0 68.9853 6.47188   1
   5   7   0 3283.85 84.7402   1
   6   7   0 412.893 17.7223   1
   7   7   0 832.287 23.2653   1
   8   7   0 210.292 14.4948   1
   9   7   0 620.186 19.0531   1
  10   7   0 49.5325 6.61295   1
  11   7   0 453.844 16.4718   1
  12   7   0  119.87 11.6462   1
  13   7   0 17.9368 8.15765   1
 -17   8   0 155.184 14.8953   1
 -16   8   0 193.803  16.119   1
 -15   8   0 39.4559 9.54883   1
 -14   8   0 8.36772 7.94783   1
 -13   8   0 811.786 32.8378   1
 -12   8   0 255.596 9.20966   1
 -11   8   0 638.939 14.8981   1
 -10   8   0 531.734 15.5342   1
  -9   8   0 5.53016 2.73481   1
  -8   8   0 124.966 6.10105   1
  -7   8   0 2034.94 69.5052   1
  -6   8   0 977.923 33.5785   1
  -5   8   013388.20 388.118   1
  -4   8   0 2905.56 106.771   1
  -3   8   0 1603.63 59.4249   1
  -2   8   0 7868.90 289.823   1
  -1   8   0 1473.66  54.767   1
   0   8   0 328.819 12.1908   1
   2   8   0 1119.23 29.4115   1
   3   8   0 7.79194 5.58474   1
   4   8   0 593.463 16.4779   1
   5   8   0 933.383 25.1973   1
   6   8   0 374.352 14.2121   1
   7   8   0 1583.34  42.167   1
   8   8   0 16.0251 5.05523   1
   9   8   0 7.79286 5.75473   1
  10   8   0 127.343 10.5237   1
  11   8   0 469.505  19.614   1
  12   8   0 180.498 12.3531   1
  13   8   0 388.172 16.1241   1
 -17   9   0  124.58 13.6165   1
 -16   9   0 49.9594 9.90897   1
 -15   9   0 280.386 17.0271   1
 -14   9   0 10.4607 7.95055   1
 -13   9   0 523.366 23.1563   1
 -12   9   0  586.77 24.5229   1
 -11   9   0 402.595 13.2549   1
 -10   9   0 21.5705 5.49875   1
  -9   9   0 1204.99 47.2342   1
  -8   9   0 143.716 5.95509   1
  -7   9   0 4129.77 172.448   1
  -6   9   0 3476.89 91.2038   1
  -5   9   0 195.273 9.57356   1
  -4   9   0 1320.85 49.5233   1
  -3   9   0 879.504 33.7474   1
  -2   9   0 129.532 7.93973   1
  -1   9   0  830.03  21.943   1
   0   9   0 452.228 16.7555   1
   2   9   0 401.342 16.2603   1
   3   9   0 1599.92 41.8057   1
   4   9   0 65.0217 5.32492   1
   5   9   0  345.98 11.4072   1
   6   9   0 43.9467  4.8193   1
   7   9   0 229.591 10.0206   1
   8   9   0 240.106 11.1045   1
   9   9   0 706.921 21.5656   1
  10   9   0-1.03531 7.00064   1
  11   9   0 135.208 11.5353   1
  12   9   0 42.3242  8.5194   1
 -17  10   0 8.63558 8.22296   1
 -16  10   0 16.0854 8.66364   1
 -15  10   0 26.5801 8.72438   1
 -14  10   0 9.62057 7.53045   1
 -13  10   0 855.893 34.1017   1
 -12  10   0 15.6361 5.91908   1
 -11  10   0 223.362 9.44581   1
 -10  10   0 18.0038 6.55693   1
  -9  10   0 28.9618 3.58747   1
  -8  10   0 17.9281 2.79216   1
  -7  10   0 3090.21 150.153   1
  -6  10   0 203.891 6.72013   1
  -5  10   0 1930.03 71.3394   1
  -4  10   0 27.5375 4.16902   1
  -3  10   0 647.561 25.4996   1
  -2  10   0 93.9681 7.54993   1
  -1  10   0 3534.90 91.0471   1
   0  10   0 12.5744 4.45829   1
   1  10   0 218.734  10.232   1
   2  10   0 367.199 15.4228   1
   3  10   0 10.7428 4.72435   1
   4  10   0 1099.02 29.6172   1
   5  10   0 1706.72 45.2583   1
   6  10   0 7.90447 4.78535   1
   7  10   0  598.10 18.4526   1
   8  10   0 180.819 16.6671   1
   9  10   0 13.6493 6.70612   1
  10  10   0 70.5087 9.49194   1
  11  10   0 175.526 12.1135   1
 -17  11   0 246.729 15.5495   1
 -16  11   0 11.5156 8.23106   1
 -15  11   0 56.8328 8.71528   1
 -14  11   0 78.2063 9.19604   1
 -13  11   0 27.7746 7.15238   1
 -12  11   0 30.0039 6.34211   1
 -11  11   0 685.429 27.5066   1
 -10  11   0 87.9145 6.80074   1
  -9  11   0 322.309 13.5014   1
  -8  11   0 357.948 23.1366   1
  -7  11   0  291.60 12.1642   1
  -6  11   0 2304.47 85.0068   1
  -5  11   0 989.256 38.0772   1
  -4  11   0 1.67153 3.77346   1
  -3  11   0 2522.86 93.1729   1
  -2  11   0 761.356 20.6585   1
  -1  11   0 149.366 9.72918   1
   0  11   0  406.94 18.2838   1
   1  11   0 1212.16 45.2752   1
   2  11   0 141.377 9.00051   1
   3  11   0 1285.67  48.445   1
   4  11   0 37.2091  6.4196   1
   5  11   0  14.465 6.80049   1
   6  11   0 143.817 12.2275   1
   7  11   0 545.047 24.6369   1
   8  11   0 19.4571 9.10505   1
  10  11   0 27.0099 10.3869   1
  11  11   0 7.24513 11.0868   1
 -16  12   0 99.6258 12.2977   1
 -15  12   0 195.809  15.732   1
 -14  12   0 123.638 12.1102   1
 -13  12   0 445.846 20.1867   1
 -12  12   0 81.9557 9.71312   1
 -11  12   0 79.9895 8.89109   1
 -10  12   0 955.032 26.7475   1
  -9  12   0 642.502 24.9178   1
  -8  12   0 1422.58 52.6895   1
  -7  12   0 1691.02 62.2549   1
  -6  12   0  18.907 4.61881   1
  -5  12   0 169.263 10.0789   1
  -4  12   0 17.6569 5.04484   1
  -3  12   0 139.075 9.69005   1
  -2  12   0 2602.44 67.5508   1
   0  12   0 39.1951 4.68426   1
   1  12   0 9.82334 5.55499   1
   2  12   0 123.585 9.40354   1
   3  12   0 24.3402 5.98044   1
   4  12   0 973.927 37.8382   1
   5  12   0  97.509 10.9767   1
   6  12   0 5.86032 7.53042   1
   7  12   0 4.97759 8.71574   1
   8  12   0 178.714 16.9184   1
   9  12   0 12.0026 10.3502   1
  10  12   0  45.943 11.7981   1
 -15  13   0 59.8157 9.48454   1
 -14  13   0 61.6775 8.33722   1
 -13  13   0 15.1198 6.71656   1
 -12  13   0 532.835 22.3726   1
 -11  13   0 363.612 16.5112   1
 -10  13   0 537.004 22.0259   1
  -9  13   0 13.1174 4.22749   1
  -8  13   0 89.1539 6.75623   1
  -7  13   0 250.211 11.3962   1
  -3  13   0 128.181 6.34991   1
  -1  13   0 56.1507 6.80153   1
   0  13   0 152.182 11.9313   1
   1  13   0 1312.40 49.4894   1
   2  13   0  33.237 6.39682   1
   3  13   0 299.798 15.7115   1
   4  13   0 167.148 12.6612   1
   5  13   0 114.756 12.5627   1
   6  13   0 237.633 16.2049   1
   7  13   0 65.2656 15.6969   1
   8  13   0 85.1298  11.566   1
   9  13   0-5.86084 10.4615   1
 -14  14   0 29.8854 7.88809   1
 -13  14   0-3.35483 6.69964   1
 -12  14   0 88.5443 9.69493   1
 -11  14   0  363.93 16.9317   1
 -10  14   0 9.74468  5.5105   1
  -8  14   0 122.831 8.04832   1
  -7  14   0 60.9505 6.35302   1
  -1  14   0 218.779 11.4959   1
   0  14   0 1118.23  42.584   1
   1  14   0 84.2185 9.78008   1
   2  14   0 479.572 21.2017   1
   3  14   0 283.455 16.0298   1
   4  14   0 141.167 12.9854   1
   5  14   0 5.40579 8.31737   1
   7  14   0 26.0107 10.3214   1
   8  14   0 44.5612 11.6554   1
 -11  15   0 5.07035 5.91878   1
 -10  15   0 122.042 10.1685   1
  -9  15   0 89.9375 8.91264   1
  -7  15   0 529.076 21.2145   1
  -2  15   0 1141.27 42.9496   1
  -1  15   0 96.0864 9.77529   1
   0  15   0 367.246 17.4029   1
   1  15   0 118.523 11.0075   1
   2  15   0 2.10444 7.15914   1
   3  15   0 19.6722 8.37517   1
   4  15   0 155.918 14.1409   1
   5  15   0 29.7578 11.1641   1
   6  15   0 14.8495 9.89966   1
   7  15   0 110.814 14.9392   1
  -4  16   0 738.866 28.8913   1
  -3  16   0 0.85286 5.09682   1
  -2  16   0-2.97246 5.94493   1
  -1  16   0 39.8296 6.77498   1
   0  16   0 256.823 14.3667   1
   1  16   0 24.3927 7.56806   1
   2  16   0 130.442 12.9603   1
   3  16   0 30.3233 9.13471   1
   5  16   0 110.448 14.4204   1
   6  16   0 314.538 19.0422   1
  -4  17   0 16.1109 5.93774   1
  -3  17   0 74.9411 9.31071   1
  -2  17   0 155.072  11.412   1
   0  17   0 109.869 11.7366   1
   1  17   0 7.08738 7.92471   1
   2  17   0 36.4857 9.11648   1
   3  17   0 40.8291 9.48277   1
   4  17   0 224.599 16.0456   1
   5  17   0 23.5224 9.48784   1
  -3  18   0 97.9941 13.0384   1
  -2  18   0 102.724 10.4818   1
  -1  18   0 27.1413 7.93284   1
   0  18   0 285.758 15.7845   1
   2  18   0   43.16 9.03873   1
   3  18   0 39.3657 9.42739   1
   4  18   0 15.6198 8.63512   1
  -2  19   0 31.5009 8.70733   1
  -1  19   0 -4.5356 13.6167   1
   0  19   0-4.51307 8.21182   1
   1  19   0 15.1209 8.17586   1
   2  19   0 84.8075 11.4123   1
  -2 -19   1  76.626 9.78038   1
  -1 -19   1 538.565 23.7033   1
   0 -19   1 7.79978 7.79978   1
   1 -19   1-6.59683 11.5469   1
  -4 -18   1 83.3629 10.6792   1
  -3 -18   1 269.283 16.3991   1
  -2 -18   1 40.6919 8.63548   1
  -1 -18   1 71.8813 12.8063   1
   0 -18   1 168.247 12.8779   1
   1 -18   1 129.443 11.6868   1
   2 -18   1 109.866 10.9044   1
   3 -18   1 242.712 18.9315   1
  -5 -17   1 7.42042 10.3078   1
  -4 -17   1 188.757 15.2153   1
  -3 -17   1 136.922 13.1993   1
  -2 -17   1  2.0714  8.2955   1
  -1 -17   1 30.8687 7.92656   1
   0 -17   1 169.031 12.5813   1
   1 -17   1 43.8093 8.42758   1
   2 -17   1 931.404 35.9177   1
   3 -17   1 368.417 16.9432   1
   4 -17   1-5.51254 5.51254   1
  -6 -16   1 114.956 14.0644   1
  -5 -16   1 145.436 14.8302   1
  -4 -16   1 40.0714 11.1584   1
  -3 -16   1 224.379 15.3737   1
  -2 -16   1 217.458 14.6331   1
  -1 -16   1 1095.27 44.1634   1
   0 -16   1 58.7304 7.60384   1
   1 -16   1 324.605 15.6788   1
   2 -16   1 164.696 11.0386   1
   3 -16   1 119.375 9.34121   1
   4 -16   1 1073.70 40.3677   1
   5 -16   1  186.51 11.0482   1
  -7 -15   1 106.974  14.509   1
  -6 -15   1 216.116 16.0874   1
  -5 -15   1 146.344 17.3605   1
  -4 -15   1 142.651 13.3099   1
  -3 -15   1 587.129 25.5439   1
  -2 -15   1  42.564 7.58416   1
  -1 -15   1 6.76975 6.76975   1
   0 -15   1 834.774 32.6988   1
   1 -15   1  119.90 9.77569   1
   2 -15   1 1672.78 62.0762   1
   3 -15   1 51.8439 7.22199   1
   7 -15   1 3.39735 3.82329   1
   8 -15   1 1465.70 54.7388   1
   9 -15   1 278.725 13.5773   1
  10 -15   1 27.1218 6.36015   1
  11 -15   1 198.156 12.2497   1
  12 -15   1 13.0297 7.98661   1
  -8 -14   1  205.91 17.0514   1
  -7 -14   1  103.18 14.4413   1
  -6 -14   1 14.8782 11.9836   1
  -5 -14   1 90.2468 12.4749   1
  -4 -14   1 292.069 16.7658   1
  -3 -14   1 36.7083 7.59378   1
  -2 -14   1 394.846  18.236   1
  -1 -14   1 78.2683 9.35396   1
   0 -14   1 687.712 27.2561   1
   1 -14   1 140.026 9.35882   1
   2 -14   1 5.09939 3.82962   1
   7 -14   1 333.126 14.3966   1
   8 -14   1 715.054 27.5394   1
   9 -14   1 51.7101 7.62887   1
  10 -14   1 690.418 27.5539   1
  11 -14   1 37.6642 6.35154   1
  12 -14   1 35.4055 6.74056   1
  13 -14   1 6.28613 6.69653   1
  14 -14   1 154.312 12.4429   1
  -9 -13   1 3.76558 10.4477   1
  -8 -13   1  45.849 10.7415   1
  -7 -13   1-6.20027 11.5613   1
  -6 -13   1 184.103 14.9587   1
  -5 -13   1 7.11998 7.96116   1
  -4 -13   1 65.4468 8.44703   1
  -3 -13   1  25.481 7.21793   1
  -2 -13   1 37.0801 6.39734   1
  -1 -13   1  84.902 8.53507   1
   1 -13   1 230.079 11.0592   1
   3 -13   1 171.731 7.61251   1
   7 -13   1 25.3165 4.21605   1
   8 -13   1 43.1093 5.07049   1
   9 -13   1 146.854 10.1557   1
  10 -13   1 514.191 21.6035   1
  11 -13   1 82.9631 9.30806   1
  12 -13   1 176.465 11.8155   1
  13 -13   1  70.966 10.4979   1
  14 -13   1 111.622  11.657   1
  15 -13   1 46.1581  9.0622   1
  16 -13   1 61.9015 10.1823   1
 -10 -12   1  128.78 16.4157   1
  -9 -12   1 129.092 14.8929   1
  -8 -12   1 18.1617 16.5142   1
  -7 -12   1 1.65643 8.71856   1
  -6 -12   1  12.556 7.53359   1
  -5 -12   1 21.1139 7.59979   1
  -4 -12   1 1361.11 51.4459   1
  -3 -12   1 626.021 25.6181   1
  -2 -12   1 197.563 11.1199   1
  -1 -12   1 618.931 24.3493   1
   0 -12   1 249.174 11.5038   1
   2 -12   1 2945.15 150.906   1
   3 -12   1 10.9568 4.63249   1
   4 -12   1 333.801 15.5546   1
   5 -12   1 18.0592  5.0393   1
   6 -12   1 5.04087 4.19738   1
   7 -12   1 234.758 10.5182   1
   8 -12   1 1015.62 38.3614   1
   9 -12   1 47.8269 6.75595   1
  10 -12   1 612.454 57.9754   1
  11 -12   1 61.7883 8.89192   1
  12 -12   1 135.168 10.9847   1
  13 -12   1 87.4595 10.0907   1
  14 -12   1 914.729 36.3222   1
  15 -12   1 9.92625 9.51101   1
  16 -12   1 203.961 14.3309   1
  17 -12   1 83.6786 12.1843   1
 -11 -11   1 79.5588 12.3345   1
 -10 -11   1 15.3588 10.7948   1
  -9 -11   1 1.24235 11.9601   1
  -8 -11   1 209.171 16.1563   1
  -7 -11   1 9.60747  8.3591   1
  -6 -11   1 758.204 30.7985   1
  -5 -11   1 79.9826 9.78175   1
  -4 -11   1 0.42938 5.56155   1
  -3 -11   1 455.674 19.2925   1
  -2 -11   1 400.894 16.7069   1
  -1 -11   1 339.012 14.0932   1
   0 -11   1 1279.35 34.2469   1
   1 -11   1  872.17 34.2612   1
   2 -11   1  60.214 7.15563   1
   3 -11   1 853.061 33.1464   1
   4 -11   1 85.8385 7.53601   1
   5 -11   1 102.939 7.95149   1
   6 -11   1 914.687 35.1757   1
   7 -11   1 382.723 15.5268   1
   8 -11   1 18.5261 3.18826   1
   9 -11   1 105.499 6.07174   1
  10 -11   1 561.169 24.9453   1
  11 -11   1 108.758 9.72983   1
  12 -11   1 496.471  21.551   1
  13 -11   1 148.118 12.1999   1
  14 -11   1  38.457 7.94319   1
  15 -11   1 83.3301 10.7804   1
  16 -11   1  129.49 13.1563   1
  17 -11   1 115.272 13.0816   1
 -11 -10   1 46.1396 8.25561   1
 -10 -10   1  254.68 14.4903   1
  -9 -10   1 19.5894 7.85355   1
  -8 -10   1 269.064 11.9132   1
  -7 -10   1 229.939 10.8412   1
  -6 -10   1 11.2714 4.80735   1
  -5 -10   1 235.651 9.37446   1
  -4 -10   1 125.774 6.66454   1
  -3 -10   1 7.73161 4.29192   1
  -2 -10   1 87.3713 6.84844   1
  -1 -10   1 179.666 6.85537   1
   0 -10   1 346.175 15.6772   1
   1 -10   1 477.035 24.8538   1
   2 -10   1 396.288 16.7785   1
   3 -10   1 79.8284 6.68317   1
   4 -10   1 219.055 10.8505   1
   5 -10   1 429.335 17.9405   1
   6 -10   1 1530.98 57.2457   1
   7 -10   1 1294.23 34.3462   1
   8 -10   1 980.817 26.4334   1
   9 -10   1 40.6342 3.73984   1
  10 -10   1 430.857 18.1806   1
  11 -10   1 252.938 29.6271   1
  12 -10   1 37.6166 6.75765   1
  13 -10   1 163.317 13.0489   1
  14 -10   1 28.8609 8.36737   1
  15 -10   1 28.6379 8.30272   1
  16 -10   1  42.853 9.47474   1
  17 -10   1 57.4948 9.44341   1
 -12  -9   1  6.6486 7.90971   1
 -11  -9   1  3.8067 7.45521   1
 -10  -9   1 6.64632 6.85341   1
  -9  -9   1 20.6016 6.44358   1
  -8  -9   1 58.5407 6.38298   1
  -7  -9   1 11.5162 4.77898   1
  -6  -9   1 50.1586 4.98413   1
  -5  -9   1 7.52931 3.65151   1
  -4  -9   1 1008.16 35.7622   1
  -3  -9   1 19.5585 3.04061   1
  -2  -9   1 1546.74 56.8795   1
  -1  -9   1 152.534   7.647   1
   0  -9   1 6.79929 3.65184   1
   1  -9   1 11.7435  3.7808   1
   2  -9   1 1514.62 56.3885   1
   3  -9   1 237.019 11.2506   1
   4  -9   1 1659.15 61.5876   1
   5  -9   1 331.356 10.1521   1
   6  -9   1 1197.97 25.9335   1
   7  -9   1 1533.48 91.4862   1
   8  -9   1 45.4886 4.19925   1
   9  -9   1 252.936 8.89371   1
  10  -9   1 84.4583  5.9959   1
  11  -9   1 6.47698 4.06835   1
  12  -9   1 39.7414 6.75998   1
  13  -9   1 260.588 15.1535   1
  14  -9   1 187.388 14.2261   1
  15  -9   1 70.1671 9.96291   1
  16  -9   1 125.867 14.0356   1
  17  -9   1 19.7867 9.06561   1
 -13  -8   1 6.66229 8.20211   1
 -12  -8   1 60.2653 8.51272   1
 -11  -8   1 15.5615   9.057   1
 -10  -8   1 12.7238 6.57958   1
  -9  -8   1  12.115  6.3074   1
  -8  -8   1 516.482   17.56   1
  -7  -8   1 88.7953 7.23608   1
  -6  -8   1 766.424 26.6971   1
  -5  -8   1 20.1251 4.74746   1
  -4  -8   1 954.731 30.4064   1
  -3  -8   1 850.048 31.5494   1
  -2  -8   1 50.0896 5.97202   1
   0  -8   1  597.99 23.5331   1
   1  -8   1 9.60809 3.34585   1
   2  -8   1 2276.73   83.68   1
   4  -8   1 34.8952  5.4021   1
   5  -8   1 1751.27 45.7464   1
   6  -8   1 742.546 20.0561   1
   7  -8   1 195.295 6.73809   1
   8  -8   1 1.11616 2.41332   1
   9  -8   1  178.35 6.97611   1
  10  -8   1 41.3134 4.36316   1
  11  -8   1 401.603 19.9155   1
  12  -8   1 411.558 19.0367   1
  13  -8   1 100.199 11.3702   1
  14  -8   1 120.837 12.9621   1
  15  -8   1 27.3929 9.12765   1
  16  -8   1 48.7369 10.7405   1
  17  -8   1 105.065 13.6535   1
 -13  -7   1 24.1252 8.31661   1
 -12  -7   1 18.0301 7.57341   1
 -11  -7   1 234.509 14.2357   1
 -10  -7   1 189.797 11.0135   1
  -9  -7   1 181.222 9.64719   1
  -8  -7   1 387.556 13.2572   1
  -7  -7   1  194.82 12.9044   1
  -6  -7   1 93.3753 8.21438   1
  -5  -7   1 1072.96 40.6538   1
  -4  -7   1 257.577 8.07471   1
  -3  -7   1 1466.81  67.645   1
  -2  -7   1 1194.63 43.1061   1
   1  -7   1 604.489 23.3139   1
   2  -7   1 1278.51 47.3406   1
   3  -7   1 1281.76 47.7139   1
   4  -7   1 1539.69 40.2297   1
   5  -7   1 46.7557 3.67082   1
   6  -7   1 259.326 7.78667   1
   7  -7   1 1293.63 60.6247   1
   8  -7   1 159.138 6.73989   1
   9  -7   1 397.084 9.41802   1
  10  -7   1 220.412 6.38935   1
  11  -7   1 2.61701 2.71845   1
  12  -7   1 415.507 12.8272   1
  13  -7   1 667.538 20.6449   1
  14  -7   1  24.649 8.35949   1
  15  -7   1 167.186 14.9328   1
  16  -7   1 50.4115  10.746   1
  17  -7   1-9.12546 9.12546   1
 -14  -6   1 6.16156 8.17099   1
 -13  -6   1 73.3821 8.63377   1
 -12  -6   1 18.7712 7.98144   1
 -11  -6   1 87.4865 16.1605   1
 -10  -6   1 17.9857 5.76823   1
  -9  -6   1 34.0085 5.07136   1
  -7  -6   1 337.767 11.1236   1
  -6  -6   1 64.1373 5.04276   1
  -5  -6   1  611.99 16.8137   1
  -4  -6   1 50.0089 3.48326   1
  -3  -6   1 72.8782 3.45486   1
  -2  -6   1 308.333 12.4626   1
  -1  -6   1 157.977 6.70049   1
   0  -6   1 104.943 4.16071   1
   1  -6   1 1.24991  2.4899   1
   2  -6   1 549.792 21.1481   1
   3  -6   1 559.919 15.2503   1
   4  -6   1 31.8335 6.23757   1
   5  -6   1 1136.81 44.3866   1
   6  -6   1 37.6875 3.35066   1
   7  -6   1  22.656 1.96003   1
   8  -6   1 79.7441 3.45483   1
   9  -6   1  504.43 12.4355   1
  10  -6   1 6.75977 2.48027   1
  11  -6   1 102.771 5.12027   1
  12  -6   1 23.8277 4.16024   1
  13  -6   1 17.2084 5.19972   1
  14  -6   1 2.08537 7.93237   1
  15  -6   1  19.893  9.5304   1
  16  -6   1 19.0214 9.92079   1
  17  -6   1 6.66019 9.57713   1
 -14  -5   1 7.33679 8.15199   1
 -13  -5   1 11.2772  7.5741   1
 -12  -5   1 16.4077 6.85708   1
 -11  -5   1 28.0403 6.18142   1
 -10  -5   1 27.2292  5.6656   1
  -9  -5   1 7.78809 4.36868   1
  -8  -5   1 247.643 9.43873   1
  -7  -5   1 25.9634 3.21048   1
  -6  -5   1 239.705 16.0349   1
  -5  -5   1 45.7777 3.49676   1
  -4  -5   1 460.779  25.265   1
  -3  -5   1 343.382 9.45078   1
  -2  -5   1 500.849 14.7022   1
  -1  -5   1 1988.04 72.5202   1
   1  -5   1 2903.69 106.444   1
   2  -5   1 362.205 9.96767   1
   3  -5   1 149.358 4.69444   1
   4  -5   1  198.17 6.02807   1
   5  -5   1 69.1407 3.69309   1
   6  -5   1 13.2874 1.32372   1
   7  -5   1 365.066 8.42918   1
   8  -5   1 507.222 11.9802   1
   9  -5   1 62.4755 3.62236   1
  10  -5   1 3.61779  3.2713   1
  11  -5   1 50.6835 3.56138   1
  12  -5   1 149.985 11.8582   1
  13  -5   1  76.518 7.87996   1
  14  -5   1 117.526 9.25743   1
  15  -5   1-3.31533 9.52044   1
  16  -5   1 26.8947  9.9273   1
  17  -5   1 54.3962 10.8812   1
 -15  -4   1 23.2615 15.0752   1
 -14  -4   1 14.4595 7.80198   1
 -13  -4   1  -1.094  8.0128   1
 -12  -4   1 10.3446 6.29583   1
 -11  -4   1 173.503 10.1913   1
 -10  -4   1   95.19  8.0838   1
  -9  -4   1 192.687 8.64843   1
  -8  -4   1 183.126 10.1306   1
  -7  -4   1 58.1034  4.4679   1
  -6  -4   1 130.537 9.04181   1
  -5  -4   1 677.673 19.5046   1
  -4  -4   1 54.1232 4.01441   1
  -3  -4   1 2672.84 68.6038   1
  -2  -4   1 155.202 6.26876   1
  -1  -4   1 1084.30 39.7957   1
   1  -4   1 2.06718 1.24624   1
   2  -4   1 790.617  20.831   1
   3  -4   1 2069.29 79.0209   1
   4  -4   1 1765.91 149.059   1
   5  -4   1 3.11168  0.9305   1
   6  -4   1 112.765 3.19886   1
   7  -4   1 129.476 3.86555   1
   8  -4   1 151.809 4.98502   1
   9  -4   1 602.698 13.6401   1
  10  -4   1 172.689    7.06   1
  11  -4   1 4.14707   3.067   1
  12  -4   1 584.913 17.2263   1
  13  -4   1 258.151 10.9738   1
  14  -4   1 152.962 9.99849   1
  15  -4   1 181.158 16.1337   1
  16  -4   1-5.38541 9.93925   1
  17  -4   1 48.8319 11.3703   1
 -15  -3   1 63.4768 13.1181   1
 -14  -3   1 0.33629 7.41815   1
 -13  -3   1  45.382 7.43708   1
 -11  -3   1  146.50  9.3821   1
 -10  -3   1 146.576 8.44101   1
  -9  -3   1 4.53019 3.79918   1
  -8  -3   1 206.524 10.1771   1
  -7  -3   1 197.154 6.88915   1
  -6  -3   1 471.439 13.1248   1
  -5  -3   1 893.046 28.0542   1
  -4  -3   1 211.076 6.14195   1
  -3  -3   1 189.486 10.2742   1
  -2  -3   1 9.54453 1.25012   1
  -1  -3   1 16.4927 1.64533   1
   1  -3   1 696.472 18.1563   1
   2  -3   1  785.86 20.5848   1
   3  -3   1 483.065 18.3776   1
   4  -3   1 1618.22 76.6359   1
   5  -3   1 1330.12 34.2754   1
   6  -3   1 50.4184 2.52344   1
   7  -3   1 323.693 11.2666   1
   8  -3   1 46.9011  4.4838   1
   9  -3   1 42.9947 4.21034   1
  10  -3   1 226.595 8.16181   1
  11  -3   1 117.694  5.7011   1
  12  -3   1 181.922 11.2253   1
  13  -3   1 245.436 14.6751   1
  14  -3   1 11.8063 6.98051   1
  15  -3   1  5.4916 7.23982   1
  16  -3   1-1.65685 10.3776   1
  17  -3   1 1.27846 10.1871   1
 -15  -2   1 8.97856 7.79875   1
 -14  -2   1 8.75074 8.44491   1
 -13  -2   1 7.25713 6.41673   1
 -12  -2   1 8.02014  6.1824   1
 -11  -2   1 33.9879 5.39153   1
 -10  -2   1 256.641 9.97745   1
  -9  -2   1 15.1036 4.74567   1
  -8  -2   1 394.965 11.7917   1
  -7  -2   1  37.106 3.31876   1
  -6  -2   1 37.8548 4.72928   1
  -5  -2   1 76.9808 4.25973   1
  -4  -2   1 5.90797 2.10711   1
  -3  -2   1 356.602 13.3482   1
  -2  -2   1 105.273 2.92042   1
  -1  -2   1 1030.35 107.199   1
   1  -2   1 655.567 17.0391   1
   2  -2   1 58.6929 2.91524   1
   3  -2   1 653.229 16.7877   1
   4  -2   1 13.3835 1.66919   1
   5  -2   1 750.778 19.6424   1
   6  -2   1 41.9631 3.39392   1
   7  -2   1 27.7475 3.84588   1
   8  -2   1 16.3034   3.435   1
   9  -2   1 5.37425 2.73336   1
  10  -2   1  17.594 4.71909   1
  11  -2   1  6.8245 5.97782   1
  12  -2   1 11.2114 4.78178   1
  13  -2   1 14.0128 8.58174   1
  14  -2   1 18.1128 6.30184   1
  15  -2   1-7.57244 7.57244   1
  16  -2   1 9.57977 10.4163   1
 -16  -1   1 28.9842 7.96887   1
 -15  -1   1 14.7253 7.61583   1
 -14  -1   1 14.0749 7.14102   1
 -13  -1   1 42.3124 6.59581   1
 -12  -1   1 23.9732 5.63722   1
 -11  -1   1 129.326 8.25549   1
 -10  -1   1  214.25  8.8014   1
  -9  -1   1 20.8094 3.35469   1
  -8  -1   1 198.658 6.87488   1
  -6  -1   1 168.797 5.45695   1
  -5  -1   1 170.705 7.42461   1
  -4  -1   1 200.663 6.09133   1
  -3  -1   1 1348.81 34.6557   1
  -2  -1   1 69.8383 3.08601   1
  -1  -1   1 365.171 9.51358   1
   1  -1   1 8.67165 0.33811   1
   2  -1   1 255.107 5.42655   1
   3  -1   1 326.286 8.53413   1
   4  -1   1 29.1832 5.65449   1
   5  -1   1 170.212 4.91278   1
   6  -1   1 37.7258 2.54285   1
   7  -1   1 117.733 5.14244   1
   8  -1   1 134.548 10.3324   1
   9  -1   1 442.192 12.9493   1
  10  -1   1 62.5686  5.7506   1
  11  -1   1 74.5697 6.92179   1
  12  -1   1 43.6326 5.51839   1
  13  -1   1 1.16704 5.74541   1
  14  -1   1 49.2505 7.15868   1
  15  -1   1 54.5641 8.74171   1
  16  -1   1 -2.9353 10.4789   1
 -16   0   1-5.03378 7.73729   1
 -15   0   1  10.674 12.4151   1
 -14   0   1 6.16199 6.86311   1
 -13   0   1 30.6418   7.235   1
 -12   0   1 20.4264 5.36584   1
 -11   0   1 58.5249 13.8472   1
 -10   0   1  103.45 7.51688   1
  -9   0   1 25.6302 3.19733   1
  -8   0   1 135.548 5.49659   1
  -7   0   1 70.6409 4.29247   1
  -6   0   1 128.931 5.11728   1
  -5   0   1 138.257 4.32276   1
  -4   0   1 331.961 32.8431   1
  -3   0   1 929.038 24.0382   1
  -2   0   1 71.2691 2.88026   1
  -1   0   1 149.443 3.75681   1
   1   0   1 139.056 2.51773   1
   2   0   1 829.122 30.1553   1
   3   0   1 204.652 7.90374   1
   4   0   1 247.144 9.64787   1
   5   0   1 307.855 10.1647   1
   6   0   1 50.4277 3.85077   1
   7   0   1 369.378 10.4908   1
   8   0   1 9.07421 2.58083   1
   9   0   1 398.716 11.8978   1
  10   0   1 290.695 16.9735   1
  11   0   1 38.7207 4.95584   1
  12   0   1  80.671 8.47951   1
  13   0   1 13.2245 7.69605   1
  14   0   1 17.5198 6.85985   1
  15   0   1 47.1219 8.69989   1
  16   0   1 24.9547 11.8404   1
 -16   1   1-1.64056 7.54256   1
 -15   1   1  2.2816 11.2994   1
 -14   1   1 12.6149 6.83677   1
 -13   1   1 21.6234 7.01811   1
 -12   1   1  -2.958 5.07807   1
 -11   1   1 112.081 7.38301   1
 -10   1   1 93.6488 8.16257   1
  -9   1   1 39.4495 8.40052   1
  -8   1   1 123.102 5.00591   1
  -7   1   1 11.0148 2.35227   1
  -6   1   1 246.224   7.055   1
  -5   1   1 393.497 10.4166   1
  -4   1   1 202.539 7.93508   1
  -3   1   1 1789.60 45.7579   1
  -2   1   1 7.05405  0.5829   1
  -1   1   1 214.051 10.8523   1
   0   1   1 2.87045 0.41146   1
   1   1   1 257.139 6.65961   1
   2   1   1 680.197 22.4549   1
   3   1   1 163.587  5.4177   1
   4   1   1 19.7836 2.10314   1
   5   1   1 456.796 15.9518   1
   6   1   1 6.11367 2.57472   1
   7   1   1 459.762 14.8946   1
   8   1   1 21.1594 2.89714   1
   9   1   1 187.848 12.9575   1
  10   1   1 123.192 7.42455   1
  11   1   1  12.095 4.79945   1
  12   1   1 53.2019 6.07278   1
  13   1   1 9.95005 6.15436   1
  14   1   1 13.2932 8.10608   1
  15   1   1-3.42951 8.73779   1
  16   1   1-4.80823 8.33494   1
 -16   2   1 42.0491 10.8257   1
 -15   2   1 14.6846 8.81866   1
 -14   2   1 77.2831 14.1101   1
 -13   2   1  154.31 9.61937   1
 -12   2   1 16.3458 4.92598   1
 -11   2   1 244.248 10.3351   1
 -10   2   1 310.278 9.99904   1
  -9   2   1 12.4543 4.29176   1
  -8   2   1 336.279 9.84145   1
  -7   2   1 109.557 4.21649   1
  -6   2   1 139.017 5.92549   1
  -5   2   1 1017.17 26.4248   1
  -4   2   1 30.4625 1.47576   1
  -3   2   1 1469.36 37.6063   1
  -2   2   1 311.427 15.1156   1
  -1   2   1 319.517 8.49301   1
   0   2   1 12.7434 0.82533   1
   1   2   1 125.213 3.33077   1
   2   2   1 885.712 18.5668   1
   3   2   1 522.656 17.9861   1
   4   2   1 534.659 14.0503   1
   5   2   1 416.828 11.3266   1
   6   2   1 203.715  6.5502   1
   7   2   1  230.74  7.4943   1
   8   2   1 8.16275 2.58971   1
   9   2   1 175.907 8.08815   1
  10   2   1 258.708 10.1356   1
  11   2   1 16.4933  7.1855   1
  12   2   1 95.9561 10.0276   1
  13   2   1 9.39639 6.57055   1
  14   2   1 17.7526 19.4005   1
  15   2   1-6.94268 7.68404   1
 -17   3   1 19.4962 10.5938   1
 -16   3   1 73.4438 11.6141   1
 -15   3   1 100.081 8.18194   1
 -14   3   1 -6.2901 7.48254   1
 -13   3   1  89.223 8.60633   1
 -12   3   1 124.588 8.47533   1
 -11   3   1 34.2667 4.22215   1
 -10   3   1 471.938 13.7773   1
  -9   3   1 56.1481 6.21252   1
  -8   3   1-0.42843 5.12072   1
  -7   3   1 124.521 4.66598   1
  -6   3   1 283.965 8.05081   1
  -5   3   1 116.099   4.185   1
  -4   3   1 648.221 13.7983   1
  -3   3   1 307.584 11.5638   1
  -2   3   1 238.438 6.45713   1
  -1   3   1 19.8523  2.0663   1
   0   3   1 2564.74 92.7487   1
   1   3   1 228.045 6.62473   1
   2   3   1 1338.73 34.2787   1
   3   3   1 285.694  13.125   1
   4   3   1 85.0138 3.14941   1
   5   3   1  172.48 13.7372   1
   6   3   1 240.778 8.64941   1
   7   3   1 221.611 7.50732   1
   8   3   1 269.356 19.1694   1
   9   3   1 155.658 7.30789   1
  10   3   1 153.266 8.55665   1
  11   3   1  19.338 5.50072   1
  12   3   1 41.9752 6.46612   1
  13   3   1 10.7965 6.85258   1
  14   3   1 11.0085 7.59306   1
  15   3   1 1.84659 7.91396   1
 -17   4   1 18.9266 10.5136   1
 -16   4   1-5.80159 9.52412   1
 -15   4   1 36.1943 6.87484   1
 -14   4   1 41.0384 6.46141   1
 -13   4   1  17.128 10.2969   1
 -12   4   1 14.2724  4.6393   1
 -11   4   1 21.4958 3.23964   1
 -10   4   1 27.2737 2.94078   1
  -9   4   1 80.6507 3.98816   1
  -8   4   1 623.928 13.9001   1
  -7   4   1 170.618 6.61859   1
  -6   4   1 40.6171 2.93278   1
  -5   4   1 15.2741 1.32862   1
  -4   4   1 364.884 14.3681   1
  -3   4   1 220.144 7.26601   1
  -2   4   1 20.7271 2.48685   1
  -1   4   1 93.0789 4.54815   1
   0   4   1 249.444 19.6412   1
   1   4   1 984.855 28.4552   1
   2   4   1 469.399  12.276   1
   3   4   1 336.703 13.5324   1
   4   4   1 33.3168 3.84936   1
   5   4   1 155.442   5.603   1
   6   4   1 1.27402 2.12337   1
   7   4   1 215.409 7.50981   1
   8   4   1 29.8435 8.21807   1
   9   4   1 164.615 8.17179   1
  11   4   1 18.8305  7.9502   1
  12   4   1 14.5205 6.41948   1
  13   4   1 30.5167 11.1973   1
  14   4   1 24.8437  8.0752   1
 -17   5   1-2.50907 10.0363   1
 -16   5   1-6.21177 9.93093   1
 -15   5   1 4.55558 9.11115   1
 -14   5   1 104.325 9.13417   1
 -13   5   1 166.208  9.0701   1
 -12   5   1 168.564 8.37553   1
 -11   5   1 382.076 14.8721   1
 -10   5   1 1.31377 2.43404   1
  -9   5   1 171.887 5.21485   1
  -8   5   1  164.52 9.03031   1
  -7   5   1 90.1348  5.5686   1
  -6   5   1 121.823 5.20783   1
  -5   5   1 557.323 17.9338   1
  -4   5   1 79.6464 2.44424   1
  -3   5   1 1411.55  36.668   1
  -2   5   1 1352.42 49.7245   1
  -1   5   1 992.145 36.8723   1
   0   5   1 160.259 5.81498   1
   1   5   1  117.76  6.8854   1
   2   5   1 137.673 5.89698   1
   3   5   1 76.1891 3.30241   1
   4   5   1 770.395 25.1062   1
   5   5   1 66.0576 6.70389   1
   6   5   1 660.132 18.0913   1
   7   5   1 330.248 10.5663   1
   8   5   1 27.7401 4.11003   1
   9   5   1  34.788 4.67104   1
  10   5   1 302.516 12.0438   1
  11   5   1 19.3208 6.02595   1
  12   5   1 129.673  10.779   1
  13   5   1 7.73829 7.29356   1
  14   5   1 13.6077 7.87392   1
 -17   6   1  -8.751 9.15918   1
 -16   6   1 118.311 14.8902   1
 -15   6   1 47.6985 10.3705   1
 -14   6   1   31.77 6.05049   1
 -13   6   1 323.385 11.7514   1
 -12   6   1 78.0626 7.59167   1
 -11   6   1 381.431 23.7639   1
 -10   6   1  533.45 21.3217   1
  -9   6   1 38.1536 6.77948   1
  -8   6   1 669.894  22.725   1
  -7   6   1 93.9868 4.32735   1
  -6   6   1 18.4939 1.56863   1
  -5   6   1 260.226 7.34432   1
  -4   6   1 3544.35 91.1709   1
  -3   6   1 284.512 8.50385   1
  -2   6   1 461.892 17.8284   1
  -1   6   1 725.508 27.4056   1
   0   6   1 1728.31 62.5462   1
   1   6   1 170.398 8.18634   1
   2   6   1 1874.49   68.58   1
   3   6   1 3.63461 2.77701   1
   4   6   1 233.803 7.30636   1
   5   6   1 592.034 32.8977   1
   6   6   1 88.4226 7.58352   1
   7   6   1 321.296 11.1949   1
   8   6   1 147.437 8.03438   1
   9   6   1 198.423 9.57514   1
  10   6   1 240.304 11.2335   1
  11   6   1 17.3843 6.44119   1
  12   6   1 6.34631 9.73626   1
  13   6   1  13.178  8.0621   1
  14   6   1 3.28591 8.03452   1
 -17   7   1 28.6491 9.96317   1
 -16   7   1-7.44333 8.68883   1
 -15   7   1 14.5283 9.12982   1
 -14   7   1 155.541 13.8012   1
 -13   7   1 77.2095 16.8468   1
 -12   7   1 570.736 29.2737   1
 -11   7   1 54.9547 4.15709   1
 -10   7   1 127.425 4.81404   1
  -9   7   1 179.625 5.39724   1
  -8   7   1 1042.98 37.2404   1
  -7   7   1 144.217 5.42967   1
  -6   7   1 192.041 6.17427   1
  -5   7   1 242.065 5.89531   1
  -4   7   1 58.9261 3.36352   1
  -3   7   1 1545.97 56.8442   1
  -2   7   1 1232.87 45.6898   1
  -1   7   1 224.163 9.99865   1
   0   7   1 806.303 29.3228   1
   1   7   1 10.1236  2.1074   1
   2   7   1 57.5317 3.30408   1
   3   7   1 1085.12 33.6528   1
   4   7   1 158.259 5.93935   1
   5   7   1  397.25 11.7815   1
   6   7   1 185.483 10.8093   1
   7   7   1 137.982 7.44127   1
   8   7   1 64.7007 7.02494   1
   9   7   1 17.3818 5.50223   1
  10   7   1 23.4063 6.15224   1
  11   7   1 29.7224 7.13969   1
  12   7   1 8.73655 7.58024   1
  13   7   1 20.9941 8.20191   1
 -16   8   1 81.0302 11.1664   1
 -15   8   1 3.32662 8.31159   1
 -14   8   1 15.4801 7.95003   1
 -13   8   1 32.4283 7.57869   1
 -12   8   1 36.4112 4.26584   1
 -11   8   1 26.1849 3.43259   1
 -10   8   1 15.1952 3.35872   1
  -9   8   1 162.986 9.28062   1
  -8   8   1 36.5014   3.406   1
  -7   8   1 126.435 5.23229   1
  -6   8   1 1033.46 27.2599   1
  -5   8   1 100.234 7.06796   1
  -4   8   1 988.295 37.3831   1
  -3   8   1 41.1452 4.56948   1
  -1   8   1 15.8957 3.34909   1
   0   8   1 25.2424 1.67947   1
   2   8   1 648.549 25.8297   1
   3   8   1 17.2056 2.73235   1
   4   8   1 40.4675 3.73419   1
   5   8   1 22.9909  4.3153   1
   6   8   1 150.247 8.73578   1
   7   8   1 38.6875 4.97382   1
   8   8   1 15.0055 5.08267   1
   9   8   1 49.0567 6.30058   1
  10   8   1 181.943 11.2318   1
  11   8   1 49.5751 10.1043   1
  12   8   1 56.1939 8.24125   1
 -17   9   1  61.919 9.90547   1
 -16   9   1 185.103  15.287   1
 -15   9   1 12.4658 8.73105   1
 -14   9   1 208.854 14.2351   1
 -13   9   1 74.1152 10.5275   1
 -12   9   1 23.2479 6.34494   1
 -11   9   1 477.843 38.9368   1
 -10   9   1 775.048 33.1846   1
  -9   9   1  96.905 5.36066   1
  -8   9   1 866.518 23.3006   1
  -7   9   1 273.243 8.52104   1
  -6   9   1 540.095 12.2633   1
  -5   9   1 702.787  27.067   1
  -4   9   1 593.054 23.3064   1
  -3   9   1 20.8369 3.75503   1
  -2   9   1 1246.93 46.8179   1
  -1   9   1 33.1778 2.51971   1
   0   9   1  72.497 6.45383   1
   2   9   1 1203.40 44.9501   1
   3   9   1 348.014 15.6987   1
   4   9   1 240.415 8.37508   1
   5   9   1 45.7691  6.8808   1
   6   9   1 10.3208 4.08127   1
   7   9   1 585.042  24.177   1
   8   9   1 103.462 9.34363   1
   9   9   1 254.769 12.1517   1
  10   9   1 58.8205 7.87757   1
  11   9   1 13.6517  7.7614   1
  12   9   1 55.5102 8.53614   1
 -17  10   1-7.81661 7.81661   1
 -16  10   1 17.7437 8.66967   1
 -15  10   1 55.2632 9.13606   1
 -14  10   1 25.1094 7.95297   1
 -13  10   1 613.043 25.6823   1
 -12  10   1 1276.19 48.5921   1
 -11  10   1   10.90 4.14565   1
 -10  10   1 70.2181 6.96929   1
  -9  10   1  5.3595 3.03235   1
  -8  10   1  10.503 2.79142   1
  -7  10   1 994.983 26.6336   1
  -6  10   1 1411.98  36.922   1
  -5  10   1 90.5372  7.0902   1
  -4  10   1 414.851 17.5265   1
  -3  10   1  643.57 25.5069   1
  -2  10   1 139.746  8.3956   1
  -1  10   1 1657.94 43.2329   1
   0  10   1 1067.84 34.2659   1
   1  10   1 4.69027 3.41574   1
   2  10   1 441.921 18.0002   1
   3  10   1 324.053 14.1862   1
   4  10   1 65.3231 8.37976   1
   5  10   1  931.14 29.1042   1
   6  10   1 198.824 9.59691   1
   7  10   1 549.533 17.2458   1
   8  10   1 85.0352   7.175   1
   9  10   1 4.81861 6.56635   1
  10  10   1 17.8952 7.44233   1
  11  10   1 180.087 24.9117   1
 -17  11   1 116.316 12.6967   1
 -16  11   1  168.83 13.5919   1
 -15  11   1 91.3219 11.6174   1
 -14  11   1 21.7585 7.52948   1
 -13  11   1 7.99856 6.31836   1
 -12  11   1 0.42414 5.91778   1
 -11  11   1 435.729 18.6146   1
 -10  11   1 331.807 14.7905   1
  -9  11   1 272.715 9.41542   1
  -8  11   1 498.131 14.5365   1
  -7  11   1 128.373 7.12906   1
  -6  11   1 343.365 10.1888   1
  -5  11   1 1547.60 57.7549   1
  -4  11   1 157.905 9.21018   1
  -3  11   1 1329.19 50.3833   1
  -2  11   1 1642.56 42.8939   1
  -1  11   1 30.7885 2.30686   1
   0  11   1  46.364 7.22912   1
   1  11   1  193.12   9.824   1
   2  11   1 2.57063 4.71111   1
   3  11   1 724.082 28.7211   1
   4  11   1  39.338 6.41836   1
   5  11   1 26.3583 6.38128   1
   6  11   1 8.43302  7.5867   1
   7  11   1 194.421 11.4342   1
   8  11   1 6.21323   8.281   1
   9  11   1 20.2179 12.3773   1
  10  11   1 20.7946 10.3973   1
  11  11   1 16.6704 11.1136   1
 -16  12   1 33.6525 8.62156   1
 -15  12   1  37.278 10.3567   1
 -14  12   1 30.9228 7.52096   1
 -13  12   1 149.772 11.7746   1
 -12  12   1 117.014 10.1374   1
 -11  12   1 19.4693 5.50196   1
 -10  12   1 -0.8493 8.03798   1
  -9  12   1 655.893 25.3369   1
  -8  12   1   98.19 6.73873   1
  -7  12   1 577.923 22.2877   1
  -6  12   1 1333.44  35.193   1
  -5  12   1 91.9934 7.98153   1
  -4  12   1 4.62363 4.20147   1
  -3  12   1 490.264  21.078   1
  -2  12   1 1.19293 6.34879   1
   0  12   1 61.7983 6.81441   1
   2  12   1 196.293 11.5502   1
   3  12   1 106.305 9.81618   1
   4  12   1  26.348 6.79521   1
   5  12   1 90.7078 10.9717   1
   6  12   1 145.537 13.3842   1
   7  12   1 183.303 15.3438   1
   8  12   1 16.0999 10.7332   1
   9  12   1 112.686 12.4271   1
  10  12   1 55.3272 11.8205   1
 -15  13   1-2.89113 8.25895   1
 -14  13   1 41.6984 7.92309   1
 -13  13   1  271.43 20.1654   1
 -12  13   1 19.0037 6.33794   1
 -11  13   1 962.511 36.8247   1
 -10  13   1  13.977 4.65563   1
  -9  13   1 14.3896 4.22687   1
  -8  13   1 51.9629 5.91727   1
  -7  13   1 1746.33 64.1267   1
  -3  13   1 5.92644  2.1137   1
   0  13   1 131.311 9.37496   1
   1  13   1 815.348 32.0004   1
   2  13   1 693.711 28.1196   1
   3  13   1 137.121 11.4656   1
   4  13   1 360.318 17.7184   1
   5  13   1 348.715 18.4203   1
   6  13   1 19.9312 8.72487   1
   7  13   1 202.378 19.4076   1
   8  13   1 28.1147 10.3367   1
   9  13   1-7.12184 10.4774   1
 -13  14   1 228.016 13.8353   1
 -12  14   1 48.9165 7.16662   1
 -11  14   1  296.23 14.3933   1
 -10  14   1 17.7965 5.51014   1
  -9  14   1 848.859 33.0517   1
  -8  14   1 32.1903 4.23131   1
  -7  14   1 254.785 11.4308   1
  -6  14   1 315.638 13.1162   1
  -4  14   1 101.685 6.35973   1
  -1  14   1 865.377 33.1976   1
   0  14   1 1466.51  54.928   1
   1  14   1 521.825 22.1188   1
   2  14   1 143.701 11.8644   1
   3  14   1 1283.91 49.3311   1
   4  14   1 41.4518 8.37643   1
   5  14   1 190.349 14.9601   1
   6  14   1 6.20291 13.2256   1
   7  14   1 55.7538 10.7401   1
   8  14   1 15.8457 10.8429   1
 -10  15   1 11.8599 6.77565   1
  -9  15   1  16.121 5.08978   1
  -8  15   1 50.4929 5.94273   1
  -6  15   1 25.8786 3.82297   1
  -2  15   1 460.925 19.5639   1
  -1  15   1 720.135  28.907   1
   0  15   1 10.6125 6.37154   1
   1  15   1 17.3464 7.19141   1
   2  15   1-5.47571 9.68314   1
   3  15   1 7.11171 7.53181   1
   4  15   1 133.417 14.1365   1
   5  15   1 124.818 13.6425   1
   6  15   1 25.5858 9.90292   1
   7  15   1 5.81928 10.3873   1
  -3  16   1 160.558 10.6193   1
  -2  16   1 27.1648 6.37024   1
  -1  16   1 367.704 17.3646   1
   0  16   1 70.9467  8.4482   1
   1  16   1 310.232 16.8193   1
   2  16   1 40.9555 8.36092   1
   3  16   1 56.0638  9.5491   1
   4  16   1 40.4799 15.2836   1
   5  16   1 63.8969 11.1339   1
   6  16   1 90.3136 11.5949   1
  -5  17   1-5.51481 5.51481   1
  -4  17   1 292.062 14.4172   1
  -3  17   1 1385.65 52.0714   1
  -2  17   1 118.288 10.5616   1
  -1  17   1 870.798 35.3662   1
   0  17   1 0.42083 7.54489   1
   1  17   1 22.9301 8.34095   1
   2  17   1 101.963 11.1949   1
   3  17   1 308.071 18.1467   1
   4  17   1 204.097 15.6377   1
   5  17   1 276.312 17.3448   1
  -4  18   1 4.21038 6.73862   1
  -3  18   1 137.928 10.9354   1
  -2  18   1 121.135 10.9002   1
  -1  18   1 75.1291 8.76888   1
   0  18   1 592.565 25.7456   1
   2  18   1 189.093 14.3839   1
   3  18   1  88.594 12.7151   1
   4  18   1 63.7674 10.2854   1
  -2  19   1 53.0374 9.11194   1
  -1  19   1 21.8565 9.89804   1
   0  19   1 6.97528 8.21141   1
   1  19   1 -2.0418 8.17697   1
   2  19   1 224.774 14.2744   1
   1  20   1 15.7727 8.49523   1
  -3 -19   2 24.0617  8.9695   1
  -2 -19   2 59.0754  8.9582   1
  -1 -19   2 37.1742 8.58316   1
   0 -19   2-0.82408  8.2114   1
  -4 -18   2 8.20924  9.0233   1
  -3 -18   2 4.09354 8.60818   1
  -2 -18   2-4.93139 7.80967   1
  -1 -18   2 35.1133 9.91387   1
   0 -18   2 65.2307 8.31147   1
   1 -18   2-5.84902 6.67747   1
   2 -18   2    0.00 6.70555   1
  -5 -17   2 28.0154 10.3002   1
  -4 -17   2 2.87915 9.45305   1
  -3 -17   2 72.5915 10.3111   1
  -2 -17   2 10.7846 8.29661   1
  -1 -17   2 16.2747 7.92794   1
   0 -17   2-2.51667  7.1289   1
   1 -17   2  224.14 13.0609   1
   2 -17   2 42.6888 6.75788   1
   3 -17   2 474.301 20.3247   1
  -6 -16   2 7.85161 10.3305   1
  -5 -16   2 52.3171 9.88452   1
  -4 -16   2 10.7443 9.91473   1
  -3 -16   2 71.4795 9.55577   1
  -2 -16   2 14.2265 7.94803   1
  -1 -16   2 732.844 35.3335   1
   0 -16   2 19.0174 6.75656   1
   1 -16   2 366.589 16.9564   1
   2 -16   2 348.948 16.1325   1
   3 -16   2 242.998 12.3164   1
   4 -16   2 59.9072 7.22055   1
   7 -16   2 56.0611 8.06963   1
   8 -16   2 7.63892 5.94476   1
   9 -16   2 10.5975 5.93705   1
  10 -16   2 9.72125 7.60926   1
  -7 -15   2 34.7972 11.1898   1
  -6 -15   2 87.8297 11.1364   1
  -5 -15   2 292.713 22.3225   1
  -4 -15   2 32.4422 8.73941   1
  -3 -15   2 413.863  20.104   1
  -2 -15   2 18.1233 7.16268   1
  -1 -15   2 40.6546 7.19577   1
   0 -15   2 47.9858 6.78988   1
   1 -15   2 589.696 23.8094   1
   2 -15   2 272.557 13.1812   1
   4 -15   2  265.83 11.8853   1
   8 -15   2 156.173 10.1836   1
   9 -15   2  21.639 5.51621   1
  10 -15   2 2.54186 5.93437   1
  11 -15   2 10.1368 5.91651   1
  12 -15   2 26.8917  6.7179   1
  13 -15   2 30.4098 7.91611   1
  -8 -14   2 40.7262 10.8073   1
  -7 -14   2 177.834 15.6799   1
  -6 -14   2 157.086 15.7096   1
  -5 -14   2 75.7141 9.56494   1
  -4 -14   2 204.544  14.256   1
  -3 -14   2  286.14 15.6148   1
  -2 -14   2 11.0303 6.78244   1
  -1 -14   2 85.9279 9.35436   1
   0 -14   2 116.673 9.36318   1
   1 -14   2 13.6199 5.10619   1
   2 -14   2 171.258 9.34449   1
   7 -14   2 17.7777 4.22941   1
   8 -14   2 432.141 19.0674   1
   9 -14   2 966.547 36.8818   1
  10 -14   2 228.452 12.7137   1
  11 -14   2 635.941 25.8082   1
  12 -14   2 35.8183 6.73859   1
  13 -14   2 32.2338 7.11305   1
  14 -14   2 55.9502  9.1137   1
  15 -14   2 115.818 13.5088   1
  -9 -13   2 30.8886 10.8549   1
  -8 -13   2 94.1423 11.9713   1
  -7 -13   2 128.063 16.1141   1
  -6 -13   2 167.105 14.5456   1
  -5 -13   2 270.746 15.9274   1
  -4 -13   2 15.6265  7.1773   1
  -3 -13   2 15.2909 6.79257   1
  -2 -13   2 162.393 11.0836   1
  -1 -13   2 299.477 14.0812   1
   0 -13   2 120.183 9.79882   1
   1 -13   2 1174.83 43.7914   1
   7 -13   2 1659.12 61.2026   1
   8 -13   2 184.289 9.71858   1
  10 -13   2 316.011 15.2478   1
  11 -13   2 33.0133 6.35376   1
  12 -13   2 80.1914 10.1286   1
  13 -13   2 81.8512 10.4935   1
  14 -13   2 93.2307  11.241   1
  15 -13   2 3.70982 7.82309   1
  16 -13   2 18.3062 8.94408   1
 -10 -12   2  281.14 19.3353   1
  -9 -12   2  301.06 18.6118   1
  -7 -12   2 46.9091 9.12782   1
  -6 -12   2 14.2418 7.95658   1
  -5 -12   2 35.9001 7.60203   1
  -4 -12   2  636.23 25.9408   1
  -3 -12   2 773.356 30.3239   1
  -2 -12   2 174.014 10.2602   1
  -1 -12   2 1264.93 47.4017   1
   0 -12   2  471.80 18.7368   1
   1 -12   2 120.436  9.3283   1
   2 -12   2 1591.58 57.8994   1
   3 -12   2 888.041 34.9695   1
   4 -12   2 827.721 32.7849   1
   5 -12   2 170.107 10.5006   1
   6 -12   2  50.837 6.71868   1
   7 -12   2 16.8365 3.79173   1
   8 -12   2 269.463 12.2259   1
   9 -12   2 62.1214 7.18184   1
  10 -12   2 443.578 14.7394   1
  11 -12   2 88.8854 9.73227   1
  12 -12   2 206.538 12.6695   1
  13 -12   2  95.841 14.2973   1
  14 -12   2  378.03 18.7788   1
  15 -12   2  156.64 18.6009   1
  16 -12   2 48.2747 8.99589   1
 -11 -11   2  77.292 13.1645   1
 -10 -11   2  48.532 11.2035   1
  -9 -11   2  9.0705 11.1409   1
  -8 -11   2 57.9979 9.94193   1
  -7 -11   2 518.738 23.8278   1
  -6 -11   2 634.799  26.592   1
  -5 -11   2 188.078 12.7636   1
  -4 -11   2 139.872 10.2647   1
  -3 -11   2 215.591  11.576   1
  -2 -11   2 509.116 20.5505   1
  -1 -11   2 51.2215 5.97805   1
   0 -11   2 1923.56 50.4622   1
   1 -11   2 1064.12 89.0034   1
   2 -11   2 732.469 29.0472   1
   3 -11   2 17.6182 4.61263   1
   4 -11   2 237.818 11.7188   1
   5 -11   2 48.1224 7.11183   1
   6 -11   2 20.1039 4.60548   1
   7 -11   2 243.577 27.9113   1
   8 -11   2 46.4903 8.42077   1
   9 -11   2 1031.43 28.1785   1
  10 -11   2  367.74 12.3443   1
  11 -11   2 436.341 19.0474   1
  12 -11   2 65.0643 7.60413   1
  13 -11   2 162.389 12.6191   1
  14 -11   2 341.358 17.9657   1
  15 -11   2 63.7936  12.426   1
  16 -11   2 285.853 16.8351   1
  17 -11   2 49.0026 9.38867   1
 -11 -10   2 78.0239 11.6777   1
 -10 -10   2 229.407 17.3273   1
  -9 -10   2  78.137 7.89472   1
  -8 -10   2 12.3861 5.86921   1
  -7 -10   2 29.8974 5.80023   1
  -6 -10   2 327.603 12.0163   1
  -5 -10   2 388.474 12.7015   1
  -4 -10   2 15.0319 5.58561   1
  -3 -10   2 496.032 20.1804   1
  -2 -10   2  20.547 3.85768   1
  -1 -10   2 104.095 5.20273   1
   0 -10   2 1982.50 74.1186   1
   1 -10   2 734.114 28.4276   1
   2 -10   2 131.634 8.38684   1
   3 -10   2 93.6103 7.10168   1
   4 -10   2 687.219 27.1261   1
   5 -10   2 87.6292 7.09132   1
   6 -10   2 5143.61 136.245   1
   7 -10   2 950.724 32.0634   1
   8 -10   2  774.07  37.217   1
   9 -10   2 329.141   10.81   1
  10 -10   2 3.81103 5.92377   1
  11 -10   2 319.345 19.0498   1
  12 -10   2 1155.85 44.3738   1
  13 -10   2 376.656  18.518   1
  14 -10   2 189.388 14.2193   1
  15 -10   2   6.632 8.71379   1
  16 -10   2 12.7642 8.65056   1
  17 -10   2 29.1411 9.43581   1
 -12  -9   2 9.08697 8.02917   1
 -11  -9   2 26.9116 7.74832   1
 -10  -9   2 95.9284 8.28414   1
  -9  -9   2 52.9083 6.74389   1
  -8  -9   2 543.639 17.3596   1
  -7  -9   2 392.475  13.499   1
  -6  -9   2 27.9536 5.35325   1
  -5  -9   2  15.263 3.79518   1
  -4  -9   2 2352.47 86.5743   1
  -3  -9   2 1179.60 31.1315   1
  -2  -9   2 5092.85 184.631   1
  -1  -9   2 707.456 26.7543   1
   0  -9   2 658.996 37.3363   1
   1  -9   2 54.9445  6.2954   1
   2  -9   2 8274.35 300.254   1
   3  -9   2 6.25191 3.33501   1
   4  -9   2 4375.15 159.389   1
   5  -9   2 2026.01 53.0103   1
   6  -9   2 14.1581 2.37465   1
   7  -9   2 2755.92 103.244   1
   8  -9   2  731.96 20.1909   1
   9  -9   2 431.374 13.0936   1
  10  -9   2 1952.47 51.4616   1
  11  -9   2 186.783 8.62403   1
  12  -9   2 41.8533 6.75999   1
  13  -9   2 46.2963 7.99773   1
  14  -9   2 172.263 14.2203   1
  15  -9   2 21.1641 8.71755   1
  16  -9   2 409.934 21.4489   1
  17  -9   2-8.65654 8.65654   1
 -13  -8   2 53.6095 8.78979   1
 -12  -8   2 181.379 13.0969   1
 -11  -8   2 175.906 15.3733   1
 -10  -8   2 223.369 11.7875   1
  -9  -8   2 14.5102 6.84008   1
  -8  -8   2  656.08 19.4486   1
  -7  -8   2 128.844 7.84064   1
  -6  -8   2 870.143 41.7633   1
  -5  -8   2 146.824 8.63608   1
  -4  -8   2 2032.15 52.8828   1
  -3  -8   2 4637.34 119.221   1
  -2  -8   2 1572.75 40.8291   1
  -1  -8   2 20.2976 2.96175   1
   0  -8   2 2574.77 134.395   1
   1  -8   2 62.2384 5.43113   1
   2  -8   2 3884.51  141.51   1
   3  -8   2 2366.35 86.8393   1
   4  -8   2  315.95 9.54444   1
   5  -8   2 144.202 5.72988   1
   6  -8   2 5328.70 224.994   1
   7  -8   2   84.51 12.1501   1
   8  -8   2 129.727 5.56331   1
   9  -8   2 30.5525  4.8581   1
  10  -8   2 190.209 9.31655   1
  11  -8   2 77.0522 6.81869   1
  12  -8   2 612.049 25.3753   1
  13  -8   2 13.8929 7.15267   1
  14  -8   2 22.1478 8.36163   1
  15  -8   2  6.2274 9.12294   1
  16  -8   2 63.1559 10.7348   1
  17  -8   2 41.3508 10.3377   1
 -13  -7   2 35.5953 8.46693   1
 -12  -7   2 80.9222 8.57788   1
 -11  -7   2 72.8205  7.5682   1
 -10  -7   2 828.261 24.4347   1
  -9  -7   2 10.0541  5.2084   1
  -8  -7   2 336.363 12.0479   1
  -7  -7   2 209.782 8.80219   1
  -6  -7   2  157.52 7.44833   1
  -5  -7   2 1116.67 29.6532   1
  -4  -7   2 4268.50 109.775   1
  -3  -7   2 46.2051 4.70333   1
  -2  -7   2 1874.02 48.4584   1
  -1  -7   2  259.71 10.5232   1
   0  -7   2 1411.48  53.512   1
   1  -7   2 1761.23 67.0029   1
   2  -7   2 8304.94 303.498   1
   3  -7   2 1285.18 47.7177   1
   4  -7   2 1146.49 30.2519   1
   5  -7   2 291.132 13.9525   1
   6  -7   2 1331.32 34.8671   1
   7  -7   2 2321.86 60.2453   1
   8  -7   2 2779.66 88.7829   1
   9  -7   2 139.907  5.3538   1
  10  -7   2 59.2478 3.82473   1
  11  -7   2 80.0751 4.76819   1
  12  -7   2  139.95 7.02027   1
  13  -7   2 704.052 29.4612   1
  14  -7   2 456.544 22.1333   1
  15  -7   2 21.1497 9.53421   1
  16  -7   2  135.07 15.2831   1
  17  -7   2 12.0302 9.54082   1
 -14  -6   2 381.032 16.1475   1
 -13  -6   2 7.33722 7.91308   1
 -12  -6   2 190.039 12.5339   1
 -11  -6   2  291.98 13.0161   1
 -10  -6   2 12.5734 5.63046   1
  -9  -6   2 323.229 11.9928   1
  -8  -6   2 3929.56 101.801   1
  -7  -6   2 19.5702 3.93469   1
  -6  -6   2 1633.99 42.7185   1
  -5  -6   2 22.4738 3.45989   1
  -4  -6   2 152.971 8.16241   1
  -3  -6   2 264.654 19.6014   1
  -2  -6   213361.80 377.008   1
  -1  -6   2 260.453 10.4686   1
   1  -6   2 5802.30 212.437   1
   2  -6   2 47.6766 4.14235   1
   3  -6   2 1658.67 43.1319   1
   4  -6   210802.90 278.817   1
   5  -6   2  988.75 25.9416   1
   6  -6   212242.90 315.313   1
   7  -6   2 919.051 31.0574   1
   8  -6   2 138.392 5.05377   1
   9  -6   2 1869.09 48.8621   1
  10  -6   2 1642.96 41.5068   1
  11  -6   2 660.484  22.475   1
  12  -6   2  593.01 17.1962   1
  13  -6   2   22.07 5.19827   1
  14  -6   2 20.4461   8.348   1
  15  -6   2 166.551 15.3292   1
  16  -6   2 164.082 16.1217   1
  17  -6   2 52.4919 10.8329   1
 -14  -5   2 36.0678 8.44396   1
 -13  -5   2 39.8347 7.86822   1
 -12  -5   2 588.938 19.2632   1
 -11  -5   2  50.587 6.62211   1
 -10  -5   2 897.599 25.5054   1
  -9  -5   2 67.7516 8.97433   1
  -8  -5   2  60.837 6.37841   1
  -7  -5   2 533.535 17.5391   1
  -6  -5   2 6443.23 165.245   1
  -5  -5   2 111.833 4.72071   1
  -4  -5   2 8717.97 316.662   1
  -3  -5   2 979.458 127.572   1
  -2  -5   2 1513.68 39.1787   1
  -1  -5   217782.30 644.657   1
   1  -5   2 7602.96 278.266   1
   3  -5   2 1105.89 28.9303   1
   4  -5   2 192.636 5.89172   1
   5  -5   2 3004.34 98.3664   1
   6  -5   2 954.753  23.552   1
   7  -5   2 2771.80 84.0957   1
   8  -5   2 3496.18  133.28   1
   9  -5   2 144.442  5.1103   1
  10  -5   2   5.943 2.48729   1
  11  -5   2 51.7859 5.95298   1
  12  -5   2 586.291 24.9886   1
  13  -5   2  386.09 13.3633   1
  14  -5   2 282.554 17.5009   1
  15  -5   2 21.9321 9.93226   1
  16  -5   2 3.72719   9.926   1
  17  -5   2 92.9305 11.7164   1
 -15  -4   2 339.423  15.304   1
 -14  -4   2 309.902 14.5096   1
 -13  -4   2 76.0385 8.30855   1
 -12  -4   2 141.456 10.5362   1
 -11  -4   2 466.742 15.6939   1
 -10  -4   2 88.4738 7.95452   1
  -9  -4   2 1002.76  27.467   1
  -8  -4   2 1273.53 32.0103   1
  -7  -4   2 854.537 21.5012   1
  -6  -4   2 1201.31  31.501   1
  -5  -4   2 4314.68 94.0056   1
  -4  -4   2 710.032 27.5324   1
  -3  -4   213583.40 294.911   1
  -2  -4   211660.10 423.447   1
  -1  -4   2 3741.60 135.831   1
   2  -4   2 509.735  13.642   1
   3  -4   2 8371.70 216.403   1
   4  -4   2 7955.91 205.606   1
   5  -4   2 1581.64 33.3728   1
   6  -4   2 75.2813 2.58723   1
   7  -4   2 1914.08 40.5266   1
   8  -4   2 736.708 29.3889   1
   9  -4   2  530.27 12.1651   1
  10  -4   2 816.479 19.0081   1
  11  -4   2 108.027 5.39014   1
  12  -4   2 49.0953 5.06241   1
  13  -4   2 926.119 28.1314   1
  14  -4   2 33.2738 6.32461   1
  15  -4   2 331.614 19.8445   1
  16  -4   2 39.3532 10.7714   1
  17  -4   2-6.73695 10.1105   1
 -15  -3   2 338.111 14.8599   1
 -14  -3   2 108.688  10.234   1
 -13  -3   2 253.964  12.677   1
 -12  -3   2 1269.36 35.1587   1
 -11  -3   2 409.876 18.1167   1
 -10  -3   2 220.026 9.50339   1
  -9  -3   2 583.761 16.9057   1
  -8  -3   2 1511.37  39.807   1
  -7  -3   2 882.783 23.5862   1
  -6  -3   2 2200.35 80.6652   1
  -5  -3   2 6629.83 170.366   1
  -4  -3   2  36.951 5.08203   1
  -3  -3   2 4146.47 106.768   1
  -2  -3   2 6629.67 182.625   1
  -1  -3   2 1801.89 46.2943   1
   1  -3   2 6837.18 176.568   1
   2  -3   2 7300.75 188.386   1
   3  -3   215584.70  845.41   1
   4  -3   2 3342.04 70.1434   1
   5  -3   2 7029.99 147.694   1
   6  -3   2 960.542 29.8023   1
   7  -3   2 208.699 7.01526   1
   8  -3   2 1656.06 43.0871   1
   9  -3   2 2478.26 64.1232   1
  10  -3   2 758.612 35.5713   1
  11  -3   2 787.991 24.4542   1
  12  -3   2 1192.69 32.4814   1
  13  -3   2 209.357 10.0696   1
  14  -3   2 316.595 13.6373   1
  16  -3   2 117.918 15.7793   1
 -15  -2   2 12.5387 11.6995   1
 -14  -2   2 166.592 12.8049   1
 -13  -2   2 17.9108 6.57684   1
 -12  -2   2 10.7709 5.75514   1
 -11  -2   2 1092.90 30.0824   1
 -10  -2   2 1075.43 29.2194   1
  -9  -2   2  11.223 4.74502   1
  -8  -2   2 89.7935 6.28151   1
  -7  -2   2 88.2655  7.9969   1
  -6  -2   2 85.5538 9.66576   1
  -5  -2   212839.60 329.767   1
  -4  -2   2 66.7882 2.67837   1
  -3  -2   2 1337.97 37.4788   1
  -2  -2   2  145.15 4.07818   1
  -1  -2   2 3827.25 98.3983   1
   3  -2   2 1370.29 49.0786   1
   4  -2   212756.00  412.11   1
   5  -2   2 17.6891 2.52701   1
   6  -2   2   86.55 4.23877   1
   7  -2   2 3413.09 107.423   1
   8  -2   2 4479.58 115.042   1
   9  -2   2 2454.14 63.5565   1
  10  -2   2 129.198  8.5872   1
  11  -2   2 16.6448 5.97662   1
  12  -2   2 114.646 11.2069   1
  13  -2   2 1335.24 36.7992   1
  14  -2   2 92.3986 8.70601   1
  15  -2   2 92.1052 14.4525   1
  16  -2   2-10.4224 10.4224   1
 -16  -1   2 11.3456 7.82559   1
 -15  -1   2  191.82  12.119   1
 -14  -1   2 35.7193 7.29972   1
 -13  -1   2 238.452 11.5887   1
 -12  -1   2 441.471 15.7435   1
 -11  -1   2 467.995 14.8692   1
 -10  -1   2 77.0792 6.65749   1
  -9  -1   2 3249.53  84.104   1
  -8  -1   2 646.165 17.7312   1
  -7  -1   214562.70  374.03   1
  -6  -1   2 7499.02 192.905   1
  -5  -1   2 284.248 11.6609   1
  -4  -1   2 230.973 7.33565   1
  -3  -1   218067.20 462.536   1
  -2  -1   2 404.038 10.4447   1
   1  -1   2 1470.36  62.345   1
   2  -1   2 20.7274 0.89342   1
   3  -1   2 3078.15 79.0949   1
   4  -1   2 227.561 16.3524   1
   5  -1   2 6294.77 161.788   1
   6  -1   2 537.872 14.3048   1
   7  -1   2   10.58  7.2891   1
   8  -1   2 1283.41 33.6598   1
   9  -1   2 4807.77  123.61   1
  10  -1   2 87.2096 6.04809   1
  11  -1   2 1830.56 55.6425   1
  12  -1   2 202.639 11.8078   1
  13  -1   2 144.736 14.1865   1
  14  -1   2 178.429 10.9418   1
  15  -1   2 243.619 12.8621   1
  16  -1   2 83.9143  12.164   1
 -16   0   2 69.4445 11.3893   1
 -15   0   2-6.21162 8.27886   1
 -14   0   2 42.9757 7.01281   1
 -13   0   2 166.064 11.6875   1
 -12   0   2  16.646 5.20627   1
 -11   0   2 729.066 20.9364   1
 -10   0   2 1283.60  34.798   1
  -9   0   2 19.9093 3.05187   1
  -8   0   2 257.321  9.9148   1
  -7   0   2 3813.14 98.0517   1
  -6   0   2  238.60 6.92479   1
  -5   0   214331.50 367.831   1
  -4   0   2 4618.41 118.919   1
  -3   0   2 62.4264  3.1055   1
  -2   0   2 7083.16 181.539   1
  -1   0   2 4313.98 187.129   1
   3   0   2 7257.87 186.292   1
   4   0   2 1759.74 45.1598   1
   5   0   216547.00 424.468   1
   6   0   2 348.779 9.68235   1
   7   0   2 7512.77 192.904   1
   8   0   2 2659.82 68.7526   1
   9   0   2 79.4043 5.16015   1
  10   0   2 257.339 9.72235   1
  11   0   2 1301.35 43.6174   1
  12   0   2 10.7267 5.35832   1
  13   0   2 923.285 28.1545   1
  14   0   2 12.9172 6.85823   1
  15   0   2-0.65349 7.16856   1
  16   0   2 14.4101 11.0177   1
 -16   1   2 0.88985 8.15862   1
 -15   1   2 679.399   32.23   1
 -14   1   2 21.7432 6.72981   1
 -13   1   2 377.631 15.1591   1
 -12   1   2 100.877 8.20948   1
 -11   1   2 194.351 8.89253   1
 -10   1   2 11.5999 4.72208   1
  -9   1   2 3655.86 94.2187   1
  -8   1   2 90.1719 7.08801   1
  -7   1   2 1070.05 28.1118   1
  -6   1   2 129.783  8.7009   1
  -5   1   2 4746.77 122.077   1
  -4   1   2 2247.70  150.12   1
  -3   1   2 8262.38 282.363   1
  -2   1   2 4461.56 114.498   1
  -1   1   2 652.913 31.4216   1
   0   1   2 6788.87 234.212   1
   2   1   2 4188.78 115.187   1
   3   1   212542.50 398.715   1
   4   1   2 32.8796 1.79362   1
   5   1   2 8368.25 303.641   1
   6   1   2 886.176 23.2351   1
   7   1   2 6103.41 156.447   1
   8   1   2 118.075 5.35106   1
   9   1   2 2227.05 58.0346   1
  10   1   2 15.4084 4.09044   1
  11   1   2 568.502 17.2507   1
  12   1   2 14.1913 5.76867   1
  13   1   2 156.501 10.3713   1
  14   1   2 122.512 15.6788   1
  15   1   2  247.99 13.0322   1
 -16   2   2 203.261 21.0195   1
 -15   2   2 335.862 15.1807   1
 -14   2   2 14.6003 6.30828   1
 -13   2   2 1189.51 32.7309   1
 -12   2   2 136.298 8.52812   1
 -11   2   2 129.137 7.82491   1
 -10   2   2 1736.45 45.6449   1
  -9   2   2 2319.48 60.1177   1
  -8   2   2 37.9684 2.97812   1
  -7   2   2 2243.87 57.8021   1
  -6   2   2 3831.10 98.3236   1
  -5   2   2 203.464 5.63395   1
  -4   2   224595.10 889.916   1
  -3   2   2 3022.93 77.5645   1
  -2   2   2 579.828 20.9798   1
   0   2   210903.10 278.551   1
   2   2   2 9731.27 254.405   1
   3   2   2 5133.58 133.883   1
   4   2   2 6649.32 171.131   1
   5   2   219240.50 493.511   1
   6   2   2 2885.11 74.2561   1
   7   2   2 1194.04 31.4011   1
   8   2   2 47.1822 4.13389   1
   9   2   2 37.2779 6.69434   1
  10   2   2 799.419 22.5318   1
  11   2   2 1019.14  28.381   1
  12   2   2 7.40897 6.67106   1
  13   2   2 199.979 11.3486   1
  14   2   2 206.396 14.3414   1
  15   2   2  2.3172 7.52339   1
 -17   3   2 286.694  19.484   1
 -16   3   2 7.46804 10.3739   1
 -15   3   2 269.404 12.5624   1
 -14   3   2 54.5602  7.9917   1
 -13   3   2 166.086 10.0831   1
 -12   3   2 32.3443 4.93164   1
 -11   3   2 1412.90 37.5562   1
 -10   3   2 10.3757 3.17205   1
  -9   3   2 1382.19 36.3153   1
  -8   3   2 672.498 18.0943   1
  -7   3   2 7.15575 1.63183   1
  -6   3   213757.30 352.939   1
  -5   3   2 6625.40 170.145   1
  -4   3   2 1048.10 33.5949   1
  -3   3   2 6272.80 139.637   1
  -2   3   2 5996.34 154.525   1
  -1   3   2 16.9331 1.64888   1
   1   3   223925.20 934.449   1
   2   3   2 805.565  31.674   1
   3   3   2 1001.03 20.1866   1
   4   3   2 937.437 21.9605   1
   5   3   2 82.3401 9.44786   1
   6   3   2  302.64 10.1652   1
   7   3   2 625.292 16.3167   1
   8   3   2 350.635  17.119   1
   9   3   2 447.411 13.1706   1
  10   3   2 56.6562 5.53836   1
  11   3   2 22.2798 5.49708   1
  12   3   2 397.162 14.6722   1
  13   3   2 459.657  16.749   1
  14   3   2 45.4974 7.89493   1
  15   3   2 57.4693 8.50908   1
 -17   4   2-5.04414 10.0883   1
 -16   4   2 31.9023 10.7727   1
 -15   4   2 106.031 10.0727   1
 -14   4   2 149.212 9.70978   1
 -13   4   2 1745.86 46.5199   1
 -12   4   2 102.562 7.33381   1
 -11   4   2 67.4806 5.30678   1
 -10   4   2 1915.55 40.9317   1
  -9   4   2 3287.03 69.2836   1
  -8   4   2 6502.09 136.214   1
  -7   4   2 7106.72 186.635   1
  -6   4   2 148.695 7.03534   1
  -5   4   2 417.521 12.2871   1
  -4   4   215025.30 489.764   1
  -3   4   2 9442.12 243.062   1
  -2   4   2 2466.27 90.2865   1
  -1   4   2  363.05 13.6487   1
   0   4   2 29.7148 3.52029   1
   1   4   217206.20  369.50   1
   2   4   2 1140.86  49.032   1
   3   4   2 2054.67 76.9714   1
   4   4   2 1372.82 35.6829   1
   5   4   2 2430.16 62.6739   1
   6   4   2 170.363 8.23885   1
   7   4   2 265.588 8.74573   1
   9   4   2  931.79 27.2302   1
  10   4   2 3363.75 87.4815   1
  11   4   2 777.763 22.9153   1
  12   4   2 8.68082 6.41669   1
  13   4   2 115.034  10.489   1
  14   4   2 61.7423 9.39209   1
 -17   5   2 149.294 15.4732   1
 -16   5   2 103.071 15.3153   1
 -15   5   2 82.7391  7.4695   1
 -14   5   2 157.715 9.88462   1
 -13   5   2  863.52 28.6117   1
 -12   5   2 100.684 6.02567   1
 -11   5   2 1702.62  46.905   1
 -10   5   2 6.04721 2.53494   1
  -9   5   2 116.185 6.93958   1
  -8   5   2 490.052   11.15   1
  -7   5   2 1795.29 38.0004   1
  -6   5   2 40.6657 3.46304   1
  -5   5   2 1650.57 37.6181   1
  -4   5   2 1509.95 31.8247   1
  -3   5   2 133.339 4.40004   1
  -2   5   2 9121.83 333.009   1
  -1   5   2 4563.77 167.373   1
   0   5   2 356.007 12.8776   1
   1   5   2 428.609 32.1417   1
   2   5   2 755.722 22.9688   1
   3   5   2 144.362  4.6588   1
   4   5   2 5602.34 185.531   1
   5   5   2 2035.15 52.7462   1
   6   5   2 3020.69 78.0832   1
   7   5   2 5612.09 144.187   1
   8   5   2 132.239 7.15668   1
   9   5   2  35.522 4.80082   1
  10   5   2  200.99 10.2442   1
  11   5   2  215.94 11.2894   1
  12   5   2 177.741 11.3288   1
  13   5   2  268.54 13.4186   1
  14   5   2 14.1798 15.6564   1
 -17   6   2 13.7506 9.57862   1
 -16   6   2 361.247 20.2753   1
 -15   6   2  178.43 15.7692   1
 -14   6   2 67.6898 9.18775   1
 -13   6   2 30.4578 5.36307   1
 -12   6   2 309.169 31.5484   1
 -11   6   2 214.707 6.83303   1
 -10   6   2 1336.98 28.8585   1
  -9   6   2 2646.87 55.9432   1
  -8   6   2  170.05 6.17263   1
  -7   6   2 1487.37  37.953   1
  -6   6   2 533.975  15.459   1
  -5   6   2 106.983 3.78991   1
  -4   6   222024.40 565.606   1
  -3   6   2 4931.84 180.343   1
  -2   6   2 1974.48 72.1467   1
  -1   6   2 5022.58 184.041   1
   0   6   212154.30 439.355   1
   1   6   2 89.2573  4.9102   1
   2   6   2 4173.41  151.27   1
   3   6   2 141.133 4.83352   1
   4   6   2 590.473  15.993   1
   5   6   2 382.097 14.7279   1
   6   6   2 2368.70 61.4635   1
   7   6   2 19.8763 5.18332   1
   8   6   2 853.442 23.7841   1
   9   6   2 83.3543 8.07014   1
  10   6   2 335.725 13.5949   1
  11   6   2 22.6379 6.57677   1
  12   6   2 202.506 13.9853   1
  13   6   2 5.51051 7.77251   1
 -17   7   2 92.1983 11.2171   1
 -16   7   2 31.8619 9.92842   1
 -15   7   2 441.096 22.0086   1
 -14   7   2  170.82 10.2958   1
 -13   7   2 1365.80 36.6244   1
 -12   7   2 744.045 24.9114   1
 -11   7   2 810.392 18.2664   1
 -10   7   2 15.7136 2.42137   1
  -9   7   2 78.9249 6.40532   1
  -8   7   2 6570.14  137.63   1
  -7   7   2 3343.64 86.2089   1
  -6   7   2 2432.85 64.6627   1
  -5   7   2 2183.79 46.0965   1
  -4   7   2 3029.76 78.0641   1
  -3   7   2 1149.75 42.7333   1
  -2   7   211995.60 437.924   1
  -1   7   2 939.635 35.4312   1
   0   7   2 2749.26 99.3425   1
   1   7   2 34.6249 3.38074   1
   2   7   2 3407.84 123.882   1
   3   7   2 541.151 14.8699   1
   4   7   2 2923.08  75.385   1
   5   7   2 114.315 5.51454   1
   6   7   2 1386.04 36.9823   1
   7   7   2 969.397 26.5998   1
   8   7   2 15.8729 4.66011   1
   9   7   2 29.2109  5.4984   1
  10   7   2  944.24 27.0282   1
  11   7   2 200.536 11.9203   1
  12   7   2 216.066 14.4776   1
  13   7   2 152.132  11.746   1
 -17   8   2 40.1733 9.93938   1
 -16   8   2 149.741 14.4738   1
 -15   8   2 2.49343 8.31473   1
 -14   8   2  53.562 8.37188   1
 -13   8   2 65.5845 5.63648   1
 -12   8   2 354.792 11.4821   1
 -11   8   2 240.982 7.17732   1
 -10   8   2 847.629 23.1798   1
  -9   8   2 176.036 6.78652   1
  -8   8   2 82.9707 4.64017   1
  -7   8   2 19.8827 2.72037   1
  -6   8   2 45.3501 3.15886   1
  -5   8   2 3539.06 91.8435   1
  -4   8   2 341.899 17.0289   1
  -2   8   2 42.5086 4.99984   1
  -1   8   2 2606.31 67.0203   1
   0   8   2 457.695 16.8469   1
   2   8   2 5137.52 131.732   1
   3   8   2 1576.93 41.2032   1
   4   8   2 382.072  11.299   1
   5   8   2 15.1144 4.74905   1
   6   8   2 1193.81 76.3895   1
   7   8   2 26.1934 4.69563   1
   8   8   2 826.619 23.7504   1
   9   8   2 201.418 13.1518   1
  10   8   2 295.186 12.9867   1
  11   8   2 18.6355 9.68259   1
  12   8   2 246.413 13.2711   1
 -17   9   2 9.08252 8.67775   1
 -16   9   2 169.497 14.8806   1
 -15   9   2  26.194 8.73466   1
 -14   9   2 588.595 25.9552   1
 -13   9   2 107.806 11.3735   1
 -12   9   2 68.8976 9.29411   1
 -11   9   2 11.0038 5.07713   1
 -10   9   2 329.849 10.8293   1
  -9   9   2 889.665 24.2767   1
  -8   9   2 754.011 21.0259   1
  -7   9   2 318.131 9.57914   1
  -6   9   2  979.16 21.3437   1
  -5   9   2 134.899 7.49326   1
  -4   9   2 8519.67 309.684   1
  -3   9   2 1138.01  42.932   1
  -2   9   2 3653.85 133.411   1
  -1   9   2 3100.31 79.7837   1
   0   9   2 1430.91 52.0079   1
   2   9   2 5536.64 200.884   1
   3   9   2 412.877 12.0122   1
   4   9   2 1892.19 49.6789   1
   5   9   2  494.47 14.7568   1
   6   9   2 54.5572 4.81568   1
   7   9   2  479.06 15.2774   1
   8   9   2  646.83 33.9535   1
   9   9   2 39.6394 7.25764   1
  10   9   2 65.3936 8.31099   1
  11   9   2 9.47184 7.47047   1
  12   9   2 51.5962 8.40316   1
 -17  10   2 15.2325 8.64944   1
 -16  10   2 9.08003 8.67537   1
 -15  10   2 15.7968 8.31569   1
 -14  10   2  301.43 16.3303   1
 -13  10   2 29.9008 6.73298   1
 -12  10   2 1543.12 57.8891   1
 -11  10   2 636.635 20.1176   1
 -10  10   2 423.554 12.9353   1
  -9  10   2 25.0079 3.42436   1
  -8  10   2 1857.84 57.7538   1
  -7  10   2 12.2892 2.58194   1
  -6  10   2 4873.51 163.957   1
  -5  10   2 1539.27 57.1657   1
  -4  10   2 1551.65 58.0292   1
  -3  10   2 1865.30 69.0193   1
  -2  10   2 1689.95 62.9815   1
  -1  10   2 536.725 14.7146   1
   0  10   2 5217.19 305.561   1
   2  10   2  271.85 12.4313   1
   3  10   2 477.994   20.63   1
   4  10   2 558.021 16.2547   1
   5  10   2 26.7932 7.05623   1
   6  10   2 1427.86 38.4277   1
   7  10   2 68.7786 16.4007   1
   8  10   2  12.323 5.85815   1
   9  10   2 14.2946 6.86104   1
  10  10   2 118.332 11.0896   1
  11  10   2 183.949 12.2807   1
 -17  11   2 9.01493 8.20163   1
 -16  11   2 274.459 16.0746   1
 -15  11   2 14.9489 7.89133   1
 -14  11   2 152.326 12.5529   1
 -13  11   2 122.506 10.9475   1
 -12  11   2 483.745 20.7009   1
 -11  11   2 252.939 12.6874   1
 -10  11   2 1609.50 42.7158   1
  -9  11   2 199.194 7.70008   1
  -8  11   2 2601.84 95.0448   1
  -7  11   2 41.5277 4.61196   1
  -6  11   2 9.24817 2.09185   1
  -5  11   2 1952.13 72.4087   1
  -4  11   2 944.334 36.4496   1
  -3  11   2 1074.74 41.1562   1
  -2  11   2 2942.69 76.0009   1
  -1  11   2 109.889 4.07933   1
   0  11   2  24.687 5.53347   1
   1  11   2 48.7271 6.41523   1
   3  11   2 24.4367 5.57383   1
   4  11   2 372.765 17.1041   1
   5  11   2  55.241 7.22124   1
   6  11   2 17.6918 7.58221   1
   7  11   2 242.545 12.8038   1
   8  11   2 326.423  13.451   1
   9  11   2 100.706 11.9656   1
  10  11   2  138.23 15.4053   1
  11  11   2 9.85367 11.1443   1
 -16  12   2 82.9652 12.3206   1
 -15  12   2-0.83222 11.1954   1
 -14  12   2 141.712 12.1199   1
 -13  12   2 142.634 11.3641   1
 -12  12   2  507.77 21.5467   1
 -11  12   2 12.6914 5.07657   1
 -10  12   2 141.263 8.88577   1
  -9  12   2 40.9562 5.91433   1
  -8  12   2 468.582 18.5419   1
  -7  12   2  31.123 5.04643   1
  -6  12   2 928.178 53.7712   1
  -5  12   2  456.24 19.3292   1
  -4  12   2 4.20249 4.20249   1
  -3  12   2 58.6175 7.16593   1
  -2  12   2 1755.81 45.9031   1
   1  12   2 176.078 12.8192   1
   2  12   2 395.567 17.5292   1
   3  12   2 557.425 23.4738   1
   4  12   2 781.613 31.4339   1
   5  12   2 223.074 14.3421   1
   6  12   2 310.135 17.5527   1
   7  12   2 96.5854 13.6833   1
   8  12   2  11.967 13.2101   1
   9  12   2 123.564 15.3414   1
  10  12   2 149.832 16.0849   1
 -14  13   2 41.2988 7.92673   1
 -13  13   2 6.71996 7.14184   1
 -12  13   2 211.977 12.2425   1
 -11  13   2 178.183 11.0062   1
 -10  13   2 62.6611 7.62012   1
  -9  13   2 3.81179 3.81179   1
  -8  13   2 516.644 20.2744   1
  -7  13   2 425.288 16.8808   1
  -6  13   2 1983.40 72.5194   1
  -3  13   2 5.92782 2.53905   1
   0  13   2  538.52 22.1759   1
   1  13   2 138.234 10.2381   1
   2  13   2 418.356 18.7459   1
   3  13   2 20.7928 6.78556   1
   4  13   2 57.3525 8.01322   1
   5  13   2 176.567 13.8106   1
   6  13   2 72.2321 9.96168   1
   7  13   2 11.1544 9.91066   1
   8  13   2 106.329 11.9945   1
   9  13   2 62.9744   11.75   1
 -12  14   2 68.3281  9.6978   1
 -11  14   2 96.4838 9.30549   1
 -10  14   2  368.24 16.1038   1
  -9  14   2 687.334 26.6981   1
  -8  14   2 478.123 19.0597   1
  -7  14   2 114.689 7.19207   1
  -6  14   2 602.938   23.27   1
  -4  14   2 116.535 6.36049   1
  -1  14   2 579.772  23.411   1
   0  14   2 199.271  11.917   1
   1  14   2  264.05 14.4617   1
   2  14   2 353.837 17.3703   1
   3  14   2 543.256  24.025   1
   4  14   2 161.547  13.814   1
   5  14   2 152.891 14.1302   1
   6  14   2 8.26651 9.50105   1
   7  14   2 159.085 14.8735   1
   8  14   2 26.7271 10.8585   1
  -5  15   2 85.3113 6.78636   1
  -2  15   2 58.6792 6.79882   1
  -1  15   2 264.816 14.0302   1
   0  15   2 447.737 19.9422   1
   1  15   2 54.9949 7.61375   1
   2  15   2 73.2478 14.7301   1
   3  15   2 45.1812 8.78829   1
   4  15   2 17.4484 9.13632   1
   5  15   2 198.375 19.0146   1
   6  15   2 139.949 15.2747   1
   7  15   2 20.3828 10.8178   1
  -6  16   2 209.399 11.4714   1
  -3  16   2  5.9486 5.52225   1
  -2  16   2 8.48888 6.36919   1
  -1  16   2 143.996 11.4387   1
   0  16   2-2.10885 7.17414   1
   1  16   2 457.191 21.0111   1
   2  16   2 12.1121 8.35765   1
   3  16   2 222.945 15.7779   1
   4  16   2 59.0663 11.5605   1
   5  16   2 104.332 11.5421   1
   6  16   2 40.6424 10.3688   1
  -7  17   2 10.1734 7.20445   1
  -4  17   2 65.2674 8.90425   1
  -3  17   2 1056.07 40.6391   1
  -2  17   2  65.039 8.02515   1
  -1  17   2 325.812 16.8425   1
   0  17   2 81.3021 9.21497   1
   1  17   2 2.08203 8.33808   1
   2  17   2 19.8882 11.1921   1
   3  17   2 193.407 15.2581   1
   4  17   2 8.64823 9.46484   1
   5  17   2 39.6971 9.92179   1
  -4  18   2 21.9136 9.68791   1
  -3  18   2 22.2772 7.14437   1
  -2  18   2 0.84132  6.7005   1
  -1  18   2 53.4048 7.92845   1
   0  18   2 12.0357 7.88817   1
   1  18   2 110.666 14.4489   1
   2  18   2 5.75766 9.03932   1
   4  18   2 7.82552 9.05595   1
  -3  19   2  5.4073 7.90222   1
  -2  19   2 14.9123 10.7733   1
  -1  19   2 8.66396 8.24998   1
   0  19   2 20.5217 8.62265   1
   1  19   2 47.4167 9.39932   1
   2  19   2 19.1787 8.16508   1
   0  20   2 9.31312 8.90652   1
  -3 -19   3 155.692 13.0441   1
  -2 -19   3 112.795 12.2148   1
  -1 -19   3-4.08072 8.17121   1
   0 -19   3 1.63817 7.79845   1
  -4 -18   3 135.323 13.1236   1
  -3 -18   3 1.23354 8.19423   1
  -2 -18   3 57.5301 9.03666   1
  -1 -18   3 2.06375 9.49917   1
   0 -18   3 506.474 22.0159   1
   1 -18   3 0.83846 6.67771   1
   2 -18   3 106.939 10.9054   1
  -5 -17   3 191.453 15.2335   1
  -4 -17   3 92.0707 13.1544   1
  -3 -17   3 76.7104  11.957   1
  -2 -17   3 258.803 15.3456   1
  -1 -17   3 104.321 11.6788   1
   0 -17   3 2.93808 6.70844   1
   1 -17   3 214.044 12.6388   1
   2 -17   3 75.6522 9.29363   1
   3 -17   3 418.834 18.2093   1
  -6 -16   3 222.573 16.9266   1
  -5 -16   3 1.24023 9.46906   1
  -4 -16   3 69.4154 11.9791   1
  -3 -16   3 16.6306 8.31528   1
  -2 -16   3  44.766 8.78922   1
  -1 -16   3 1022.84 42.0759   1
   0 -16   3 275.103 14.7869   1
   1 -16   3 703.526  27.968   1
   2 -16   3 621.905  25.041   1
   3 -16   3 240.447 12.3163   1
   4 -16   3 42.0636 5.52454   1
   7 -16   3 13.5914 5.52182   1
   8 -16   3 58.5725 6.78646   1
   9 -16   3 503.097 21.1924   1
  10 -16   3 200.356 12.6788   1
  -7 -15   3 19.8701 11.1819   1
  -6 -15   3 7.83332 10.3065   1
  -5 -15   3  44.243  11.167   1
  -4 -15   3 156.025 13.3153   1
  -3 -15   3 321.345 17.1738   1
  -2 -15   3 118.036 11.3854   1
  -1 -15   3  45.739 7.19638   1
   0 -15   3 72.6095 9.33754   1
   1 -15   3 821.815 31.8873   1
   2 -15   3 297.199 13.6074   1
   3 -15   3 167.851  8.9278   1
   4 -15   3 50.5345 5.94762   1
   5 -15   3 580.595 22.4894   1
   7 -15   3 373.859 17.3947   1
   8 -15   3 16.9804 5.51813   1
   9 -15   3 468.797 19.9354   1
  10 -15   3 81.3406 9.74103   1
  11 -15   3  45.613 6.75262   1
  12 -15   3 11.3413 6.30293   1
  13 -15   3 238.105 14.5657   1
  -8 -14   3 20.3467 10.7986   1
  -7 -14   3 26.8174  10.727   1
  -6 -14   3 52.5079 9.92057   1
  -5 -14   3 7.90617 8.32385   1
  -4 -14   3 27.6667 7.96632   1
  -3 -14   3 320.792 16.4648   1
  -2 -14   3 839.923 33.0835   1
  -1 -14   3 59.1355 6.80221   1
   0 -14   3  427.48 18.3078   1
   2 -14   3 0.85311 3.40227   1
   3 -14   3 1235.69 45.8179   1
   7 -14   3 76.6354   7.195   1
   9 -14   3 628.323 25.4349   1
  10 -14   3 134.788 10.5966   1
  11 -14   3 706.501 28.3425   1
  12 -14   3 36.2283 7.58198   1
  13 -14   3 0.41991 6.68863   1
  14 -14   3 4.13684 9.93632   1
  15 -14   3 272.619 16.3536   1
  -9 -13   3 50.0455  11.263   1
  -8 -13   3 39.2185 10.7345   1
  -7 -13   3 189.216 15.7005   1
  -6 -13   3 27.0309 9.14279   1
  -5 -13   3 544.144 23.8972   1
  -4 -13   3 757.836 30.8348   1
  -3 -13   3 67.5453 7.64606   1
  -2 -13   3 411.282  18.326   1
  -1 -13   3 786.137 30.7078   1
   0 -13   3 127.831 8.52411   1
   1 -13   3 1114.24 41.6597   1
   2 -13   3 305.674  12.717   1
   7 -13   3 2161.79 79.3661   1
   8 -13   3 182.217 10.1451   1
   9 -13   3 9.30952 5.07976   1
  10 -13   3 354.595 16.5253   1
  11 -13   3 803.826 31.7476   1
  12 -13   3 173.437 12.2342   1
  13 -13   3 75.0928 10.9095   1
  14 -13   3 42.8313 7.90227   1
  15 -13   3-7.81452 7.81452   1
  16 -13   3 27.6202 8.93167   1
 -10 -12   3 23.5051 11.3362   1
  -9 -12   3  440.65  22.734   1
  -8 -12   3 226.202 21.4679   1
  -7 -12   3 126.639  13.705   1
  -6 -12   3 205.237 14.6562   1
  -5 -12   3 248.416 14.3692   1
  -4 -12   3  109.73 10.6335   1
  -3 -12   3 740.868 29.4653   1
  -2 -12   3 43.1799 5.98756   1
  -1 -12   3 289.475 13.2354   1
   0 -12   3 230.306 10.6428   1
   1 -12   3 136.138 7.63306   1
   2 -12   3 20.2789 2.53487   1
   3 -12   3  620.47 25.6931   1
   4 -12   3 19.3412 5.04379   1
   5 -12   3  98.289 8.82493   1
   6 -12   3 114.309 9.24117   1
   7 -12   3 795.511 30.3014   1
   8 -12   3 17.7139 4.21423   1
   9 -12   3 1316.35  35.555   1
  10 -12   3 137.162 10.1586   1
  11 -12   3 145.617 11.0075   1
  12 -12   3 32.0982 6.75273   1
  13 -12   3 6.30725 7.14085   1
  14 -12   3 118.001 12.0891   1
  15 -12   3 358.407 25.6005   1
  16 -12   3 1.63104 8.17475   1
 -11 -11   3 45.3701  11.867   1
 -10 -11   3 42.6966 11.1968   1
  -9 -11   3 7.42371 10.3124   1
  -8 -11   3 6.22009 9.11223   1
  -7 -11   3 252.961   15.89   1
  -6 -11   3 109.341  11.816   1
  -5 -11   3 108.519 10.6393   1
  -4 -11   3  83.832 8.98638   1
  -3 -11   3 238.258 11.9938   1
  -2 -11   3  8.5636 4.27668   1
  -1 -11   3 258.556 11.5236   1
   0 -11   3 14.3749 2.82219   1
   1 -11   3 1279.89 40.1084   1
   2 -11   3  615.30  24.826   1
   3 -11   3 35.6538 5.45436   1
   4 -11   3 10.0477  4.1832   1
   5 -11   3 284.203 13.8155   1
   6 -11   3 484.354 20.1088   1
   7 -11   3 1028.48   27.89   1
   8 -11   3 129.103 6.26996   1
   9 -11   3 133.268 7.22606   1
  10 -11   3 51.8972   10.79   1
  11 -11   3 184.971 11.8465   1
  12 -11   3 151.666 11.8243   1
  13 -11   3 3.36737 7.99122   1
  14 -11   3 30.4815 8.35397   1
  15 -11   3 87.3382 15.7304   1
  16 -11   3  48.416  9.4341   1
  17 -11   3 112.584 12.6447   1
 -11 -10   3 44.1895 11.6676   1
 -10 -10   3 5.11746 9.27847   1
  -9 -10   3   21.05 6.82889   1
  -8 -10   3 5.20322 6.17011   1
  -7 -10   3 47.8555 6.10408   1
  -6 -10   3 15.3634   4.789   1
  -5 -10   3  886.86 48.8197   1
  -4 -10   3 450.554 18.8993   1
  -3 -10   3 489.424  19.753   1
  -2 -10   3 750.169 28.6697   1
  -1 -10   3 27.2739 3.15482   1
   0 -10   3 631.835 17.6263   1
   1 -10   3 1923.18 49.8521   1
   2 -10   3 101.011  7.5435   1
   3 -10   3 398.642 17.1286   1
   4 -10   3 1360.32 51.3236   1
   5 -10   3 92.2353 7.09272   1
   6 -10   3 1042.48 28.2287   1
   7 -10   3 841.288 22.9669   1
   8 -10   3 56.8887 6.10312   1
   9 -10   3 4.66054  3.1272   1
  10 -10   3 75.9088 7.02766   1
  11 -10   3 52.4932 6.35423   1
  12 -10   3 123.398 10.9894   1
  13 -10   3 871.321  34.924   1
  14 -10   3 23.4006 7.94002   1
  15 -10   3 255.317 17.4055   1
  16 -10   3 132.474 13.9928   1
 -12  -9   3 2.41484 7.88848   1
 -11  -9   3 18.0004  7.7455   1
 -10  -9   3 72.8295 7.98915   1
  -9  -9   3  442.79 15.8366   1
  -8  -9   3 11.0579 5.62434   1
  -7  -9   3 917.839  25.826   1
  -6  -9   3 80.0968 8.99745   1
  -5  -9   3 10.1702 3.72257   1
  -4  -9   3 443.446 13.0795   1
  -3  -9   3 1786.24 73.8511   1
  -2  -9   3 388.288 15.8047   1
  -1  -9   3 1773.22 64.9326   1
   0  -9   3 35.4141 5.05916   1
   1  -9   3 234.373 11.3238   1
   2  -9   3 1154.86 43.4198   1
   3  -9   3 359.862 15.4103   1
   4  -9   3 1057.61 39.9617   1
   5  -9   3 188.279 6.92054   1
   7  -9   3 14.7929  2.7142   1
   8  -9   3 358.173 10.9598   1
   9  -9   3 247.247 8.59815   1
  10  -9   3 235.049 11.6958   1
  11  -9   3 1159.41 120.077   1
  12  -9   3 218.988 13.5295   1
  13  -9   3   2.102 7.15081   1
  14  -9   3 291.285 17.1303   1
  15  -9   3 91.6408 13.2714   1
  16  -9   3 199.884 15.6621   1
  17  -9   3 126.832 14.4096   1
 -13  -8   3 98.0225 13.9082   1
 -12  -8   3 58.3319 8.50053   1
 -11  -8   3 366.219 17.8266   1
 -10  -8   3 37.2926 6.84077   1
  -9  -8   3 216.387 16.3258   1
  -8  -8   3 72.4302 7.62157   1
  -7  -8   3 235.191 9.79408   1
  -6  -8   3 148.995 7.71781   1
  -5  -8   3 106.962 5.77615   1
  -4  -8   3 255.973  8.3718   1
  -3  -8   3 678.236 18.3432   1
  -2  -8   3 65.1483 5.10927   1
  -1  -8   3 165.264 7.60705   1
   0  -8   3 629.067 20.8498   1
   1  -8   3 1051.44 39.6722   1
   2  -8   3 46.6095 4.99317   1
   3  -8   3 765.819 29.5069   1
   4  -8   3 189.725 6.60596   1
   5  -8   3 856.162 23.1064   1
   6  -8   3 1095.56 29.0763   1
   7  -8   3 2118.27 77.5673   1
   8  -8   3 28.1426 3.02965   1
   9  -8   3 279.348 16.0661   1
  10  -8   3 418.731  13.017   1
  11  -8   3 8.63356 4.16478   1
  12  -8   3 478.362 21.1482   1
  13  -8   3 193.985 13.8891   1
  14  -8   3 64.3362   9.606   1
  15  -8   3 26.5407 9.53405   1
  16  -8   3 9.90069 9.48652   1
  17  -8   3 -7.4396 9.08955   1
 -13  -7   3 28.0732 8.12698   1
 -12  -7   3 2.08228 7.69751   1
 -11  -7   3 12.7508  6.7011   1
 -10  -7   3 56.7715 6.77036   1
  -9  -7   3 21.3743 5.34105   1
  -8  -7   3 72.9214 7.38084   1
  -7  -7   3 61.1192 5.57311   1
  -6  -7   3  31.324 3.66635   1
  -5  -7   3 15.8419 2.69539   1
  -4  -7   3 19.1225 2.57161   1
  -3  -7   3 1003.51 52.3634   1
  -2  -7   3 66.8582 6.57738   1
  -1  -7   3 65.6222 4.20256   1
   0  -7   3 207.691 9.60846   1
   1  -7   3 998.096 38.2747   1
   2  -7   3 1357.96 50.2281   1
   3  -7   3 3630.72 93.6107   1
   4  -7   3  20.925  2.4828   1
   5  -7   3 9.32884 2.19034   1
   6  -7   3 687.082 31.5676   1
   7  -7   3 40.4036 5.67157   1
   8  -7   3 470.902 20.0899   1
   9  -7   3 88.7072 3.94884   1
  10  -7   3 2.80094 2.35442   1
  11  -7   3 25.9543 3.01345   1
  12  -7   3  45.243 4.57184   1
  13  -7   3 2.94624 7.14941   1
  14  -7   3 27.5517 8.77144   1
  15  -7   3 41.8617 9.94536   1
  16  -7   3 2.89157 9.90831   1
  17  -7   3   31.12 9.95682   1
 -14  -6   3 8.78628 8.14263   1
 -13  -6   3  30.861 8.20645   1
 -12  -6   3  17.146 7.39053   1
 -11  -6   3 14.3279 6.30188   1
 -10  -6   3 13.6801 5.48206   1
  -9  -6   3 172.121 9.12365   1
  -8  -6   3 156.113 8.04103   1
  -7  -6   3 418.123  13.268   1
  -6  -6   3 44.2833 8.22552   1
  -5  -6   3 169.428 6.26518   1
  -4  -6   3 788.613 22.5397   1
  -3  -6   3 625.707 16.7059   1
  -2  -6   3 3239.71 127.817   1
  -1  -6   3 1226.88 44.7761   1
   0  -6   3 767.578 29.1249   1
   1  -6   3 195.795   8.715   1
   2  -6   3 29.8479 3.73594   1
   3  -6   3 65.7859 3.22382   1
   4  -6   3 503.436 13.8162   1
   5  -6   3 890.209 23.5916   1
   6  -6   3 700.018 31.1226   1
   7  -6   3 872.041 27.6953   1
   8  -6   3 106.402 3.77228   1
   9  -6   3 11.4216 2.23356   1
  10  -6   3 428.216 13.8124   1
  11  -6   3 30.2602 3.18047   1
  12  -6   3 61.0732 5.53555   1
  13  -6   3 95.6472 8.76464   1
  14  -6   3 156.823 14.1859   1
  15  -6   3 10.3533 9.52186   1
  16  -6   3  249.16 18.1816   1
  17  -6   3 16.2532  9.9989   1
 -14  -5   3 20.4867 8.82737   1
 -13  -5   3 45.6602 8.62668   1
 -12  -5   3 72.3699 7.73841   1
 -11  -5   3 174.465 10.3001   1
 -10  -5   3 173.799 9.69472   1
  -9  -5   3 194.327 11.9572   1
  -8  -5   3 259.667 9.60279   1
  -7  -5   3 14.9456 3.20854   1
  -6  -5   3 1489.18 53.0289   1
  -5  -5   3  42.969 3.49149   1
  -4  -5   3 3007.47 106.673   1
  -3  -5   3 998.151 26.0514   1
  -2  -5   3 142.192 10.0642   1
  -1  -5   3 66.9983 2.48657   1
   0  -5   3 72.9206 4.55506   1
   1  -5   3  749.72 28.1504   1
   2  -5   3 628.532  16.707   1
   3  -5   3 3613.64 93.4248   1
   4  -5   3 107.701 3.97271   1
   5  -5   3 337.589 8.92416   1
   6  -5   3 2343.41 54.6874   1
   7  -5   3 44.1814 2.93802   1
   8  -5   3 1183.57 25.5719   1
   9  -5   3 550.467 13.7693   1
  10  -5   3-2.31455 2.31455   1
  11  -5   3 40.2058 3.36829   1
  12  -5   3 476.774 15.1235   1
  13  -5   3 7.54273 5.19253   1
  14  -5   3  288.66 17.4924   1
  15  -5   3 30.6154 9.92824   1
  16  -5   3 29.3701 10.3403   1
  17  -5   3 51.5174 10.8921   1
 -15  -4   3 6.24954 8.31219   1
 -14  -4   3 45.1555 8.50827   1
 -13  -4   3-0.82793 6.99795   1
 -12  -4   3 43.6526 7.01294   1
 -11  -4   3 51.0647 6.22153   1
 -10  -4   3 46.2661 5.55112   1
  -9  -4   3 140.672 7.73644   1
  -8  -4   3 316.103 13.3406   1
  -7  -4   3 13.7438 2.89998   1
  -6  -4   3 211.705 6.87018   1
  -5  -4   3 9.89418 1.82693   1
  -4  -4   3 19.9704 1.91162   1
  -3  -4   3 21.0884 2.84734   1
  -2  -4   3 310.231 8.54696   1
  -1  -4   3 145.764  6.8239   1
   1  -4   3 123.678 5.37816   1
   2  -4   3 564.531 14.9707   1
   3  -4   3  69.567 2.94463   1
   4  -4   3 951.897 35.0012   1
   5  -4   3 13.8575 3.35667   1
   6  -4   3  358.61 8.10009   1
   7  -4   3 142.412 4.10423   1
   8  -4   3 6.93656 1.88438   1
   9  -4   3 11.8022 2.24804   1
  10  -4   3 58.2812 4.27245   1
  11  -4   3 21.4468 3.29089   1
  12  -4   3 22.3994 4.76733   1
  13  -4   3 21.2267 5.48725   1
  14  -4   3-1.69965 5.72513   1
  15  -4   3 6.20431 10.7489   1
  16  -4   3 1.24757 9.94098   1
  17  -4   3-2.95344 10.1203   1
 -15  -3   3 4.37985 7.87162   1
 -14  -3   3 15.1845  7.7504   1
 -13  -3   3 14.8106 7.22274   1
 -12  -3   3  28.723 8.74523   1
 -11  -3   3 98.1232 8.78385   1
 -10  -3   3 22.0175 4.90523   1
  -9  -3   3 180.044 8.07103   1
  -8  -3   3 14.3713 3.01083   1
  -7  -3   3 325.702 9.94409   1
  -6  -3   3 7.02567  1.9676   1
  -5  -3   3 57.3767 9.61557   1
  -4  -3   3 469.467 12.5697   1
  -3  -3   3 11.0192 1.25991   1
  -2  -3   3 2193.16 106.219   1
  -1  -3   3 104.444 4.72869   1
   0  -3   3 1126.21 41.1335   1
   1  -3   3  314.93 8.48649   1
   2  -3   3 1076.48 27.9391   1
   3  -3   3 511.023  10.911   1
   4  -3   3 379.597 8.28774   1
   5  -3   3 237.475 5.57666   1
   6  -3   3 22.2341 4.43874   1
   7  -3   3  158.96 5.26034   1
   8  -3   3 22.1493 2.99619   1
   9  -3   3 32.0166 2.98329   1
  10  -3   3 250.711 11.5748   1
  11  -3   3 122.178 8.29951   1
  12  -3   3 33.0045  4.9259   1
  13  -3   3 64.8422 6.19882   1
  14  -3   3 7.66849 6.73597   1
  15  -3   3 45.8486 12.8048   1
  16  -3   3  26.587 10.3846   1
 -15  -2   3 22.4068 9.81543   1
 -14  -2   3 25.2446 9.32244   1
 -13  -2   3 10.1992 6.71702   1
 -12  -2   3 36.1805 6.35657   1
 -11  -2   3 94.5468 8.22806   1
 -10  -2   3 105.846 7.26657   1
  -9  -2   3 210.126 11.6536   1
  -8  -2   3  129.45 5.81308   1
  -7  -2   3 9.71549 2.44694   1
  -6  -2   3 298.147 8.65131   1
  -5  -2   3  214.66 6.31474   1
  -4  -2   3 1308.07 33.7707   1
  -3  -2   3 53.2436 2.05777   1
  -2  -2   3 38.8909  1.4557   1
  -1  -2   3 55.3781  1.7385   1
   0  -2   3 39.5005 1.42997   1
   1  -2   3 61.7788 2.05005   1
   2  -2   3 3057.36 64.2302   1
   3  -2   3 375.148 9.73089   1
   4  -2   3 25.5352 1.39192   1
   5  -2   3 4.63565 1.68294   1
   6  -2   3 289.526 7.95752   1
   7  -2   3  158.54 11.3309   1
   8  -2   3 938.251 24.7497   1
   9  -2   3 357.424 10.7961   1
  10  -2   3 43.6534 4.12425   1
  11  -2   3 300.743 15.3553   1
  12  -2   3 97.4086 8.51467   1
  13  -2   3 157.235 11.3303   1
  14  -2   3 231.047 11.5434   1
  15  -2   3 22.7142 18.1733   1
  16  -2   3 15.8545 10.8489   1
 -16  -1   3 37.2712 8.12282   1
 -15  -1   3 9.12886 11.2126   1
 -14  -1   3 39.6505 7.43879   1
 -13  -1   3  5.6273  6.3121   1
 -12  -1   3 34.2353 5.78117   1
 -11  -1   3 125.164 8.25828   1
 -10  -1   3 6.01069   3.949   1
  -9  -1   3 295.918 9.76936   1
  -8  -1   3 118.317 5.33908   1
  -7  -1   3 170.079 8.18183   1
  -6  -1   3 295.638 8.46082   1
  -5  -1   3 19.4801 1.49769   1
  -4  -1   3 343.106 9.17737   1
  -3  -1   3 255.069  6.7285   1
  -2  -1   3  4.7859 0.61659   1
  -1  -1   3 146.892 4.01383   1
   0  -1   3 53.9713 1.24542   1
   1  -1   3 140.441 3.10553   1
   2  -1   3 99.9491  5.6382   1
   3  -1   3 221.185 5.36194   1
   4  -1   3  818.43 26.4411   1
   5  -1   3 126.356 4.03392   1
   6  -1   3 471.329 12.6676   1
   7  -1   3 292.233 8.48466   1
   8  -1   3 151.299 9.05508   1
   9  -1   3 683.595 35.1434   1
  10  -1   3 8.18277  3.4805   1
  11  -1   3 188.985 9.58575   1
  12  -1   3 133.349 8.75756   1
  13  -1   3 11.2589 8.33953   1
  14  -1   3 58.0781 7.15355   1
  15  -1   3 17.6762 7.15348   1
  16  -1   3-5.88334 10.5017   1
 -16   0   3 5.91237  10.324   1
 -15   0   3  4.7276 7.45734   1
 -14   0   3 39.9221 7.15259   1
 -13   0   3-2.95753 6.40301   1
 -12   0   3 75.6722 7.17138   1
 -11   0   3 87.8009 7.53569   1
 -10   0   3 10.8204 4.29119   1
  -9   0   3 260.899 9.91447   1
  -8   0   3 109.242 4.87189   1
  -7   0   3 55.9265 3.47554   1
  -6   0   3 128.521 4.35422   1
  -5   0   3 14.1768 3.37544   1
  -4   0   3 557.041 14.4598   1
  -3   0   3 329.424 8.76595   1
  -2   0   3 137.001 5.31738   1
  -1   0   3  4.0388 0.28987   1
   1   0   3 54.6681  2.4179   1
   2   0   3 126.321 2.48387   1
   3   0   3-0.58811 0.58811   1
   4   0   3  631.27 49.0071   1
   5   0   3 323.681 9.13291   1
   6   0   3 58.4564 2.97808   1
   7   0   3 101.029  9.0534   1
   8   0   3 25.4987 3.89506   1
   9   0   3 121.062 6.07889   1
  10   0   3-0.23606 4.72127   1
  11   0   3 27.1144 4.95115   1
  12   0   3 32.8123 5.49552   1
  13   0   3 24.7118 6.79375   1
  14   0   3  1.7561 6.69883   1
  15   0   3 10.6591 7.31081   1
  16   0   3 5.09248 11.4632   1
 -16   1   3 42.0172 7.98567   1
 -15   1   3 15.8149 8.29761   1
 -14   1   3 46.4769 7.02846   1
 -13   1   3 20.4769 6.18302   1
 -12   1   3  119.26 8.51352   1
 -11   1   3 193.066  8.7289   1
 -10   1   3  36.063 5.58289   1
  -9   1   3 209.721  7.4467   1
  -8   1   3 311.409 9.41361   1
  -7   1   3 69.8587 3.62465   1
  -6   1   3 192.365 10.3842   1
  -5   1   3 12.1593  2.0985   1
  -4   1   3 490.803 12.9578   1
  -3   1   3  342.11 9.05566   1
  -2   1   3 17.0662 0.87343   1
  -1   1   3 19.9178 0.52698   1
   0   1   3 17.3878 1.02339   1
   1   1   3 355.547 7.58572   1
   2   1   3 135.663 3.65105   1
   3   1   3 236.043 5.14375   1
   4   1   3 196.438 5.51912   1
   5   1   3 0.64199 1.20246   1
   6   1   3 22.3618 3.01103   1
   7   1   3 20.3179 3.46211   1
   8   1   3  81.776 4.87612   1
   9   1   3 212.416 8.22781   1
  10   1   3 20.1465 6.00501   1
  11   1   3 186.729 9.14187   1
  12   1   3 3.18261  5.4745   1
  13   1   3 8.28692 6.14836   1
  14   1   3 16.7338 9.02264   1
  15   1   3 6.33297  7.6374   1
 -17   2   3 11.1165 11.1165   1
 -16   2   3 57.7281  8.2355   1
 -15   2   3 26.7805 7.64593   1
 -14   2   3-0.83338 8.30406   1
 -13   2   3 35.6218 5.92862   1
 -12   2   3 25.1408 5.50365   1
 -11   2   3 113.952 7.08947   1
 -10   2   3 68.5681  12.002   1
  -9   2   3 9.86746 2.72843   1
  -8   2   3 32.7475 3.42611   1
  -7   2   3-0.42706 2.12515   1
  -6   2   3  3.8049 2.10935   1
  -5   2   3 174.368 5.03688   1
  -4   2   3 237.083 9.14839   1
  -3   2   3 114.044 3.21516   1
  -2   2   3 171.228 6.72567   1
  -1   2   3 342.254 12.7522   1
   0   2   3 88.4189 2.36398   1
   1   2   3 1814.73 77.6551   1
   2   2   3 94.4755 2.77898   1
   3   2   3 61.3912 2.14564   1
   4   2   3 54.6954  6.3644   1
   5   2   3 173.852 13.4905   1
   6   2   3 178.999 5.94188   1
   7   2   3 72.3834 4.25846   1
   8   2   3 340.675 10.5687   1
   9   2   3 173.934 14.0244   1
  10   2   3 21.9676 4.37309   1
  11   2   3 115.775 8.77068   1
  12   2   3 32.3463 6.18825   1
  13   2   3 19.0062 6.71387   1
  14   2   3 23.9131 7.86901   1
  15   2   3-2.89334 10.2975   1
 -17   3   3-3.38922 10.1575   1
 -16   3   3 0.78352 7.60707   1
 -15   3   3 6.41606 6.72253   1
 -14   3   3 6.90995 6.80058   1
 -13   3   3 18.3431 5.48887   1
 -12   3   3 94.2578 7.63541   1
 -11   3   3 30.7489 4.22084   1
 -10   3   3 65.6987 5.45188   1
  -9   3   3 41.7458 4.70318   1
  -8   3   3 0.21393 5.32798   1
  -7   3   3 114.243  13.136   1
  -6   3   3 12.2011 2.10226   1
  -5   3   3 156.167 3.77702   1
  -4   3   3 1209.96 48.4424   1
  -3   3   3 397.633 15.9659   1
  -2   3   3 40.8143 1.85789   1
   0   3   3 66.7738 2.03927   1
   1   3   3 23.6412 1.77062   1
   2   3   3 64.0884 2.00463   1
   3   3   3 11.3965 1.18903   1
   4   3   3  188.92 9.27744   1
   5   3   3 11.6978 1.80915   1
   6   3   3 239.692 7.51237   1
   7   3   3 9.52502 2.56283   1
   8   3   3 258.232 8.86419   1
   9   3   3 130.971 10.1103   1
  10   3   3 61.9697 9.15659   1
  11   3   3 35.6389 5.62349   1
  12   3   3 46.4107  6.7364   1
  13   3   3 58.5986 7.68829   1
  14   3   3 13.9381 8.05951   1
  15   3   3 0.42795 11.5139   1
 -17   4   3 24.3823 10.5084   1
 -16   4   3-3.31747 9.52658   1
 -15   4   3 68.3797 12.6288   1
 -14   4   3 180.723 10.2997   1
 -13   4   3 36.0643  5.6272   1
 -12   4   3 201.314 15.2745   1
 -11   4   3 164.106 6.03876   1
 -10   4   3 18.8662 3.63243   1
  -9   4   3 653.352  32.097   1
  -8   4   3 65.8834 7.09373   1
  -7   4   3 414.843 9.34408   1
  -6   4   3 486.322 12.4557   1
  -5   4   3 276.447 6.34294   1
  -4   4   3 1016.65 37.9395   1
  -3   4   3 2952.26 120.979   1
  -2   4   3  2.8974 1.24598   1
   0   4   3 587.843 28.5582   1
   1   4   3 1266.12 27.9325   1
   2   4   3 391.256 10.2294   1
   3   4   3 503.398 10.8399   1
   4   4   3 458.392 15.6246   1
   5   4   3 228.209 7.01515   1
   6   4   3 210.472 6.89478   1
   7   4   3 90.1936 6.73365   1
   9   4   3 436.445 13.7865   1
  11   4   3 200.893 11.3444   1
  12   4   3  9.9221 6.43355   1
  13   4   3 11.1419 8.45994   1
  14   4   3-1.25932 7.61588   1
 -17   5   3 36.3853 10.4558   1
 -16   5   3 125.036 14.9034   1
 -15   5   3 17.6187 6.45095   1
 -14   5   3 167.823 9.88663   1
 -13   5   3 156.243 8.77011   1
 -12   5   3 11.1894 3.84794   1
 -11   5   3 568.917 22.6229   1
 -10   5   3 259.929  7.1948   1
  -9   5   3-0.03047 3.41225   1
  -8   5   3  84.388 5.32924   1
  -7   5   3  448.47 12.3309   1
  -6   5   3 4.61129 1.18033   1
  -5   5   3 549.756 14.7054   1
  -4   5   3 80.1314 2.88771   1
  -3   5   3 88.5727  3.3575   1
  -2   5   3 284.859 11.1826   1
   0   5   3 278.471 16.8294   1
   1   5   3 1359.00 30.1532   1
   2   5   3 447.421 11.7795   1
   3   5   3 186.694 4.49068   1
   4   5   3 347.895 14.1887   1
   5   5   3 263.869 8.10854   1
   6   5   3 275.513 8.74497   1
   7   5   3 467.831 16.9039   1
   8   5   3   85.09 6.54617   1
   9   5   3 210.579 9.49306   1
  10   5   3 34.6501  6.7269   1
  11   5   3  27.659 6.31637   1
  12   5   3 23.4221 6.97931   1
  13   5   3-2.73108  7.6589   1
  14   5   3 21.7115 8.02778   1
 -17   6   3 8.75407 9.58068   1
 -16   6   3 118.803 15.3153   1
 -15   6   3 52.7186 9.96039   1
 -14   6   3 8.76993 5.75339   1
 -13   6   3 5.26261 5.06136   1
 -12   6   3 6.46674 3.79504   1
 -11   6   3 14.2409 3.05525   1
 -10   6   3  30.492 3.18725   1
  -9   6   3 532.992 18.4471   1
  -8   6   3 238.573 6.14957   1
  -7   6   3 58.0664 2.60792   1
  -6   6   3 162.327 5.63983   1
  -5   6   3 22.3921 2.07813   1
  -4   6   3 56.6018 2.44974   1
  -3   6   3 915.201 33.9907   1
  -2   6   3 60.9506 4.14266   1
   0   6   3 1716.11 62.2145   1
   1   6   3 93.9145 4.62336   1
   2   6   3 1229.69 43.0563   1
   3   6   3  13.583 1.95358   1
   4   6   3  43.653 3.65836   1
   5   6   3 9.66019 2.45388   1
   6   6   3 6.07198 2.75622   1
   7   6   3 14.6884  5.1817   1
   8   6   3 14.8126 4.38133   1
   9   6   3 19.3048  5.2309   1
  10   6   3 13.7945 8.36058   1
  11   6   3 31.6626 6.41555   1
  12   6   3 16.4524    8.31   1
  13   6   3 44.2639 8.25209   1
 -16   7   3-4.55068 9.10136   1
 -15   7   3 58.9961 9.97005   1
 -14   7   3 130.219 9.44772   1
 -13   7   3 200.263 9.21908   1
 -12   7   3 163.321 11.4274   1
 -11   7   3  24.656 3.33409   1
 -10   7   3 81.8013 4.38529   1
  -9   7   3  374.08 10.7555   1
  -8   7   3 54.1054 3.24834   1
  -7   7   3 1257.75 32.8637   1
  -6   7   3 35.2077 2.77116   1
  -5   7   3 566.496 12.4806   1
  -4   7   3 684.784 25.7312   1
  -3   7   3 913.313 34.0285   1
  -2   7   3 96.8337 5.82115   1
  -1   7   3 153.398 4.60583   1
   0   7   3 4.61202  0.8422   1
   1   7   3  26.888 1.85852   1
   2   7   3 34.5132 3.83932   1
   3   7   3 1246.04 32.4911   1
   4   7   3 11.7049 3.24103   1
   5   7   3 254.704 8.41287   1
   6   7   3  65.449 7.12863   1
   7   7   3 4.75461 4.09738   1
   8   7   3 28.3067  4.8093   1
   9   7   3 326.099 19.1238   1
  10   7   3 31.3493 6.31354   1
  11   7   3 180.355 11.4551   1
  12   7   3 2.08816 7.30362   1
  13   7   3 11.9045 7.77085   1
 -17   8   3 238.281 16.1647   1
 -16   8   3 22.7593 9.09978   1
 -15   8   3 10.3944 8.73488   1
 -14   8   3 103.381 11.7146   1
 -13   8   3 213.119 14.3227   1
 -12   8   3 153.712 8.88315   1
 -11   8   3 709.411 24.9168   1
 -10   8   3 11.6064 3.04314   1
  -9   8   3 510.311 14.5766   1
  -8   8   3 175.801  6.4561   1
  -7   8   3 150.704 8.36909   1
  -6   8   3  33.118 2.83954   1
  -5   8   3 1859.64 74.6443   1
  -4   8   3 276.709 12.0455   1
  -3   8   3 1491.07 55.3062   1
  -2   8   3  296.41 12.5053   1
  -1   8   3 629.949 16.8457   1
   0   8   3 38.7651 2.10493   1
   2   8   3 12.3965 3.42361   1
   3   8   3 170.493 7.52718   1
   4   8   3 187.023 9.07248   1
   5   8   3 45.7844 5.61594   1
   6   8   3 612.525 18.4373   1
   7   8   3 493.649 15.3838   1
   8   8   3 148.992 9.24265   1
   9   8   3  237.97 12.4045   1
  10   8   3 62.9622 7.29109   1
  11   8   3 17.5563 8.91625   1
  12   8   3 76.5699 8.68432   1
 -17   9   3 -3.7243 8.26853   1
 -16   9   3 69.4901 9.92575   1
 -15   9   3 112.708 12.8931   1
 -14   9   3 60.2961 8.79673   1
 -13   9   3  389.95 18.5298   1
 -12   9   3 5.07065 5.49489   1
 -11   9   3 232.694 9.51485   1
 -10   9   3 51.0512 5.06977   1
  -9   9   3 135.801 5.97183   1
  -8   9   3 9.54225 2.47838   1
  -7   9   3 637.487 17.5858   1
  -6   9   3  269.94 8.76241   1
  -5   9   3 29.5674 4.99591   1
  -4   9   3 2100.83 77.4383   1
  -3   9   3 1552.95 57.5499   1
  -2   9   3 410.054 17.1514   1
  -1   9   3 1882.53 147.397   1
   0   9   3 26.6589  2.1137   1
   2   9   3 1068.22 45.8581   1
   3   9   3 92.2072 5.17463   1
   4   9   3  603.48 24.1396   1
   5   9   3 158.077 7.29933   1
   6   9   3 28.9604  5.3445   1
   7   9   3 82.3359 8.06858   1
   8   9   3 121.998  10.562   1
   9   9   3 15.7562 6.43131   1
  10   9   3 8.25183 9.89825   1
  11   9   3 7.81489  7.4777   1
  12   9   3-4.46677 7.82449   1
 -17  10   3 79.1087 9.88736   1
 -16  10   3-3.72315 8.68077   1
 -15  10   3 6.24182 7.90167   1
 -14  10   3 20.9375 7.53629   1
 -13  10   3 38.3154 7.15583   1
 -12  10   3 438.126 19.4388   1
 -11  10   3 172.106 10.5722   1
 -10  10   3 12.2458 3.26083   1
  -9  10   3 114.429 5.66908   1
  -8  10   3 756.338 20.7571   1
  -7  10   3 899.729 33.4927   1
  -6  10   3 358.919 10.4537   1
  -5  10   3 557.557  22.114   1
  -4  10   3 74.3246 6.67694   1
  -3  10   3 39.7606 5.86156   1
  -2  10   3 26.4066 3.57443   1
  -1  10   3  38.922 7.59872   1
   0  10   3 868.075 29.1892   1
   2  10   3 85.7861 7.28895   1
   4  10   3 5.37963 4.72257   1
   5  10   3 104.345 7.23712   1
   6  10   3 88.5726 7.78003   1
   7  10   3 53.6859 6.23624   1
   8  10   3 19.9197 6.32182   1
   9  10   3 97.1104 8.92243   1
  10  10   3 19.6327 7.44996   1
  11  10   3 27.5504 9.40107   1
 -17  11   3 33.2401 10.2594   1
 -16  11   3 10.7241 8.66406   1
 -15  11   3 175.757 13.2975   1
 -14  11   3 3.77181 6.69321   1
 -13  11   3 27.7829  6.7319   1
 -12  11   3 688.594 27.4642   1
 -11  11   3  606.01  24.107   1
 -10  11   3 258.779  9.2403   1
  -9  11   3 634.662 17.9872   1
  -8  11   3  204.36 9.66824   1
  -7  11   3 26.0069 3.35864   1
  -6  11   3 72.5405 4.02391   1
  -5  11   3 509.907 20.9326   1
  -4  11   3 160.088 9.63616   1
  -3  11   3 478.552 20.1648   1
  -2  11   3 179.976 8.01394   1
  -1  11   3 106.772 8.47651   1
   0  11   3 67.2743 8.09002   1
   3  11   3 1549.92 57.8623   1
   4  11   3 23.9309 6.41425   1
   5  11   3 90.4632 10.1913   1
   6  11   3  421.56 15.3655   1
   7  11   3 45.8619 8.34124   1
   8  11   3 304.791 13.2883   1
   9  11   3 11.5546 9.90678   1
  10  11   3 3.75695 10.8423   1
 -16  12   3  166.08 17.2634   1
 -15  12   3 83.3679 10.7853   1
 -14  12   3 137.578 11.7039   1
 -13  12   3 185.153   12.20   1
 -12  12   3 116.169 10.1368   1
 -11  12   3  373.13 16.5018   1
 -10  12   3 281.641 12.6847   1
  -9  12   3 226.308 10.5555   1
  -8  12   3 593.687   22.75   1
  -7  12   3 116.501 6.72528   1
  -6  12   3 824.941 22.2539   1
  -5  12   3 991.669 38.2346   1
  -4  12   3 280.643  13.466   1
  -3  12   3 25.3064 4.00264   1
  -2  12   3 1428.90 37.6751   1
   1  12   3  691.11 27.3572   1
   2  12   3 1359.76 51.3152   1
   3  12   3 5.97629 5.97629   1
   4  12   3 622.012 25.8977   1
   5  12   3 48.0462 7.58465   1
   6  12   3 308.279 17.5421   1
   7  12   3 151.249 14.4999   1
   8  12   3 2.47652 14.0402   1
   9  12   3 33.2036 10.7934   1
  10  12   3 70.0056 11.8755   1
 -14  13   3  1.2568 7.09195   1
 -13  13   3 18.9175 6.30918   1
 -12  13   3 1026.12 39.2711   1
 -11  13   3 162.085 10.5804   1
  -9  13   3 15.6499 3.81137   1
  -8  13   3 68.8562 5.91638   1
  -7  13   3 100.833 6.33292   1
  -6  13   3 3641.87 388.786   1
  -5  13   3 249.731 17.2913   1
  -3  13   3 105.413 5.92935   1
   0  13   3 812.742 31.5537   1
   1  13   3 10.2371 5.54679   1
   2  13   3 219.769 12.7755   1
   3  13   3 31.3883 6.78254   1
   4  13   3 187.555 13.4889   1
   5  13   3 19.2397 7.94575   1
   6  13   3 141.915 14.1131   1
   7  13   3 2.47764 11.9736   1
   8  13   3 105.577 11.5878   1
   9  13   3 12.1957  10.939   1
 -11  14   3 5.07738 5.50218   1
  -9  14   3 42.3729 5.93464   1
  -8  14   3 478.096 19.0587   1
  -7  14   3 149.819 8.04175   1
  -6  14   3 20.7328 3.38805   1
  -4  14   3 229.708 10.1701   1
   0  14   3 37.8938 6.80745   1
   1  14   3 244.422 14.0311   1
   2  14   3 241.019 14.4069   1
   3  14   3 14.7398 7.58134   1
   4  14   3 355.124 18.4055   1
   5  14   3 10.3824 8.72481   1
   6  14   3 49.5858  12.394   1
   7  14   3 8.68616 9.50635   1
   8  14   3 231.716 17.5644   1
  -5  15   3-2.97227 3.39832   1
  -1  15   3 9.34521 6.37912   1
   0  15   3 1086.58 42.0031   1
   1  15   3 375.517  18.183   1
   3  15   3 82.7835 9.61344   1
   4  15   3 128.336 14.1261   1
   6  15   3 287.891 18.5892   1
   7  15   3 118.309 14.9952   1
  -6  16   3 873.612 33.5489   1
  -2  16   3 77.6413  9.7546   1
  -1  16   3 558.043 23.7106   1
   0  16   3 237.161 14.3529   1
   1  16   3 145.326 12.5991   1
   2  16   3 552.889 24.6327   1
   3  16   3 54.7875 9.95956   1
   4  16   3 351.895 19.4077   1
   5  16   3 120.471 14.4364   1
   6  16   3 58.1334  10.382   1
  -7  17   3  8.0547 6.36271   1
  -4  17   3 20.3369 6.36035   1
  -3  17   3 193.384 12.2686   1
  -2  17   3 500.743 21.9588   1
  -1  17   3 302.549 16.4138   1
   0  17   3 167.143 12.9858   1
   1  17   3 17.4961 8.75304   1
   2  17   3  29.002 15.7437   1
   3  17   3 246.192 16.9036   1
   4  17   3 193.139 15.6504   1
   5  17   3 33.9468 9.93371   1
  -4  18   3 156.696 15.1622   1
  -3  18   3 4.19887  6.7202   1
  -2  18   3 43.1422 7.53913   1
  -1  18   3 75.9154 9.17166   1
   0  18   3 213.306 15.3545   1
   1  18   3 58.2073 9.49236   1
   2  18   3 43.9896 9.86498   1
   3  18   3 40.2301 9.43934   1
   4  18   3-1.24174 9.48058   1
  -3  19   3 32.0163 7.89975   1
  -2  19   3 140.811 16.5706   1
  -1  19   3 35.0411 8.24785   1
   0  19   3 -7.3857 7.79765   1
   1  19   3 444.002 21.2635   1
   2  19   3 135.173 12.6594   1
   0  20   3 136.129 12.9661   1
  -3 -19   4 19.1377 8.55648   1
  -2 -19   4 21.1694  8.9503   1
  -1 -19   4 33.0762 8.97907   1
  -4 -18   4 145.892 13.1151   1
  -3 -18   4 8.19159 8.60264   1
  -2 -18   4-7.80775 7.80775   1
  -1 -18   4 19.0071 14.0505   1
   0 -18   4 79.7691  10.387   1
   1 -18   4 22.5476 7.09667   1
  -5 -17   4 12.3429 9.87433   1
  -4 -17   4 18.4942 9.03592   1
  -3 -17   4 1.24197 15.2585   1
  -2 -17   4 32.7639 7.88118   1
  -1 -17   4 123.516 11.6794   1
   0 -17   4 7.97216 6.70865   1
   1 -17   4-4.20958 5.90147   1
   2 -17   4 188.494 11.8289   1
   3 -17   4 24.5647 5.93116   1
   7 -17   4 3.81926 6.36206   1
  -6 -16   4 111.425 14.8553   1
  -5 -16   4  78.641 11.1205   1
  -4 -16   4 1.24433 12.3939   1
  -3 -16   4 49.8861  8.7333   1
  -2 -16   4 119.661 11.7101   1
  -1 -16   4 17.6702 7.57296   1
   0 -16   4 72.2597 7.60575   1
   1 -16   4 38.9888 6.36138   1
   2 -16   4 7.63991 5.09327   1
   3 -16   4 10.6203 5.09692   1
   7 -16   4-2.97399 5.09536   1
   8 -16   4 88.6939 9.75795   1
   9 -16   4 12.7112 5.93529   1
  10 -16   4  333.39 16.4822   1
  11 -16   4 124.872 10.9336   1
  12 -16   4 103.045 12.5142   1
  -7 -15   4 61.2358 11.5806   1
  -6 -15   4 193.306 16.0776   1
  -5 -15   4 96.3368 11.9877   1
  -4 -15   4 245.505 15.3957   1
  -3 -15   4 33.1001 7.96205   1
  -2 -15   4 77.9916 8.43398   1
  -1 -15   4 21.5998 6.77145   1
   0 -15   4 282.383 14.4424   1
   1 -15   4 7.65133 5.10089   1
   2 -15   4 780.161 30.1907   1
   3 -15   4 14.8689 3.82894   1
   4 -15   4 95.9731 6.37385   1
   7 -15   4 2.11997 4.66597   1
   8 -15   4 1224.44 46.2571   1
   9 -15   4 8.91293 5.94195   1
  10 -15   4 115.639   10.59   1
  11 -15   4 169.705 11.8155   1
  12 -15   4 117.506 11.3344   1
  13 -15   4 120.185 12.0573   1
  14 -15   4 98.9861 11.9082   1
  -8 -14   4 100.841 14.5206   1
  -7 -14   4 26.3983 10.3109   1
  -6 -14   4 44.2402  9.9212   1
  -5 -14   4   24.14 9.15074   1
  -3 -14   4 19.8364 7.17379   1
  -2 -14   4 912.474  35.629   1
  -1 -14   4 39.1335   6.385   1
   0 -14   4 396.789  17.034   1
   2 -14   4 2.97543 3.82845   1
   3 -14   4 663.843 25.4474   1
   4 -14   4 2082.42 76.2482   1
   7 -14   4 75.7972 7.19613   1
   8 -14   4 44.4969 5.93562   1
   9 -14   4 122.535 9.74931   1
  10 -14   4 301.776 15.2565   1
  11 -14   4 86.2852 10.5746   1
  13 -14   4 84.4312 10.8699   1
  14 -14   4 1.24566 12.4072   1
  15 -14   4 35.0997 8.97491   1
  -9 -13   4 135.423 15.4166   1
  -8 -13   4 3.71869 10.3176   1
  -7 -13   4 33.8817 9.91467   1
  -6 -13   4 87.3295 10.3968   1
  -5 -13   4  208.81 14.6716   1
  -4 -13   4 1174.48 45.2072   1
  -3 -13   4 91.7641  9.7684   1
  -2 -13   4 143.194 10.2267   1
  -1 -13   4  235.85 11.9367   1
   0 -13   4 500.143 20.0183   1
   1 -13   4 150.467 8.07651   1
   2 -13   4 1274.24 47.0517   1
   3 -13   4 129.394 7.18577   1
   7 -13   4 336.532 14.7749   1
   8 -13   4 38.4777 5.07376   1
   9 -13   4 280.323 13.9772   1
  10 -13   4 60.1632 8.90143   1
  11 -13   4 173.537 11.8463   1
  12 -13   4 16.8788 6.74545   1
  13 -13   4 179.452 13.4186   1
  14 -13   4 35.3153  7.8953   1
  15 -13   4 20.5389 8.21752   1
  16 -13   4 20.2798 7.29956   1
 -10 -12   4 557.669 26.8382   1
  -9 -12   4 84.2977 11.5656   1
  -8 -12   4 423.927 23.9451   1
  -7 -12   4 12.4569 8.72482   1
  -6 -12   4  167.58 13.4076   1
  -5 -12   4 665.917 27.4696   1
  -4 -12   4 378.968 17.4347   1
  -3 -12   4 108.022 9.38875   1
  -2 -12   4 62.8263  7.6924   1
  -1 -12   4 166.039  9.3859   1
   0 -12   4 94.4785 6.80514   1
   1 -12   4 225.149 10.1751   1
   2 -12   4 863.105 32.1101   1
   3 -12   4 6.73499 5.47659   1
   4 -12   4 175.728 10.5101   1
   5 -12   4 5.04074 4.61901   1
   7 -12   4  922.49 34.9497   1
   8 -12   4 1537.51 41.0061   1
   9 -12   4 276.121 16.0694   1
  10 -12   4 1112.30 42.3421   1
  11 -12   4 11.4327 5.92882   1
  12 -12   4 30.3965  6.7514   1
  13 -12   4 63.8366 8.40246   1
  14 -12   4 288.329 16.6711   1
  15 -12   4 113.439 14.8478   1
  16 -12   4 51.0166 9.38393   1
 -11 -11   4 17.3568 11.4362   1
 -10 -11   4 144.616 16.5791   1
  -9 -11   4 263.156 20.2102   1
  -8 -11   4 14.0969 9.11396   1
  -7 -11   4 242.574 15.4739   1
  -6 -11   4 583.114 25.3313   1
  -5 -11   4 155.333 11.4941   1
  -4 -11   4  110.34 9.40454   1
  -3 -11   4  91.259 8.57089   1
  -2 -11   4 387.705 16.2626   1
  -1 -11   4 344.199 14.5064   1
   0 -11   4 2876.50 89.1641   1
   1 -11   4 21.0791 2.83816   1
   2 -11   4  276.04 13.4671   1
   3 -11   4 34.8203 5.45415   1
   4 -11   4 13.4015 4.18358   1
   5 -11   4 1363.10 51.4912   1
   6 -11   4 3194.93 117.354   1
   7 -11   4 191.126 7.46953   1
   8 -11   4 937.595 25.7339   1
   9 -11   4 397.278 12.6298   1
  10 -11   4  249.90  9.7508   1
  11 -11   4  719.61  28.784   1
  12 -11   4  76.035 10.1367   1
  14 -11   4  66.769 8.76754   1
  15 -11   4 45.4893 10.3394   1
  16 -11   4  22.542 8.61121   1
  17 -11   4 34.6308 8.95961   1
 -12 -10   4 15.4752 12.0328   1
 -11 -10   4 162.464 16.6676   1
 -10 -10   4 242.452 15.2519   1
  -9 -10   4 192.209  11.525   1
  -8 -10   4 210.314 11.1668   1
  -7 -10   4 20.3006 5.64184   1
  -6 -10   4 127.685 8.72451   1
  -5 -10   4 1043.97 28.4499   1
  -4 -10   4 650.546 25.7607   1
  -3 -10   4  253.64 12.0116   1
  -2 -10   4 1895.38 69.7267   1
  -1 -10   4 630.233 17.7204   1
   0 -10   4 565.062 15.8293   1
   1 -10   4 6558.98 238.658   1
   2 -10   4  951.30 36.4598   1
   3 -10   4 566.619 22.9812   1
   4 -10   4 2410.12 88.8961   1
   5 -10   4 113.973  7.9328   1
   6 -10   4 205.461 7.66704   1
   7 -10   4 1370.03 45.5126   1
   8 -10   4  23.689  3.3396   1
   9 -10   4 343.634 11.1211   1
  10 -10   4  42.795 4.57182   1
  11 -10   4    3.39 5.50495   1
  12 -10   4 33.8031 6.75658   1
  13 -10   4  19.351  7.5695   1
  14 -10   4 62.6453 9.18318   1
  15 -10   4 259.675 21.5398   1
  16 -10   4 87.9719 10.6895   1
  17 -10   4 16.7946 9.42066   1
 -12  -9   4-0.92474 8.17188   1
 -11  -9   4-3.38769 14.6668   1
 -10  -9   4 78.5187 11.5509   1
  -9  -9   4 360.746 14.2406   1
  -8  -9   4 208.229 10.6486   1
  -7  -9   4 569.811 17.4122   1
  -6  -9   4 204.719 11.1361   1
  -5  -9   4 8.23504 4.13294   1
  -4  -9   4 150.824 7.31385   1
  -3  -9   4 2798.21 102.147   1
  -2  -9   4 1062.23 39.7054   1
  -1  -9   4 4301.68 135.742   1
   0  -9   4 26.6857  2.7401   1
   1  -9   4 11.3207 3.77689   1
   2  -9   4 228.358 10.8561   1
   3  -9   4 1023.81 38.7364   1
   4  -9   4 14.5669 3.75119   1
   5  -9   4 289.245 9.28356   1
   6  -9   4 49.2988 6.68035   1
   7  -9   4 518.015 24.9408   1
   8  -9   4  190.19 7.18269   1
   9  -9   4 35.6695 7.81437   1
  10  -9   4 218.069 13.1264   1
  11  -9   4 293.138  14.823   1
  12  -9   4  111.59 10.9923   1
  13  -9   4 530.023 23.5568   1
  14  -9   4 47.6197  8.7752   1
  15  -9   4 623.668 27.7628   1
  16  -9   4 37.0607 9.88286   1
  17  -9   4 111.536 13.5854   1
 -13  -8   4  247.49 13.5509   1
 -12  -8   4 20.4859 8.06931   1
 -11  -8   4 419.539 21.8471   1
 -10  -8   4 108.655 18.8535   1
  -9  -8   4 204.086 25.3256   1
  -8  -8   4 34.3483 5.23374   1
  -7  -8   4 1636.45 43.5518   1
  -6  -8   4 388.736 12.4695   1
  -5  -8   4 1081.63 29.1275   1
  -4  -8   4 1165.94  30.907   1
  -3  -8   4 22.8998 4.92612   1
  -2  -8   4 423.019 16.6001   1
  -1  -8   4 797.144 29.5736   1
   0  -8   4 217.387  6.7598   1
   1  -8   4 2484.31 91.4268   1
   2  -8   4 454.818 18.3101   1
   3  -8   4 45.2925 4.98615   1
   4  -8   4  97.684 7.69071   1
   5  -8   4 3850.13 99.4009   1
   6  -8   4 1211.34 60.1687   1
   7  -8   4 4548.90 117.176   1
   8  -8   4 567.109 16.0526   1
   9  -8   4 25.6163  3.3562   1
  11  -8   4 1721.34 45.8584   1
  12  -8   4 66.8237 10.1484   1
  13  -8   4 759.259 31.1268   1
  14  -8   4  151.57 14.2019   1
  15  -8   4 3.73404 8.70615   1
  16  -8   4 20.6184 9.89526   1
  17  -8   4 79.3448 11.1614   1
 -13  -7   4 16.5007  7.9897   1
 -12  -7   4 131.575  11.337   1
 -11  -7   4 410.591 15.6056   1
 -10  -7   4 56.2689 9.58065   1
  -9  -7   4 545.076 17.2866   1
  -8  -7   4 410.366 13.5596   1
  -7  -7   4 214.844 14.1982   1
  -6  -7   4 60.9334 5.33761   1
  -5  -7   4 358.559 10.8379   1
  -4  -7   4 1671.68 43.6377   1
  -3  -7   4 5545.80 142.268   1
  -2  -7   4 5790.68  152.97   1
  -1  -7   4 903.861 33.2091   1
   0  -7   4 616.378 39.0565   1
   1  -7   4 6451.38  235.43   1
   2  -7   4 324.216 15.7762   1
   3  -7   427930.70  720.40   1
   4  -7   4 1543.20 40.5618   1
   5  -7   4 131.331 5.14965   1
   6  -7   4 2368.95 61.3706   1
   7  -7   4 6853.43 176.355   1
   8  -7   4 371.347 14.9851   1
   9  -7   4 1444.12 61.1744   1
  10  -7   4 322.933 10.5472   1
  11  -7   4  339.37 13.8711   1
  12  -7   4 395.191 18.6183   1
  13  -7   4 251.494 15.5601   1
  14  -7   4 90.1324 13.3548   1
  15  -7   4 288.296 18.2264   1
  16  -7   4 9.07573 9.90438   1
  17  -7   4 77.5939 11.2067   1
 -14  -6   4 43.9651 8.73384   1
 -13  -6   4 657.375 21.6926   1
 -12  -6   4 190.911 12.1999   1
 -11  -6   4 61.9045 7.01704   1
 -10  -6   4 50.0127 6.20522   1
  -9  -6   4 469.693 15.1641   1
  -8  -6   4 23.1166 4.21514   1
  -7  -6   4 1933.38 51.3024   1
  -6  -6   4 81.0881 5.03633   1
  -5  -6   4 678.798 18.4635   1
  -4  -6   4 1660.08 43.2206   1
  -3  -6   4 2731.74   70.38   1
  -2  -6   4 5064.68 129.808   1
  -1  -6   415060.20  546.15   1
   0  -6   4 499.849 19.5407   1
   1  -6   4 2701.09 98.7078   1
   2  -6   4 2130.42 55.1159   1
   3  -6   4 1273.82  33.464   1
   4  -6   4 35.7761 4.15631   1
   5  -6   4 4561.31 166.125   1
   6  -6   4 181.621 4.70936   1
   7  -6   4 3178.20  107.59   1
   8  -6   4 58.5094 4.10841   1
   9  -6   4 21.9089 2.44786   1
  10  -6   4 218.644 6.40946   1
  11  -6   4 223.786 6.93012   1
  12  -6   4  226.18 8.92375   1
  13  -6   4 61.3671 8.83131   1
  14  -6   4  73.373 10.0036   1
  15  -6   4 93.1338 11.1792   1
  16  -6   4 121.456 15.2844   1
  17  -6   4 167.142 15.8404   1
 -14  -5   4  174.18 12.7239   1
 -13  -5   4  196.58 14.8923   1
 -12  -5   4 66.2128 8.26303   1
 -11  -5   4 1280.38 35.3726   1
 -10  -5   4 93.0715 10.1305   1
  -9  -5   4 1718.64 45.7674   1
  -8  -5   4 778.586 21.7876   1
  -7  -5   4 925.146 22.8954   1
  -6  -5   4 811.697 20.5884   1
  -5  -5   4 1773.08 40.7646   1
  -4  -5   4 4480.00 114.934   1
  -3  -5   410979.50 395.365   1
  -2  -5   4 770.521 32.0612   1
  -1  -5   4 5327.42 137.178   1
   0  -5   4 2543.85 92.7608   1
   1  -5   4 5178.32 189.965   1
   2  -5   4 4095.81  106.12   1
   3  -5   417855.30 459.553   1
   4  -5   4 145.865 7.08208   1
   5  -5   4 3138.84 130.822   1
   6  -5   4 1762.06 48.8665   1
   7  -5   4 7638.09 159.853   1
   8  -5   4 1173.13 25.3433   1
   9  -5   4 2176.16 51.2389   1
  10  -5   4 97.8422 4.55863   1
  11  -5   4 207.642 8.09973   1
  12  -5   4 615.699 17.9525   1
  13  -5   4 978.753 35.0756   1
  14  -5   4 96.9972 13.3237   1
  15  -5   4 93.4681 14.0657   1
  16  -5   4 21.0951 10.3399   1
  17  -5   4-1.26232 10.0585   1
 -15  -4   4 544.412 19.3803   1
 -14  -4   4 107.671 10.3727   1
 -13  -4   4 58.3325 7.72773   1
 -12  -4   4 86.4643 7.76762   1
 -11  -4   4 20.7534 5.93242   1
 -10  -4   4 1027.64 28.5301   1
  -9  -4   4 850.544 23.8229   1
  -8  -4   4 213.144 8.54313   1
  -7  -4   4 1788.41 46.7059   1
  -6  -4   4 259.927 8.09368   1
  -5  -4   4 236.085 7.12706   1
  -4  -4   4 1319.93 34.2648   1
  -3  -4   413140.00 285.424   1
  -2  -4   4 369.237 20.6116   1
  -1  -4   4 4158.50 107.004   1
   0  -4   4 360.471 9.61269   1
   1  -4   4 934.478 24.5562   1
   2  -4   4 469.761 17.8434   1
   3  -4   420187.10 518.786   1
   4  -4   4 602.425 22.3601   1
   5  -4   4 6324.76 132.884   1
   6  -4   4 1262.84 33.1004   1
   7  -4   4 2708.06 56.9934   1
   8  -4   4 2119.48 44.8846   1
   9  -4   4 4127.35 93.0935   1
  10  -4   4 273.244 19.8519   1
  11  -4   4 454.695  14.985   1
  12  -4   4 24.1917 4.76549   1
  13  -4   4 21.0349 5.61464   1
  14  -4   4 151.703 14.5435   1
  15  -4   4 131.404 16.5329   1
  16  -4   4 94.4683 12.0128   1
  17  -4   4 65.4454 11.4038   1
 -15  -3   4 16.3357 8.16786   1
 -14  -3   4 546.332 18.9975   1
 -13  -3   4 96.0724 9.02992   1
 -12  -3   4 270.195 12.0613   1
 -11  -3   4 695.793 20.7143   1
 -10  -3   4 195.152 9.19872   1
  -9  -3   4  11.044 5.16689   1
  -8  -3   4 1291.62 34.1184   1
  -7  -3   4 6904.37 176.986   1
  -6  -3   4 413.443 11.5695   1
  -5  -3   412914.90 331.772   1
  -4  -3   4 747.099 19.7288   1
  -3  -3   4 297.515 8.12057   1
  -2  -3   428875.70 1045.30   1
  -1  -3   4 3409.72 87.7535   1
   1  -3   4 6687.77 172.763   1
   2  -3   4 2648.36 68.9187   1
   3  -3   4 9873.03 319.633   1
   4  -3   419480.60 630.473   1
   5  -3   4 232.847 11.4035   1
   6  -3   4 7553.11 193.989   1
   7  -3   4 525.751 14.3061   1
   8  -3   4 883.629  23.461   1
   9  -3   4 150.717 7.93735   1
  10  -3   4  854.57 32.5738   1
  11  -3   4 920.607 25.3303   1
  12  -3   4 305.197 11.2119   1
  13  -3   4 429.326 25.1209   1
  14  -3   4 206.694 10.9762   1
  15  -3   4 83.0131 11.9732   1
  16  -3   4 97.6607 12.4658   1
 -15  -2   4 903.319 27.0079   1
 -14  -2   4 192.521 16.9189   1
 -13  -2   4 183.042  15.317   1
 -12  -2   4 272.064 11.9762   1
 -11  -2   4 603.941 18.4114   1
 -10  -2   4 1834.65 48.4464   1
  -9  -2   4 553.417  22.434   1
  -8  -2   4 19.7871 2.89466   1
  -7  -2   4 175.319 6.10773   1
  -6  -2   4 4610.46 118.303   1
  -5  -2   4 2134.20 54.9964   1
  -4  -2   420187.40 517.542   1
  -3  -2   4 2595.15 66.6692   1
  -2  -2   4 289.126 7.55353   1
  -1  -2   4 4138.60 95.1771   1
   0  -2   4 4002.08 84.2416   1
   1  -2   4 4338.69 165.795   1
   3  -2   414765.00 463.431   1
   4  -2   4 820.252 23.2499   1
   5  -2   4 1039.36 27.0024   1
   6  -2   4 708.426 18.6315   1
   7  -2   4 1333.07 34.6312   1
   8  -2   4 815.774 21.7221   1
   9  -2   4 3400.53 88.6394   1
  10  -2   4 23.0811 3.60066   1
  11  -2   4  147.97 11.5171   1
  12  -2   4 308.924 11.4674   1
  13  -2   4 33.3702  6.3006   1
  14  -2   4 1245.88 34.5448   1
  15  -2   4 263.913 19.4072   1
  16  -2   4 -1.6667 10.4393   1
 -16  -1   4 169.211 12.1279   1
 -15  -1   4 60.6655 8.36321   1
 -14  -1   4 334.741 14.4454   1
 -13  -1   4 111.609 9.98654   1
 -12  -1   4 541.928 17.2261   1
 -11  -1   4 1293.10 35.0045   1
 -10  -1   4 325.636 11.0757   1
  -9  -1   4 194.505 7.46588   1
  -8  -1   4 455.115 12.9732   1
  -7  -1   4 1527.73 39.8588   1
  -6  -1   4 5358.56 164.228   1
  -5  -1   4 5411.94 170.652   1
  -4  -1   4 309.469 8.27622   1
  -3  -1   4  105.44 3.21101   1
  -2  -1   4 1715.52   44.08   1
  -1  -1   4 3700.34 77.5472   1
   0  -1   4 4687.05 85.0254   1
   1  -1   4 6859.67 248.363   1
   2  -1   417146.10 677.296   1
   3  -1   4 5565.67 135.384   1
   4  -1   418294.40 836.914   1
   5  -1   4 3469.63 125.759   1
   6  -1   4 2043.85 52.6553   1
   7  -1   4 35.7799 2.73098   1
   8  -1   4 1853.14  48.015   1
   9  -1   4 271.854 11.6468   1
  10  -1   4 766.001  21.689   1
  11  -1   4 46.5808 6.81149   1
  12  -1   4 369.134 13.1024   1
  13  -1   4 840.465 32.6993   1
  14  -1   4 245.679 11.9412   1
  15  -1   4 44.3849 7.89658   1
  16  -1   4  68.989 12.1952   1
 -16   0   4  81.624 8.77851   1
 -15   0   4 382.345  22.342   1
 -14   0   4 33.8627 7.85552   1
 -13   0   4  2.6494 6.40437   1
 -12   0   4 833.585 23.9845   1
 -11   0   4 785.293   22.29   1
 -10   0   4 142.136 10.3043   1
  -9   0   4 986.756 26.5154   1
  -8   0   4 866.955 23.1391   1
  -7   0   4 104.795 4.24098   1
  -6   0   4 9073.85 233.183   1
  -5   0   4 988.438 31.1598   1
  -4   0   4 929.999 24.1597   1
  -3   0   4 4302.65 110.631   1
  -1   0   4 5769.26 147.777   1
   2   0   4 1891.67  43.507   1
   3   0   4 1657.23  40.554   1
   4   0   4 3482.28  89.645   1
   5   0   4 2482.24 63.7172   1
   6   0   410715.60 275.311   1
   7   0   4 1116.23 29.2697   1
   8   0   4 3423.71 88.2078   1
   9   0   4 1870.28 48.7008   1
  10   0   4  15.328 4.24752   1
  11   0   4 232.141 9.90624   1
  12   0   4 1321.35 39.2738   1
  13   0   4 10.3928 7.26602   1
  14   0   4 528.193 17.9323   1
  15   0   4 58.8697 8.05878   1
  16   0   4 86.3317 12.7571   1
 -16   1   4 386.196 15.4978   1
 -15   1   4 256.659 14.4432   1
 -14   1   4 160.342  10.842   1
 -13   1   4  45.147  6.2041   1
 -12   1   4 162.815 9.10978   1
 -11   1   4 60.0539 5.60775   1
 -10   1   4 2450.96 157.531   1
  -9   1   4 1839.38 48.0495   1
  -8   1   4 3614.85 93.0256   1
  -7   1   4 1108.95 28.9734   1
  -6   1   4 62.1744 4.65574   1
  -5   1   4 2894.80 74.1767   1
  -4   1   412468.40 452.386   1
  -3   1   4 14.0243 1.24178   1
  -1   1   4 4256.27 112.875   1
   0   1   4 1289.17 40.5267   1
   1   1   4 2576.01 53.9909   1
   3   1   4 322.536 15.3017   1
   4   1   4 7443.19 236.738   1
   5   1   4 636.302 16.7512   1
   6   1   4 456.793 12.4761   1
   7   1   4 136.903 9.73001   1
   8   1   4 6620.31 169.707   1
   9   1   4 169.279 9.49558   1
  10   1   4 2086.42 54.6925   1
  11   1   4 35.5279 5.23601   1
  12   1   4 6.90044 5.62036   1
  13   1   4 200.661 11.1819   1
  14   1   4 496.752 25.5802   1
  15   1   4 63.2003 12.0918   1
 -17   2   4 0.42889 10.6814   1
 -16   2   4 12.4819 7.64826   1
 -15   2   4  27.862 7.41012   1
 -14   2   4  264.01 12.0271   1
 -13   2   4 10.6869 5.62892   1
 -12   2   4 791.165 22.5908   1
 -11   2   4 132.674 7.54699   1
 -10   2   4 176.826 7.27426   1
  -9   2   4 1228.30 32.4568   1
  -8   2   4 2103.74  54.423   1
  -7   2   4 414.737   11.42   1
  -6   2   413636.20 350.064   1
  -5   2   410829.30 277.878   1
  -4   2   4 636.066  16.454   1
  -3   2   4  605.35 18.2554   1
  -2   2   4 627.015 34.3567   1
  -1   2   4 63.9863 2.46064   1
   1   2   4 6246.19 117.632   1
   2   2   4  142.46 3.96523   1
   3   2   4 74.1468 6.36548   1
   4   2   4 5319.01 136.745   1
   5   2   4 914.045 23.9457   1
   6   2   4 3657.93 94.0667   1
   7   2   4 105.516  4.7472   1
   8   2   4 27.4782   3.212   1
   9   2   4 1188.86 38.3772   1
  10   2   4 1787.75 47.2754   1
  11   2   4  35.841 5.34488   1
  12   2   4 1251.60 34.9115   1
  13   2   4 73.4112  7.5701   1
  14   2   4  218.19 14.4604   1
  15   2   4 11.9257 7.84984   1
 -17   3   4 5.50216 10.5795   1
 -16   3   4 623.387 20.0955   1
 -15   3   4 75.8919 7.75235   1
 -14   3   4 131.981 10.8393   1
 -13   3   4 205.925 10.0955   1
 -12   3   4 185.585 8.99168   1
 -11   3   4 245.278 10.0195   1
 -10   3   4 2779.62 71.9906   1
  -9   3   4 169.652 7.69473   1
  -8   3   4  589.11 15.9634   1
  -7   3   4 260.948 7.48919   1
  -6   3   4 170.232 8.41212   1
  -5   3   4  49.892 2.89489   1
  -4   3   4 4815.01 100.945   1
  -3   3   412606.90 263.464   1
  -2   3   4 3541.89 110.725   1
  -1   3   4 2153.91 78.2604   1
   2   3   410575.50  318.37   1
   3   3   4  444.57  9.6661   1
   4   3   4 1967.27 41.2931   1
   5   3   4 3810.91  83.287   1
   6   3   4 2441.91 55.1019   1
   7   3   4 1297.45 31.0193   1
   8   3   4 3627.78 83.0745   1
   9   3   4 92.9885 6.83588   1
  10   3   4 498.054 15.6353   1
  11   3   4 160.827 9.48167   1
  12   3   4 120.285 9.82545   1
  13   3   4 64.4076 7.72694   1
  14   3   4 197.891 12.6113   1
  15   3   4 0.56187 12.1773   1
 -17   4   4 21.8597 10.5079   1
 -16   4   4 137.993 15.7486   1
 -15   4   4 73.3162 7.46427   1
 -14   4   4 1222.56 33.7438   1
 -13   4   4 46.8784 5.94898   1
 -12   4   4 92.3144 6.02601   1
 -11   4   4  95.524 5.15135   1
 -10   4   4 2854.05 60.4405   1
  -9   4   4 72.0533 3.76816   1
  -8   4   4 3745.71 78.7252   1
  -7   4   4 21.0055 4.63876   1
  -6   4   4 1563.72 33.0012   1
  -5   4   412893.60 270.007   1
  -4   4   4 4697.14 98.6686   1
  -3   4   410757.30 225.476   1
  -2   4   4 9558.77  348.01   1
   0   4   419558.50 499.905   1
   2   4   4 61.4018 8.40447   1
   3   4   4 2429.52 50.8777   1
   4   4   411507.00 295.608   1
   5   4   4 4483.60 115.145   1
   6   4   4 2554.26 65.9767   1
   7   4   4 479.712 13.8095   1
   8   4   4 1069.10 41.4898   1
   9   4   4 230.778 9.53939   1
  10   4   4 434.447 14.6494   1
  11   4   4 614.236 20.8743   1
  12   4   4 83.8546 13.0192   1
  14   4   4  105.07 10.6612   1
 -17   5   4-2.08944 9.19753   1
 -16   5   4 377.704 20.7081   1
 -15   5   4 25.4733 6.59135   1
 -14   5   4 5.12865 5.74728   1
 -13   5   4 21.4426 5.19972   1
 -12   5   4 1293.01 58.9656   1
 -11   5   4 16.0905 3.10019   1
 -10   5   4 3116.94 65.8559   1
  -9   5   4 793.393 17.4895   1
  -8   5   4 32.7876  3.5375   1
  -7   5   4 5009.08 104.817   1
  -6   5   4 4156.86 87.0958   1
  -5   5   4 1483.95 39.7919   1
  -4   5   411114.10 233.087   1
  -3   5   4 2047.92 74.5451   1
   0   5   410399.90 266.165   1
   1   5   4 9292.03 237.746   1
   2   5   4 2515.47 95.8882   1
   3   5   4 2455.61 53.8439   1
   4   5   4 108.856 4.94613   1
   5   5   4 1260.98 33.0623   1
   6   5   4 917.492 37.7663   1
   7   5   4 128.025 6.43076   1
   8   5   4 201.252  8.3632   1
   9   5   4 104.695 7.80607   1
  10   5   4 236.108 10.6893   1
  11   5   4 880.395 25.5358   1
  12   5   4 181.492 11.4529   1
  13   5   4 46.8238  7.8931   1
  14   5   4 153.571 25.5053   1
 -17   6   4 40.0174 10.4203   1
 -16   6   4 84.4703 11.1835   1
 -15   6   4 256.627 11.7294   1
 -14   6   4  875.05 25.4941   1
 -13   6   4 178.079 9.22693   1
 -12   6   4 228.664 11.4944   1
 -11   6   4 1060.00 45.0033   1
 -10   6   4 1126.35  24.504   1
  -9   6   4 4463.46 93.7141   1
  -8   6   4 5450.86  114.08   1
  -7   6   4 191.952 5.39412   1
  -6   6   4  97.805 6.52566   1
  -5   6   4 397.497 13.1005   1
  -4   6   4 3069.43 64.3484   1
  -3   6   412644.60 460.428   1
  -2   6   4 152.609 7.04714   1
   0   6   4 3831.46 138.728   1
   1   6   4 742.426 17.7369   1
   2   6   4 402.657 10.6558   1
   3   6   4 140.149 3.65472   1
   4   6   4 2100.07 54.3026   1
   5   6   4 523.089 14.7072   1
   6   6   4 191.266  9.9674   1
   7   6   4 960.486 36.6898   1
   8   6   4 357.752 12.0911   1
   9   6   4 1007.85 27.9612   1
  10   6   4 547.931 19.3023   1
  11   6   4 4.96008 6.41254   1
  12   6   4  23.103 11.9607   1
  13   6   4 229.437 12.9225   1
 -17   7   4 27.0218 9.55698   1
 -16   7   4 46.3757 9.93624   1
 -15   7   4  7.4796 8.73116   1
 -14   7   4 288.725 12.5585   1
 -13   7   4 223.171 9.51056   1
 -12   7   4 516.517 22.0014   1
 -11   7   4 611.117 17.6483   1
 -10   7   4 453.633 10.8328   1
  -9   7   4 677.925 15.1936   1
  -8   7   4 2856.64 60.1387   1
  -7   7   4 99.2021 9.83716   1
  -6   7   4   14.59 2.08287   1
  -5   7   4 2605.60 54.7137   1
  -4   7   4 90.8894 5.39603   1
  -3   7   4 6355.89 231.992   1
  -2   7   4 5699.31 207.879   1
  -1   7   4 27.1333 2.08488   1
   0   7   4 1653.69 60.0356   1
   1   7   4 484.982 13.2035   1
   2   7   4 152.117 4.60712   1
   3   7   4 7363.80 188.829   1
   4   7   4 1061.98 28.1077   1
   5   7   4 1587.11 41.6331   1
   6   7   4 904.121  24.592   1
   7   7   4 5.74723 3.91017   1
   8   7   4 99.1238 7.79215   1
   9   7   4 697.079 20.6325   1
  10   7   4 93.6779 8.07517   1
  11   7   4 339.416 13.9575   1
  12   7   4 14.4125 7.42911   1
  13   7   4 13.8655 7.74028   1
 -17   8   4 454.021 21.9711   1
 -16   8   4 146.562 14.0813   1
 -15   8   4 56.1423 9.56249   1
 -14   8   4 3.35172 12.1362   1
 -13   8   4 550.417 16.5262   1
 -12   8   4 345.805   16.49   1
 -11   8   4 1608.86 42.6468   1
 -10   8   4 1326.37 35.2835   1
  -9   8   4 56.9181  5.4822   1
  -8   8   4 632.524 17.3557   1
  -7   8   4 24.3728 2.39929   1
  -6   8   4 320.291 20.0045   1
  -5   8   4 3684.53 94.5351   1
  -4   8   4 8535.63  310.82   1
  -3   8   4 5415.98 196.743   1
  -2   8   4 4079.78 148.496   1
  -1   8   4 717.714 34.5761   1
   0   8   4 34.5827 2.10661   1
   1   8   4 6851.04 247.227   1
   2   8   4 1225.44  45.356   1
   3   8   4  9.8456   2.572   1
   4   8   4 92.1972 5.02744   1
   5   8   4 306.095 10.5799   1
   6   8   4 115.258 7.53379   1
   7   8   4 2799.14 72.9783   1
   8   8   4 363.994 13.1161   1
   9   8   4 238.554 13.0028   1
  10   8   4 37.1328 6.70564   1
  11   8   4 10.9229 8.37722   1
  12   8   4 11.1123 10.8921   1
 -17   9   4 134.007 13.2366   1
 -16   9   4 11.9981   8.279   1
 -15   9   4 164.333 13.7325   1
 -14   9   4 548.581 25.5429   1
 -13   9   4 42.1106 7.15598   1
 -12   9   4 157.184  10.988   1
 -11   9   4 88.8177  10.574   1
 -10   9   4 7.87526 3.12991   1
  -9   9   4 1198.71 41.7021   1
  -8   9   4 1543.18 67.9978   1
  -7   9   4 4512.62 267.473   1
  -6   9   4 1728.69 52.7652   1
  -5   9   4 15.7764 1.76178   1
  -4   9   4 1093.21  40.811   1
  -3   9   4 5127.34 186.487   1
  -2   9   4 487.324 19.6731   1
  -1   9   4 3164.27 81.5284   1
   0   9   4 992.105 35.9889   1
   2   9   4 250.402 11.1499   1
   3   9   4 2478.96 64.2309   1
   4   9   4 35.3474 5.17178   1
   5   9   4  217.79 8.50935   1
   6   9   4 274.714 10.2635   1
   7   9   4 49.1006 5.53317   1
   8   9   4 341.272 13.1643   1
   9   9   4 730.162  22.106   1
  10   9   4 28.0993 8.10443   1
  11   9   4 184.883 11.8748   1
  12   9   4 236.412 16.0112   1
 -17  10   4 148.449 14.0249   1
 -16  10   4 3.72535 7.85583   1
 -15  10   4 33.2786 7.90455   1
 -14  10   4-0.42042 6.69662   1
 -13  10   4 607.611 25.2613   1
 -12  10   4 236.141 13.0954   1
 -11  10   4 1196.07 46.0795   1
 -10  10   4 621.763 17.7237   1
  -9  10   4 540.406 15.4537   1
  -8  10   4 578.011 44.9318   1
  -7  10   4 1198.64 44.3796   1
  -6  10   4 10.8642 3.34513   1
  -5  10   4 24.2143 4.17042   1
  -4  10   4 1250.25 46.7856   1
  -3  10   4 329.517 14.2407   1
  -2  10   4 337.506 9.87553   1
  -1  10   4 730.673 19.6901   1
   0  10   4 115.139 27.6221   1
   2  10   4 169.035 9.43415   1
   4  10   4 15.1492 5.79899   1
   5  10   4 590.763 29.2802   1
   6  10   4  33.621 5.06798   1
   7  10   4 1332.47 36.8057   1
   8  10   4 32.3439 6.31779   1
   9  10   4 12.3846 6.71038   1
  10  10   4 70.0627 8.53289   1
  11  10   4 129.513 11.3036   1
 -16  11   4  5.3657 9.07434   1
 -15  11   4 263.956 15.3795   1
 -14  11   4 11.7179 6.69451   1
 -13  11   4 59.7829 7.57727   1
 -12  11   4 152.066 10.5604   1
 -11  11   4 649.038 25.7905   1
 -10  11   4 77.3117 5.69464   1
  -9  11   4 376.863 15.5968   1
  -8  11   4 136.231  7.1452   1
  -7  11   4 379.631 15.0994   1
  -6  11   4 220.548 10.2615   1
  -5  11   4 5955.93 216.499   1
  -4  11   4 877.903 34.3806   1
  -3  11   4 3549.43 130.308   1
  -2  11   4 1005.76 26.8376   1
  -1  11   4 52.2015 3.81987   1
   0  11   4 267.917 13.6315   1
   2  11   4 871.832  33.859   1
   3  11   4 5128.80 186.847   1
   4  11   4 427.569  18.795   1
   5  11   4 131.568 11.0367   1
   6  11   4 277.879 11.2917   1
   7  11   4 362.925  19.171   1
   8  11   4 132.138 24.3936   1
   9  11   4 117.288 14.8658   1
  10  11   4 0.41921 10.4403   1
 -15  12   4 254.364 15.7694   1
 -14  12   4 44.3378 7.52793   1
 -13  12   4 292.475 15.1478   1
 -12  12   4 105.601 9.71205   1
 -11  12   4 13.9619 5.07521   1
 -10  12   4 35.5121 4.64871   1
  -9  12   4 2295.72 84.0114   1
  -8  12   4 37.5025 5.05539   1
  -7  12   4 1237.47 45.8432   1
  -6  12   4 11.3497  4.1984   1
  -5  12   4 581.705 23.5374   1
  -4  12   4 2093.16 77.8657   1
  -3  12   4 432.444 12.4362   1
  -2  12   4 836.191 22.5694   1
   1  12   4 595.402 23.9362   1
   2  12   4 811.878 32.0656   1
   3  12   4 159.952 11.5198   1
   4  12   4 14.4322 6.78505   1
   5  12   4  710.87  29.482   1
   6  12   4 19.6158 8.35117   1
   7  12   4 93.2016 13.2565   1
   8  12   4 29.3187 11.1512   1
   9  12   4 86.4288 12.0476   1
  10  12   4 10.6376 10.6376   1
 -13  13   4  -1.266 6.30991   1
 -12  13   4  803.56 31.6705   1
 -11  13   4 1538.19 57.1245   1
 -10  13   4  63.496 6.35364   1
  -9  13   4 287.597  12.262   1
  -8  13   4 37.1733 4.22011   1
  -7  13   4 25.3128 3.37841   1
  -6  13   4 2211.43 88.7752   1
  -5  13   4 2183.88 81.4324   1
  -4  13   4 2491.59 90.8379   1
  -3  13   4 1011.64  37.266   1
   1  13   4  165.92 11.0919   1
   2  13   4 108.997 10.6442   1
   3  13   4 14.4193   6.779   1
   4  13   4 19.3798 8.00361   1
   5  13   4 10.8673 7.94075   1
   6  13   4 439.241 21.5719   1
   7  13   4 80.5412  18.588   1
   8  13   4 48.0663  11.192   1
   9  13   4 101.184 12.6467   1
  -4  14   4  27.131 3.81941   1
   0  14   4 100.029 10.2146   1
   1  14   4 687.566  28.043   1
   2  14   4  127.86 11.8499   1
   4  14   4 448.139 21.3223   1
   5  14   4 118.305 14.1184   1
   7  14   4 12.8257  9.9283   1
   8  14   4 147.502 15.5044   1
  -5  15   4 289.036 12.3052   1
  -1  15   4 211.605 12.7455   1
   0  15   4 491.149 21.6333   1
   1  15   4 200.772 13.5276   1
   2  15   4 12.1923 7.99084   1
   3  15   4 7.94031 7.94031   1
   4  15   4 138.248 14.5273   1
   5  15   4 58.6753 12.3948   1
   6  15   4 23.9735 10.3322   1
   7  15   4 34.2182 10.8509   1
  -6  16   4 524.892  21.234   1
  -2  16   4 9.32635 6.36625   1
  -1  16   4 226.017 13.9705   1
   0  16   4  103.35 11.3926   1
   1  16   4 98.6554 12.1714   1
   2  16   4  207.44 15.0238   1
   3  16   4 136.498 13.6945   1
   4  16   4  46.671 10.3253   1
   5  16   4 49.9421 10.7343   1
   6  16   4 86.0899 11.6397   1
  -7  17   4 4.65987  5.5108   1
  -3  17   4 248.745 13.9635   1
  -2  17   4 98.3341 13.5073   1
  -1  17   4 7.14777 7.57001   1
   0  17   4 5.44409 7.95598   1
   1  17   4-1.25415 8.33117   1
   2  17   4  98.571 13.6701   1
   3  17   4 10.7236 9.89565   1
   4  17   4 216.312 16.4856   1
   5  17   4  15.337 9.94728   1
  -9  18   4 0.84245 6.70948   1
  -5  18   4 43.4257 10.1182   1
  -4  18   4 8.84667 6.73313   1
  -3  18   4    0.00 6.71763   1
  -2  18   4 26.3809 7.53596   1
  -1  18   4-3.33825 7.50359   1
   0  18   4 173.406 19.9096   1
   1  18   4 20.6375 9.07578   1
   2  18   4 129.912 14.3855   1
   3  18   4 27.9309 9.44448   1
   4  18   4 23.5357 9.49323   1
 -11  19   4 35.4923 8.97058   1
  -3  19   4 2.07599 7.47952   1
  -2  19   4  104.74 12.4184   1
  -1  19   4 37.5029 8.24532   1
   0  19   4-1.63775 7.79646   1
   1  19   4 92.4147 10.2227   1
   2  19   4 89.0802  12.257   1
  -1  20   4 20.7253   8.935   1
   0  20   4 74.1646 10.1314   1
  -3 -19   5 50.8737 9.35765   1
  -2 -19   5 4.88149 8.94616   1
  -4 -18   5 45.8702 9.82792   1
  -3 -18   5 392.147 19.6455   1
  -2 -18   5 59.1611 8.63114   1
   0 -18   5 149.553  11.627   1
   1 -18   5 413.795 18.7925   1
  -4 -17   5  134.75 13.5604   1
  -3 -17   5 12.3693 14.8431   1
  -2 -17   5 37.7394 8.29731   1
  -1 -17   5 315.466  16.277   1
   0 -17   5 67.5453 7.97187   1
   1 -17   5  12.638 5.90111   1
   2 -17   5 19.0196   5.919   1
   7 -17   5 26.6991 6.36078   1
   8 -17   5 177.285 12.2673   1
  -7 -16   5 20.8834 10.4417   1
  -6 -16   5 16.0901 10.7267   1
  -5 -16   5 115.681 14.0014   1
  -4 -16   5-1.64919 15.7019   1
  -3 -16   5 9.97555 7.89897   1
  -2 -16   5 46.8618  7.9503   1
  -1 -16   5 509.562 22.2966   1
   0 -16   5 11.8274 6.34298   1
   1 -16   5  8.9034 5.51018   1
   2 -16   5 11.4642 5.09294   1
   3 -16   5 67.5351 7.64491   1
   7 -16   5  177.08 11.0428   1
   8 -16   5 34.7981 6.36934   1
   9 -16   5 114.386 10.1667   1
  10 -16   5 486.576 21.1195   1
  11 -16   5 188.243 13.0256   1
  12 -16   5 21.6775 7.50143   1
  -8 -15   5-9.23944 10.5048   1
  -7 -15   5-1.65069  10.339   1
  -6 -15   5 168.965 15.6614   1
  -5 -15   5 441.191 21.5051   1
  -4 -15   5 225.959 15.3968   1
  -3 -15   5 400.191 19.2804   1
  -2 -15   5 11.3866 7.16449   1
  -1 -15   5 -0.4251 5.93117   1
   0 -15   5 755.796 29.7252   1
   1 -15   5 133.476 9.34748   1
   3 -15   5 572.356 22.0992   1
   4 -15   5 85.3566 5.94756   1
   7 -15   5 139.634 9.75867   1
   8 -15   5 736.813 29.2871   1
   9 -15   5 584.146 24.1823   1
  10 -15   5 8.47229 6.35675   1
  11 -15   5 17.7209 6.74745   1
  12 -15   5  540.14 23.4848   1
  13 -15   5 44.8721 7.89407   1
  14 -15   5 286.692 16.4104   1
  -8 -14   5  252.16  17.833   1
  -7 -14   5  389.68 21.0323   1
  -6 -14   5 31.4249 9.50653   1
  -5 -14   5 203.098 14.9809   1
  -4 -14   5 98.1247 11.3259   1
  -3 -14   5    0.00 6.75021   1
  -2 -14   5 960.373 37.3309   1
  -1 -14   5 769.868 30.2039   1
   0 -14   5 378.436 16.6046   1
   1 -14   5 505.831 20.4179   1
   2 -14   5 3.40164 3.40164   1
   3 -14   5 73.3794 5.94091   1
   4 -14   5 1488.16 54.6442   1
   8 -14   5 76.7195 8.47937   1
   9 -14   5 8.90894 5.51361   1
  10 -14   5 1074.82 41.5329   1
  11 -14   5 567.917 24.1054   1
  12 -14   5 153.197 12.6247   1
  13 -14   5 84.7806 11.2801   1
  14 -14   5 31.8158 10.3288   1
  15 -14   5 44.4159 8.56174   1
  -9 -13   5 101.602 12.4901   1
  -8 -13   5 46.6273 10.7298   1
  -7 -13   5  16.117 9.91511   1
  -6 -13   5 34.5247 8.73803   1
  -5 -13   5 76.7436 9.64181   1
  -4 -13   5  517.13 22.8114   1
  -3 -13   5 39.5082 6.37655   1
  -2 -13   5 100.135 9.36988   1
  -1 -13   5 26.4375 5.54434   1
   0 -13   5 128.629 8.09337   1
   1 -13   5 271.134 11.8944   1
   2 -13   5 935.022 34.7584   1
   3 -13   5 915.021 34.2505   1
   7 -13   5 7.17742 4.21964   1
   9 -13   5 193.979 11.4391   1
  10 -13   5 156.359 11.0188   1
  11 -13   5 48.6647 7.19198   1
  12 -13   5 301.097  16.026   1
  13 -13   5 159.645 12.9891   1
  14 -13   5 279.368 16.6085   1
  15 -13   5 102.973 12.7172   1
  16 -13   5 13.3663 7.69458   1
 -10 -12   5 139.083 16.3415   1
  -9 -12   5 83.8602 11.5625   1
  -8 -12   5 152.328  16.102   1
  -7 -12   5 16.6182 8.72606   1
  -6 -12   5 79.1943 9.63391   1
  -5 -12   5 15.6343 6.75667   1
  -4 -12   5 436.788 19.5685   1
  -3 -12   5 256.997  13.234   1
  -2 -12   5 26.9223 5.12708   1
  -1 -12   5 596.143 23.4688   1
   0 -12   5 363.358 14.8882   1
   1 -12   5 211.123 9.74755   1
   2 -12   5 1941.88 70.9678   1
   4 -12   5 637.391 27.7454   1
   7 -12   5 87.6012 7.15748   1
   8 -12   5 890.635 24.7474   1
   9 -12   5  24.647 4.36731   1
  10 -12   5 611.079 24.9804   1
  11 -12   5 16.0865 6.35366   1
  12 -12   5 146.899 11.8145   1
  13 -12   5 20.1471 7.55515   1
  14 -12   5 241.879 15.8215   1
  15 -12   5 61.3938 9.88761   1
  16 -12   5 37.0869 7.74471   1
 -11 -11   5 25.7991 11.4236   1
 -10 -11   5 30.6504 10.7712   1
  -9 -11   5 17.7355 13.6146   1
  -8 -11   5 311.317 18.6566   1
  -7 -11   5 92.8577  12.547   1
  -6 -11   5  825.55 33.3571   1
  -5 -11   5 518.758 22.1328   1
  -4 -11   5 11.9683 5.55999   1
  -3 -11   5 376.913 16.7071   1
  -2 -11   5 1172.13 43.6388   1
  -1 -11   5  94.652 6.81763   1
   0 -11   5 1709.08 85.1096   1
   1 -11   5 1144.95  30.597   1
   2 -11   5 214.164 11.7762   1
   3 -11   5  33.558 5.03321   1
   4 -11   5 62.8238 7.11723   1
   5 -11   5 110.968 8.79778   1
   6 -11   5 2245.20 83.4359   1
   7 -11   5 254.171 8.96922   1
   8 -11   5 313.127 22.7533   1
   9 -11   5 155.379 7.51396   1
  10 -11   5 942.411 27.9441   1
  11 -11   5 82.5521 9.30848   1
  12 -11   5 504.276 21.9654   1
  13 -11   5-0.42183 8.40637   1
  14 -11   5  11.263 7.92397   1
  15 -11   5 172.294 19.8296   1
  16 -11   5 196.931 14.3265   1
 -12 -10   5 150.678 16.7454   1
 -11 -10   5 10.8267 11.2447   1
 -10 -10   5 370.094 19.3811   1
  -9 -10   5 257.341 12.8314   1
  -8 -10   5 382.091 14.5792   1
  -7 -10   5 186.533  9.9549   1
  -6 -10   5 107.244 8.23625   1
  -5 -10   5 106.168 9.41351   1
  -4 -10   5 470.911 19.7508   1
  -3 -10   5 82.7978 6.85966   1
  -2 -10   5 962.461 35.9113   1
  -1 -10   5 528.884 15.1406   1
   0 -10   5 351.436 10.5359   1
   1 -10   5 465.675 12.4015   1
   2 -10   5 991.037 38.1295   1
   3 -10   5 110.319 7.94058   1
   4 -10   5 630.316 25.0423   1
   5 -10   5 441.432 18.7956   1
   6 -10   5 235.141  8.5604   1
   7 -10   5 198.918 7.46205   1
   8 -10   5 1536.55 40.6378   1
   9 -10   5 86.7137 6.87531   1
  10 -10   5 214.176 18.4138   1
  11 -10   5 469.145 20.3215   1
  12 -10   5-0.42412 6.34155   1
  13 -10   5 0.84406 7.98846   1
  14 -10   5 85.1388  9.5962   1
  15 -10   5 36.4172 15.7261   1
  16 -10   5 125.675 14.3707   1
  17 -10   5 14.7362  9.0022   1
 -12  -9   5 38.8367 8.59691   1
 -11  -9   5 7.47503 7.74164   1
 -10  -9   5 9.99332 6.98447   1
  -9  -9   5  151.21 14.9689   1
  -8  -9   5 213.434 10.6501   1
  -7  -9   5 249.573 10.6303   1
  -6  -9   5 153.479 7.98249   1
  -5  -9   5  187.92 10.7506   1
  -4  -9   5 113.394 6.02545   1
  -3  -9   5 67.7806 6.00808   1
  -2  -9   5 1111.19 41.3886   1
  -1  -9   5 540.442 15.2524   1
   0  -9   5 792.559 21.4298   1
   1  -9   5 195.286 10.0563   1
   2  -9   5 704.237 27.5481   1
   3  -9   5  153.30 8.75176   1
   4  -9   5 947.332  36.228   1
   5  -9   5 348.152 19.3916   1
   6  -9   5 330.215 15.0457   1
   7  -9   5 389.864 11.8204   1
   8  -9   5 76.8367 6.32086   1
   9  -9   5 142.883 6.59567   1
  10  -9   5 147.724 7.62307   1
  11  -9   5 47.4501 6.35908   1
  12  -9   5  3.3841 6.34392   1
  13  -9   5 14.3014 7.14569   1
  14  -9   5 78.0611   9.598   1
  15  -9   5 221.544 17.3898   1
  16  -9   5 107.826 14.4004   1
  17  -9   5 4.52293 9.45883   1
 -13  -8   5  1.6727  8.1289   1
 -12  -8   5 29.2976 8.20493   1
 -11  -8   5 10.6133 8.20878   1
 -10  -8   5-1.94115 6.58604   1
  -9  -8   5  39.141 6.95551   1
  -8  -8   5 90.3766 8.01818   1
  -7  -8   5 15.1803 4.53876   1
  -6  -8   5 1151.58 44.3203   1
  -5  -8   5 20.4578 3.30828   1
  -4  -8   5 661.266 27.1151   1
  -3  -8   5 496.683 27.8403   1
  -2  -8   5 517.199 19.9861   1
  -1  -8   5 7.84143 2.10921   1
   0  -8   5 1776.43 46.1189   1
   1  -8   5 234.983 10.8538   1
   2  -8   5 1205.89 45.3518   1
   3  -8   5 498.345 19.9477   1
   4  -8   5 4.15469 2.35565   1
   5  -8   5 285.359 8.98347   1
   6  -8   5 951.314 25.5594   1
   7  -8   5 142.137 6.30069   1
   8  -8   5 116.532 5.57217   1
   9  -8   5 13.9467 6.35138   1
  10  -8   5 58.0997 8.90957   1
  11  -8   5 507.895 17.3008   1
  12  -8   5 596.197 25.3667   1
  13  -8   5 9.66793 7.14542   1
  14  -8   5 175.271 14.6026   1
  15  -8   5 91.5179 13.6693   1
  16  -8   5-0.82743 9.47605   1
  17  -8   5 156.179 15.2871   1
 -13  -7   5 10.5087 7.98424   1
 -12  -7   5 30.9684 9.93475   1
 -11  -7   5 34.8188 7.28559   1
 -10  -7   5 235.021 11.6345   1
  -9  -7   5 32.4703 8.86105   1
  -8  -7   5 386.219 17.6982   1
  -7  -7   5 282.738 10.1862   1
  -6  -7   5 4.27246  3.6739   1
  -5  -7   5 614.207 17.0834   1
  -4  -7   5 1463.09 45.7772   1
  -3  -7   5  330.75 9.64212   1
  -2  -7   5 4483.27 202.633   1
  -1  -7   5 140.342 6.30704   1
   0  -7   5 89.7227 3.61286   1
   1  -7   5 44.0838 4.98987   1
   2  -7   5 427.586 17.4333   1
   3  -7   5 1797.00 46.9742   1
   4  -7   5 1231.09 32.7848   1
   5  -7   5 3.22885 2.19243   1
   6  -7   5  72.392 4.02178   1
   7  -7   5 1955.71 187.119   1
   8  -7   5 615.994 17.1544   1
   9  -7   5  77.245  3.8207   1
  10  -7   5 854.692 72.0121   1
  11  -7   5 86.1921 9.40665   1
  12  -7   5 200.095 13.1139   1
  13  -7   5 440.122  21.019   1
  14  -7   5 141.793 14.1843   1
  15  -7   5 165.178 15.3166   1
  16  -7   5 160.076  15.265   1
  17  -7   5-3.32273 9.54169   1
 -14  -6   5 21.5972 8.42891   1
 -13  -6   5  137.65 12.1071   1
 -12  -6   5 181.196 12.0725   1
 -11  -6   5 23.9498 7.46448   1
 -10  -6   5 201.297 10.6679   1
  -9  -6   5 216.913 10.0285   1
  -8  -6   5 85.3047 7.50608   1
  -7  -6   5 518.898 16.3346   1
  -6  -6   5 188.084 7.18352   1
  -5  -6   5 349.058 10.3595   1
  -4  -6   5 172.397 5.90055   1
  -3  -6   5 133.058 4.65265   1
  -2  -6   5 58.4576 9.89732   1
  -1  -6   5 1334.57 48.9008   1
   0  -6   5 1156.31 26.0217   1
   1  -6   5 98.6891 5.80758   1
   2  -6   5 436.362 12.1586   1
   3  -6   5 955.394 26.3651   1
   4  -6   5 22.4703 2.78517   1
   5  -6   5 1679.97 43.5502   1
   6  -6   5 1494.48  39.153   1
   7  -6   5  26.895 5.05855   1
   8  -6   5 410.585 14.6005   1
   9  -6   5 167.909 7.30612   1
  10  -6   5 27.0273 3.52088   1
  11  -6   5 650.199 37.2303   1
  12  -6   5 96.3833 9.94278   1
  13  -6   5 56.2959 8.82699   1
  14  -6   5 138.315 13.7519   1
  15  -6   5 10.7582 9.92758   1
  16  -6   5 35.5185 10.7404   1
  17  -6   5 93.8321 14.1835   1
 -14  -5   5 71.5628 9.01555   1
 -13  -5   5 21.4732  12.799   1
 -12  -5   5 21.0212 6.86224   1
 -11  -5   5 104.504   9.677   1
 -10  -5   5 18.9209  5.3483   1
  -9  -5   5 430.837 13.8864   1
  -8  -5   5 13.5632 3.80018   1
  -7  -5   5 5.51169  3.0092   1
  -6  -5   5 127.202 12.7625   1
  -5  -5   5  366.55 16.3201   1
  -4  -5   5  280.79 8.29394   1
  -3  -5   5 1.68738  1.4954   1
  -2  -5   5 72.0437 4.39388   1
  -1  -5   5 1856.19 67.3326   1
   0  -5   5 143.624 4.15529   1
   2  -5   5 2700.15 69.6089   1
   3  -5   5 1359.97  36.574   1
   4  -5   5 110.059 6.25775   1
   5  -5   5 121.334 6.20328   1
   6  -5   5 259.706 9.45228   1
   7  -5   5 1620.23  38.924   1
   9  -5   5 274.356 9.41803   1
  10  -5   5 6.75224 3.60051   1
  11  -5   5 3.55082 2.94037   1
  12  -5   5 12.6956 5.50312   1
  13  -5   5 51.2099 8.81926   1
  14  -5   5  7.0706 8.74129   1
  15  -5   5 8.68477 10.7498   1
  16  -5   5 16.9536   9.925   1
  17  -5   5  40.691 10.9098   1
 -15  -4   5  11.733 8.29294   1
 -14  -4   5  40.058 8.50226   1
 -13  -4   5 28.4191  7.3931   1
 -12  -4   5 44.7615 6.88715   1
 -11  -4   5 15.4547 5.77296   1
 -10  -4   5 62.7952 14.0165   1
  -9  -4   5 14.1659 6.44185   1
  -8  -4   5 124.627 10.1506   1
  -7  -4   5 106.413 5.34857   1
  -6  -4   5 24.8613 2.74403   1
  -5  -4   5 315.457 9.09853   1
  -4  -4   5 35.0767 7.21631   1
  -3  -4   5 4447.32 131.098   1
  -2  -4   5 730.349 19.1234   1
  -1  -4   5 1152.05 29.7945   1
   0  -4   5 18.5938 1.09375   1
   1  -4   5 245.482 7.01237   1
   2  -4   5 72.6176 2.93485   1
   3  -4   5 3110.67 80.6516   1
   4  -4   5 2347.95 81.5984   1
   5  -4   5 16.5149 0.92307   1
   6  -4   5 397.241 8.91952   1
   7  -4   5 50.4272 3.21703   1
   8  -4   5 159.591  4.8744   1
   9  -4   5 305.745 7.93504   1
  10  -4   5 287.326 12.1857   1
  11  -4   5 19.4425 3.68684   1
  12  -4   5  65.563 5.48128   1
  13  -4   5 55.3807  5.9018   1
  14  -4   5  17.861 9.13402   1
  15  -4   5 151.602 21.8888   1
  16  -4   5 26.9451  10.362   1
 -15  -3   5 12.9296 8.16289   1
 -14  -3   5 24.5208  7.8771   1
 -13  -3   5 7.40267  8.0541   1
 -12  -3   5 94.6866 9.70455   1
 -11  -3   5 32.9584 5.80374   1
 -10  -3   5  200.04 9.19793   1
  -9  -3   5  161.30 7.75835   1
  -8  -3   5 19.6607 3.46285   1
  -7  -3   5 1227.30 32.4072   1
  -6  -3   5 16.5069 2.26263   1
  -5  -3   5 2484.07 63.9703   1
  -4  -3   5 645.123 17.0152   1
  -3  -3   5 65.1109 3.55241   1
  -2  -3   5 350.864 13.2262   1
  -1  -3   5 591.817 32.6683   1
   0  -3   5 11.9038 0.76545   1
   1  -3   5 77.9769 1.87539   1
   2  -3   5  503.56  22.076   1
   3  -3   5 287.391 13.7821   1
   4  -3   5 339.958  18.315   1
   5  -3   5 889.622 16.3636   1
   6  -3   5 31.2844 3.81813   1
   7  -3   5 764.087 20.1856   1
   8  -3   5 499.447 13.9221   1
   9  -3   5 7.34437 2.67721   1
  10  -3   5 435.889 12.9878   1
  11  -3   5 401.414 12.7881   1
  12  -3   5 19.3191 4.75903   1
  13  -3   5 220.147  12.162   1
  14  -3   5 45.0201 6.88729   1
  15  -3   5 16.1065 12.8003   1
  16  -3   5 59.8839 11.2313   1
 -15  -2   5 31.1502 15.2359   1
 -14  -2   5 19.7612 12.9242   1
 -13  -2   5 14.6963 6.58115   1
 -12  -2   5  35.364 6.05897   1
 -11  -2   5 32.3796  7.6217   1
 -10  -2   5 196.503 8.77894   1
  -9  -2   5 191.275   8.595   1
  -8  -2   5  12.977 2.74832   1
  -7  -2   5 53.9182 3.96912   1
  -6  -2   5 12.8464 2.78646   1
  -5  -2   5 6.29192 1.50194   1
  -4  -2   5 505.466 13.3561   1
  -3  -2   5 184.859 5.28594   1
  -2  -2   5 15.7083 1.63853   1
  -1  -2   5 25.9581 0.76003   1
   0  -2   5 20.0395 1.06448   1
   1  -2   5 4.11269 0.49313   1
   2  -2   5 872.823 22.3213   1
   3  -2   5 1878.73 34.0125   1
   4  -2   5 64.8847 2.04582   1
   5  -2   5 113.941 6.96612   1
   6  -2   5 588.095 15.4856   1
   7  -2   5 40.3549 2.97751   1
   8  -2   5 337.188 9.87437   1
   9  -2   5 109.151 5.45137   1
  10  -2   5 55.5791 5.36406   1
  11  -2   5 18.7548  6.8153   1
  12  -2   5 4.00486 4.91276   1
  13  -2   5 2.83379 5.45804   1
  14  -2   5 27.4761 6.53768   1
  15  -2   5 4.54112 10.3261   1
  16  -2   5 1.25885 10.4505   1
 -16  -1   5  11.937 7.93766   1
 -15  -1   5 30.0271 8.06475   1
 -14  -1   5  17.546 7.30261   1
 -13  -1   5 22.2205 6.46359   1
 -12  -1   5 98.0648 8.75435   1
 -11  -1   5 19.3395 4.80439   1
 -10  -1   5 140.193  12.221   1
  -9  -1   5 112.359 5.93694   1
  -8  -1   5 48.0947 4.27004   1
  -7  -1   5  79.264 4.94244   1
  -5  -1   5 157.501 4.77642   1
  -4  -1   5 155.859 4.43285   1
  -3  -1   5 118.483  3.5028   1
  -2  -1   5 69.1974 2.01944   1
  -1  -1   5  681.60 17.4561   1
   0  -1   5 2.48425 0.54343   1
   1  -1   5 308.167 19.2746   1
   2  -1   5 402.989 7.41812   1
   3  -1   5  43.716 1.13755   1
   4  -1   5 395.258 7.40707   1
   5  -1   5 4.41705  2.3301   1
   6  -1   5 313.234 8.90287   1
   7  -1   5 24.8314 3.65741   1
   8  -1   5 118.858 7.97955   1
   9  -1   5 156.902 7.97756   1
  10  -1   5 110.748 8.80402   1
  11  -1   5 5.75928 4.35507   1
  12  -1   5  79.159 11.7843   1
  13  -1   5 13.8109 6.02982   1
  14  -1   5 59.6646 7.28653   1
  15  -1   5 40.1199 11.1719   1
  16  -1   5 -4.2093 10.5333   1
 -16   0   5 6.00801 7.57794   1
 -15   0   5 43.4689 7.90254   1
 -14   0   5 4.75364 7.64931   1
 -13   0   5 16.9746 6.81374   1
 -12   0   5 109.187  8.6431   1
 -11   0   5 13.4188 4.52046   1
 -10   0   5 122.338 9.86991   1
  -9   0   5 64.8021 4.86994   1
  -8   0   5 23.2262 2.58184   1
  -7   0   5 177.342 5.89571   1
  -6   0   5 4.88413 1.50281   1
  -5   0   5 447.406 11.8937   1
  -4   0   5 194.854 5.44052   1
  -3   0   5 1.43641 0.58047   1
  -2   0   5  151.88 5.70306   1
  -1   0   5 13.9371 0.63613   1
   0   0   5 44.0933 1.07403   1
   1   0   5 53.6622 1.18748   1
   2   0   5 22.7634 0.77265   1
   3   0   5 22.6545 3.96553   1
   4   0   5 1.40089 0.72564   1
   5   0   5 178.351 5.25788   1
   6   0   5 295.145 11.5852   1
   7   0   5 129.387 5.02204   1
   8   0   5 571.313 15.7435   1
   9   0   5   55.06 4.97356   1
  10   0   5 454.632 14.5514   1
  11   0   5 54.2972   5.249   1
  12   0   5 72.6457 15.3176   1
  13   0   5 119.037 20.7521   1
  14   0   5 12.8207 6.98233   1
  15   0   5 54.3712 8.36252   1
  16   0   5 38.3609  12.359   1
 -16   1   5 4.25612 7.53313   1
 -15   1   5 38.8592 11.1647   1
 -14   1   5 16.7164 6.58556   1
 -13   1   5 17.1755 5.75513   1
 -12   1   5 24.1167 5.22126   1
 -11   1   5 3.20082  4.2202   1
 -10   1   5 60.1467 7.29144   1
  -9   1   5 25.3573 4.29471   1
  -8   1   5 4.14164 2.25535   1
  -7   1   5 60.8156 3.31295   1
  -6   1   5-1.32466 1.32466   1
  -5   1   5  442.56  11.852   1
  -4   1   5 134.122 3.95994   1
  -3   1   5 71.9116 2.16423   1
  -2   1   5 8.97814 0.81974   1
  -1   1   5 2.94926 0.27164   1
   0   1   5 322.545 6.82186   1
   1   1   5 130.578 2.75047   1
   2   1   5 51.4757 1.32879   1
   3   1   5 64.6091 2.20304   1
   4   1   5 73.5593 2.50862   1
   5   1   5 322.264 8.90554   1
   6   1   5 397.231 11.1171   1
   7   1   5 57.6824 5.62756   1
   8   1   5  545.24 32.7113   1
  10   1   5 177.585 8.29073   1
  11   1   5 95.3737 8.01442   1
  12   1   5 1.51884 6.01539   1
  13   1   5 112.134 14.4791   1
  14   1   5 38.9567 9.87232   1
  15   1   5 16.1301  9.3926   1
 -17   2   5-2.99094 10.6775   1
 -16   2   5 7.07163  7.6485   1
 -15   2   5 62.1473  10.959   1
 -14   2   5 13.8354 6.31228   1
 -13   2   5 82.4355 7.43222   1
 -12   2   5  57.114 8.46695   1
 -11   2   5 59.3605 5.51597   1
 -10   2   5 158.285 7.92655   1
  -9   2   5 127.756 5.46105   1
  -8   2   5 18.5884 2.77804   1
  -7   2   5 353.637  12.528   1
  -6   2   5 32.5913 4.21118   1
  -5   2   5 1060.95 27.4893   1
  -4   2   5 369.679 13.6951   1
  -3   2   5 44.7014 1.07417   1
  -2   2   5 0.96125 0.41196   1
  -1   2   5 67.9391 2.86626   1
   0   2   5 118.843 3.46858   1
   1   2   5 34.3453 1.01567   1
   2   2   5 69.2756 2.28862   1
   3   2   5 561.023 23.0132   1
   4   2   5 6.49221 0.92456   1
   5   2   5  139.87 4.69756   1
   6   2   5 40.6295 3.89456   1
   7   2   5 9.53863  3.4733   1
   8   2   5 193.329 7.77004   1
   9   2   5 110.325 13.5794   1
  10   2   5 174.935 8.73351   1
  11   2   5 41.7128 5.51133   1
  12   2   5  20.815 8.74587   1
  13   2   5 33.3086 6.98534   1
  14   2   5 9.03264 7.29331   1
  15   2   5 3.04544 7.73462   1
 -17   3   5 24.9592 10.5783   1
 -16   3   5 11.4182 8.09491   1
 -15   3   5 136.129 10.6815   1
 -14   3   5 58.2523 9.98554   1
 -13   3   5 103.345 8.61044   1
 -12   3   5 241.687  9.8813   1
 -11   3   5-2.12963 5.11519   1
 -10   3   5 206.003 7.70583   1
  -9   3   5 321.692 10.6829   1
  -8   3   5 5.24994 2.23835   1
  -7   3   5 176.044 5.68375   1
  -6   3   5 169.969 5.19195   1
  -5   3   5 175.937 4.16878   1
  -4   3   5 528.264 20.5341   1
  -3   3   5 32.4331  1.4316   1
  -2   3   5 5.22828  0.6203   1
  -1   3   5 26.7491 1.64232   1
   0   3   5 1289.05 26.9754   1
   1   3   5 66.0923 9.53378   1
   2   3   5 393.666 10.3491   1
   3   3   5 136.656 4.03117   1
   4   3   5 7.17598 1.03097   1
   5   3   5 48.0594 3.19229   1
   6   3   5 126.875 5.04476   1
   7   3   5 11.0742 2.76076   1
   8   3   5 375.394  11.623   1
   9   3   5 85.5917 6.97513   1
  10   3   5 152.943 15.5096   1
  11   3   5 17.3019 5.61359   1
  12   3   5 8.70916 6.15289   1
  13   3   5 4.77984 6.97758   1
  14   3   5 17.5022 7.44985   1
  15   3   5 6.37313 8.57607   1
 -17   4   5 34.8919 10.9307   1
 -16   4   5  57.639  7.9157   1
 -15   4   5 18.2687 6.58466   1
 -14   4   5 225.424 11.1995   1
 -13   4   5 3.81851 5.19518   1
 -12   4   5 100.803 6.11603   1
 -11   4   5-1.20091  2.8598   1
 -10   4   5 14.9352 2.53848   1
  -9   4   5 12.5099  2.2699   1
  -8   4   5 395.337 9.14321   1
  -7   4   5 56.8406 4.15219   1
  -6   4   5  39.329 2.25338   1
  -5   4   5 25.4719 1.51358   1
  -4   4   5 44.5713 2.01245   1
  -3   4   5 34.7253 3.10382   1
  -2   4   5 486.861 18.1704   1
   0   4   5 391.157 11.3957   1
   1   4   5 1652.54 42.4467   1
   2   4   5 24.6215  1.8901   1
   3   4   5 196.812   5.555   1
   4   4   5 259.785 15.5336   1
   5   4   5 65.7378 9.72171   1
   6   4   5 214.569 7.21075   1
   7   4   5 74.8384  6.5149   1
   8   4   5 21.6479 4.14995   1
   9   4   5 17.2939 4.37717   1
  11   4   5 160.449 13.9872   1
  12   4   5 9.82418 6.56591   1
  13   4   5 23.1673  9.0084   1
  14   4   5-1.75508 7.23091   1
 -17   5   5 12.9696 9.61967   1
 -16   5   5 62.1421 10.7729   1
 -15   5   5 12.5611  6.6325   1
 -14   5   5 5.42852 8.35233   1
 -13   5   5 181.165 9.99657   1
 -12   5   5 40.1458 5.76981   1
 -11   5   5 72.9268  6.3609   1
 -10   5   5 10.1274 2.53185   1
  -9   5   5 51.9569 4.94102   1
  -8   5   5 33.6807 2.95994   1
  -7   5   5 13.9961 2.10996   1
  -6   5   5 229.141 7.57407   1
  -5   5   5  591.47 36.6182   1
  -4   5   5 24.3632 2.27971   1
  -3   5   5 195.938 9.51742   1
  -2   5   5 136.553 6.21098   1
   0   5   5 24.2241 2.28811   1
   1   5   5 112.746 7.96457   1
   2   5   5  7.6318 1.47582   1
   3   5   5 330.856 8.89847   1
   4   5   5 101.978 6.03079   1
   5   5   5 166.084 5.96336   1
   6   5   5 52.1295 4.44097   1
   7   5   5 64.1927   8.882   1
   8   5   5 77.8071 6.36313   1
   9   5   5   9.141 4.65693   1
  10   5   5 60.2298 6.08219   1
  11   5   5 57.4214 6.89255   1
  12   5   5 42.1108 7.27306   1
  13   5   5  21.086 7.31616   1
  14   5   5-0.67257 9.60965   1
 -17   6   5 0.41856 9.16837   1
 -16   6   5 34.7896 9.52408   1
 -15   6   5 65.9259  6.8983   1
 -14   6   5 29.6822 7.20325   1
 -13   6   5  321.77 11.9025   1
 -12   6   5 100.777  7.7287   1
 -11   6   5 13.8973 3.74314   1
 -10   6   5 782.891 27.2127   1
  -9   6   5 173.675 5.91797   1
  -8   6   5 634.256 15.6935   1
  -7   6   5 182.721 4.83086   1
  -6   6   5 14.2838 1.40644   1
  -5   6   5 53.6483 4.36221   1
  -4   6   5 3099.04 109.486   1
  -3   6   5 160.372 7.04201   1
  -2   6   5 104.109 5.39281   1
  -1   6   5 59.4876 2.91323   1
   0   6   5 391.453 14.6341   1
   1   6   5 4.28014  1.6617   1
   2   6   5 409.959  10.809   1
   3   6   5 176.195  5.2461   1
   4   6   5  237.75 7.32586   1
   5   6   5 485.918 15.1665   1
   6   6   5  52.315 6.07062   1
   7   6   5 107.431 9.06432   1
   8   6   5 442.324 14.0536   1
   9   6   5  16.623 5.04951   1
  10   6   5 214.013 12.5145   1
  11   6   5  30.764 6.86387   1
  12   6   5 4.95186 10.7323   1
  13   6   5 15.5796 7.80983   1
 -17   7   5 46.1578 9.97899   1
 -16   7   5 7.03925 9.10845   1
 -15   7   5 58.1919 9.55789   1
 -14   7   5 258.137 15.0592   1
 -13   7   5 15.3665 4.75989   1
 -12   7   5 732.761 20.6319   1
 -11   7   5 70.6631 4.78042   1
 -10   7   5 205.095 6.08252   1
  -9   7   5 277.438 7.45796   1
  -8   7   5 428.211 11.0352   1
  -7   7   5  103.29  4.3221   1
  -6   7   5 248.268 7.35357   1
  -5   7   5 23.5646 4.15262   1
  -4   7   5 4.42412 1.65656   1
  -3   7   5 1145.67 42.3443   1
  -2   7   5 2240.30 81.9392   1
  -1   7   5 120.287 5.01112   1
   0   7   5 1484.95 53.7808   1
   1   7   5 803.258 18.9638   1
   2   7   5 312.403 8.43672   1
   3   7   5 1033.79 27.3663   1
   4   7   5 521.666 24.8535   1
   5   7   5  201.83 7.34754   1
   6   7   5 420.244  12.668   1
   7   7   5 38.1505 4.38936   1
   8   7   5 164.761  8.6882   1
   9   7   5 70.9019 10.6974   1
  10   7   5 26.3203 6.13646   1
  11   7   5 49.6371 7.27406   1
  12   7   5 13.8431 7.26861   1
  13   7   5 23.3507 7.94658   1
 -17   8   5 30.2838 8.71625   1
 -16   8   5 159.467 14.4934   1
 -15   8   5 10.8177 8.73968   1
 -14   8   5 60.2852 12.9776   1
 -13   8   5  47.169   5.364   1
 -12   8   5-3.96001 4.03073   1
 -11   8   5 344.256  9.3362   1
 -10   8   5 665.955 18.6621   1
  -9   8   5 132.605 5.67214   1
  -8   8   5 42.7931 3.72332   1
  -7   8   5  6.2174 1.82924   1
  -6   8   5 204.534 6.40569   1
  -5   8   5 40.5176 2.45531   1
  -4   8   5 2473.06  90.611   1
  -3   8   5 362.844  14.978   1
  -2   8   5 1073.86 40.8991   1
  -1   8   5 48.2241 2.93695   1
   0   8   5 87.7846 3.80312   1
   1   8   5 933.155 29.5593   1
   2   8   5  777.55  29.115   1
   3   8   5 97.4589 4.71393   1
   4   8   5 3.02505 2.74629   1
   5   8   5 3.99355 3.19897   1
   6   8   5 12.6756 4.25258   1
   7   8   5 89.3655 7.21117   1
   8   8   5 14.1612  5.2072   1
   9   8   5 37.1247 6.70016   1
  10   8   5 14.4529 6.70321   1
  11   8   5 4.61042 7.23648   1
  12   8   5 15.5388 7.69416   1
 -17   9   5 31.8728 8.69529   1
 -16   9   5 15.7349 8.69872   1
 -15   9   5 12.0653 8.32537   1
 -14   9   5 157.885  18.428   1
 -13   9   5 148.211 11.3722   1
 -12   9   5 24.0822 5.91704   1
 -10   9   5 404.719 17.5232   1
  -9   9   5 14.2636 2.92922   1
  -8   9   5 2294.87 59.6435   1
  -7   9   5 42.1053 7.94722   1
  -6   9   5 1085.40 28.4638   1
  -5   9   5 88.1188 6.66043   1
  -3   9   5 42.9893 5.42729   1
  -2   9   5 303.246 8.83153   1
  -1   9   5  51.342 6.32087   1
   0   9   5 274.592 10.5939   1
   2   9   5 323.435 13.7285   1
   3   9   5   10.22 2.88177   1
   4   9   5 215.537 8.07594   1
   5   9   5 203.718 8.20748   1
   6   9   5    2.99 4.53092   1
   7   9   5 160.367 9.25739   1
   8   9   5 195.354 10.4643   1
   9   9   5 43.6232 6.72117   1
  10   9   5 150.761 12.2964   1
  11   9   5 8.89824 7.33732   1
  12   9   5 39.0806 11.5696   1
 -17  10   5-8.25602 8.25602   1
 -16  10   5 77.3565  11.993   1
 -15  10   5 7.90707 7.48934   1
 -14  10   5 292.351 16.3379   1
 -13  10   5  48.004 7.15531   1
 -12  10   5 533.442 21.9668   1
 -10  10   5 76.4105 5.23733   1
  -9  10   5 54.4675 5.05316   1
  -8  10   5 5.45933 2.94041   1
  -7  10   5 621.336 23.4468   1
  -6  10   5  83.693 3.70526   1
  -5  10   5 18.6928 2.92418   1
  -4  10   5 1300.51 48.8934   1
  -3  10   5 1533.28 57.3942   1
  -2  10   5 213.918 6.87595   1
  -1  10   5 63.9075    4.86   1
   0  10   5 1527.47 45.6134   1
   2  10   5  224.44 11.1594   1
   3  10   5 246.062 15.9048   1
   4  10   5  412.79 12.7532   1
   5  10   5 198.234 8.76005   1
   6  10   5 412.919 18.0067   1
   7  10   5 281.919 28.1017   1
   8  10   5 226.386 11.1481   1
   9  10   5 46.2363 7.14364   1
  10  10   5 4.75992 7.32295   1
  11  10   5 119.026 11.4929   1
 -16  11   5 97.4538  12.801   1
 -15  11   5 116.016 11.6383   1
 -14  11   5 136.502 11.3093   1
 -13  11   5 0.84525 5.89665   1
 -12  11   5 74.7514 8.87325   1
 -11  11   5  632.01 26.2104   1
 -10  11   5 172.326 8.87371   1
  -9  11   5 459.857 18.1239   1
  -8  11   5  268.67 11.3558   1
  -7  11   5-1.67453 2.09567   1
  -6  11   5 41.1752 3.17426   1
  -5  11   5 1528.12 56.9686   1
  -4  11   5 2995.16 109.893   1
  -3  11   5 526.071 14.6658   1
  -2  11   5 2182.99 56.7113   1
  -1  11   5 3.41631 1.59158   1
   0  11   5 74.9985 8.09666   1
   2  11   5 102.867 9.00508   1
   3  11   5 1115.61 42.4133   1
   4  11   5 192.531 11.9484   1
   5  11   5 403.744 18.6612   1
   6  11   5 130.446 16.1851   1
   7  11   5  167.65 11.0068   1
   8  11   5 7.02536 7.44036   1
   9  11   5 97.1004 11.5647   1
  10  11   5  21.339 10.8795   1
 -15  12   5  1.2502 8.30493   1
 -14  12   5  121.74 11.2991   1
 -13  12   5 201.582 12.2009   1
 -12  12   5  596.78 24.0759   1
 -11  12   5 113.772 8.88541   1
 -10  12   5  8.4575 3.38502   1
  -9  12   5 112.709  7.1736   1
  -8  12   5 660.659 25.2771   1
  -7  12   5 420.245 16.4088   1
  -6  12   5 79.1537  4.1993   1
  -5  12   5 25.2229 4.62253   1
  -4  12   5 68.6367 7.15552   1
  -3  12   5 693.402 18.9094   1
  -2  12   5  13.942 2.27811   1
   1  12   5 495.817  20.943   1
   2  12   5 189.356 11.5442   1
   3  12   5 72.8971 9.80249   1
   4  12   5 102.194 11.0272   1
   5  12   5 151.913  13.045   1
   6  12   5 142.667 13.3504   1
   7  12   5  22.356 9.10468   1
   8  12   5 8.26186 9.91029   1
   9  12   5 36.2025  10.821   1
  10  12   5  93.482 12.8037   1
 -12  13   5 7.59927 5.49005   1
 -11  13   5  626.63 24.9588   1
 -10  13   5 92.2692 6.76769   1
  -9  13   5 0.42454 3.38623   1
  -8  13   5 9.71233 3.38215   1
  -7  13   5 432.949 16.8835   1
  -6  13   5 54.4117 7.59163   1
  -5  13   5 1475.40 55.7104   1
  -4  13   5 53.6194 7.60652   1
  -3  13   5 249.062 10.5898   1
   1  13   5 284.017 14.5041   1
   2  13   5 1338.02 50.6458   1
   3  13   5 46.1789 8.05092   1
   4  13   5 140.583  16.841   1
   5  13   5 116.096 12.5269   1
   6  13   5 11.1975 9.11652   1
   7  13   5 272.204 20.2386   1
   8  13   5 77.1576 11.6103   1
   9  13   5-8.45635 10.5679   1
  -5  14   5 422.602 16.9426   1
  -4  14   5 156.438 8.05544   1
   0  14   5 317.049 15.7457   1
   1  14   5 970.205 37.8092   1
   2  14   5-3.38816   7.191   1
   3  14   5 1005.53 40.8065   1
   4  14   5 14.6187 8.77718   1
   5  14   5 222.405  16.185   1
   6  14   5 92.9684  11.979   1
   7  14   5 69.1503 11.1836   1
   8  14   5 47.0352 11.3423   1
  -5  15   5 1022.91 38.1947   1
  -1  15   5 1501.23 56.5025   1
   0  15   5 117.437 11.4509   1
   1  15   5 483.309 21.9722   1
   2  15   5 21.4369 7.98609   1
   3  15   5 29.6566  8.7742   1
   4  15   5 32.7821 9.54203   1
   5  15   5 152.063 15.2883   1
   6  15   5 17.7827 10.3394   1
   7  15   5 104.095 12.1201   1
  -6  16   5 154.133 9.76335   1
  -2  16   5-1.27692 6.36431   1
  -1  16   5 76.1545  11.002   1
   0  16   5-7.16472 12.2234   1
   1  16   5 102.803 12.1647   1
   2  16   5 13.3508 8.76425   1
   3  16   5 187.042 16.5938   1
   4  16   5 33.8676 10.3251   1
   5  16   5-7.01919 9.49713   1
   6  16   5 1.66274 9.99637   1
  -8  17   5-6.35396 6.35396   1
  -7  17   5 21.1882 5.93511   1
  -3  17   5 401.744  18.608   1
  -2  17   5 33.3253 10.5471   1
  -1  17   5 398.964 19.3428   1
   0  17   5-4.18098 7.95186   1
   1  17   5 25.8074 8.74506   1
   2  17   5 57.5525 13.2501   1
   3  17   5 499.809 23.9215   1
   4  17   5 126.161 14.8402   1
   5  17   5 287.293 18.2684   1
  -9  18   5-2.93808 6.70845   1
  -5  18   5 1015.82 40.4687   1
  -4  18   5 36.1975 7.15298   1
  -3  18   5 5.88157 7.13617   1
  -2  18   5 120.537 11.7136   1
  -1  18   5 213.774 14.5816   1
   0  18   5 223.919 20.3175   1
   1  18   5 671.775 28.8873   1
   2  18   5  1.6411 9.45349   1
   3  18   5 191.946 15.2072   1
 -12  19   5-2.41714 7.65589   1
 -11  19   5 1.62863 7.34346   1
  -4  19   5 157.887 12.4959   1
  -3  19   5 120.045 12.4602   1
  -1  19   5 161.924 13.1859   1
   0  19   5 28.7195 9.02081   1
   1  19   5 2.45345 8.59195   1
   2  19   5 108.767 12.6759   1
  -2  20   5 54.2297 9.78375   1
  -1  20   5 52.0045 8.93448   1
   0  20   5 108.637 12.1591   1
  -3 -19   6 45.1418 10.1676   1
  -2 -19   6  8.5433 13.4224   1
  -4 -18   6 96.5992  11.055   1
  -3 -18   6 74.4765 9.81936   1
  -2 -18   6 20.5372 8.21683   1
   0 -18   6 3.32567 7.05836   1
   1 -18   6 117.733 15.4462   1
  -5 -17   6 6.17007 9.86425   1
  -4 -17   6 21.3615  9.0315   1
  -2 -17   6 14.9279 7.88027   1
  -1 -17   6 15.4378 6.67178   1
   0 -17   6-3.35886  6.7077   1
   1 -17   6 5.05458 5.90037   1
   2 -17   6 119.575 9.71549   1
   7 -17   6 54.2248  7.1996   1
   8 -17   6 76.1352 10.5746   1
   9 -17   6 118.933 11.3903   1
  10 -17   6 47.0065 7.55354   1
  -7 -16   6 110.156 12.0977   1
  -6 -16   6 14.8412 9.89414   1
  -5 -16   6 29.2273 9.87689   1
  -3 -16   6 113.484 12.4691   1
  -2 -16   6-4.60002 7.11003   1
  -1 -16   6 375.307 17.6692   1
   0 -16   6 186.768 11.8264   1
   1 -16   6 35.1744 5.93499   1
   2 -16   6 75.1182 8.06468   1
   3 -16   6 112.126 8.07061   1
   7 -16   6 592.333 24.2048   1
   8 -16   6 42.8546 6.78412   1
   9 -16   6-2.11578 5.93228   1
  10 -16   6 65.8611 9.70712   1
  11 -16   6 33.5886  7.1352   1
  12 -16   6-2.07985 7.07546   1
  13 -16   6 48.9619 13.5803   1
  -8 -15   6-7.97632 10.0732   1
  -7 -15   6-1.64996 9.91952   1
  -6 -15   6 4.53027 9.88781   1
  -5 -15   6  111.23  13.648   1
  -4 -15   6 7.07191 8.32516   1
  -3 -15   6 213.296 13.8318   1
  -2 -15   6  33.725 7.16417   1
  -1 -15   6 50.8155 7.19574   1
   0 -15   6 78.5415 8.91964   1
   1 -15   6 206.994 11.0532   1
   3 -15   6  693.85 26.3432   1
   7 -15   6 16.5564 5.51879   1
   8 -15   6 40.7511 6.78677   1
   9 -15   6 184.945 11.8721   1
  10 -15   6 21.5952  6.3551   1
  11 -15   6 118.097 13.9216   1
  12 -15   6  20.952 7.12087   1
  13 -15   6 129.054 12.0306   1
  14 -15   6 4.09128 7.37018   1
  15 -15   6-8.85788 8.85788   1
  -8 -14   6 9.11535 10.3638   1
  -7 -14   6  300.56 18.5559   1
  -6 -14   6 93.8508 10.7518   1
  -5 -14   6 88.2384 12.4847   1
  -4 -14   6 22.6423 8.38937   1
  -3 -14   6 130.015 11.4012   1
  -2 -14   6 12.7229 6.36652   1
  -1 -14   6 478.021 19.9841   1
   0 -14   6 17.8738 5.10679   1
   1 -14   6 51.0484 5.10382   1
   2 -14   6  42.908  4.2441   1
   3 -14   6 53.4473 5.08925   1
   4 -14   6 36.0065 4.65776   1
   7 -14   6 162.241 10.5906   1
   8 -14   6 97.5031 9.32172   1
   9 -14   6 488.111 20.7789   1
  10 -14   6  24.158 6.36109   1
  11 -14   6 336.503  16.914   1
  12 -14   6 38.6961 7.57033   1
  13 -14   6 3.34098 7.09087   1
  14 -14   6  2.0611 10.3153   1
  15 -14   6 55.3302 8.94618   1
  16 -14   6  6.4035 8.01155   1
  -9 -13   6 12.4831  10.822   1
  -8 -13   6 178.216 16.0921   1
  -7 -13   6 45.8634 10.3301   1
  -6 -13   6 9.98135 8.73866   1
  -5 -13   6  965.77 41.0945   1
  -4 -13   6 196.026 12.6726   1
  -3 -13   6 22.9347 6.37582   1
  -2 -13   6 34.5097 5.96716   1
  -1 -13   6 585.777 23.4466   1
   0 -13   6 93.2644 7.23682   1
   1 -13   6 682.411 25.9181   1
   2 -13   6 32.2132 3.81899   1
   3 -13   6 1015.26 37.6369   1
   4 -13   6 652.675 24.4893   1
   5 -13   6 471.677 17.7171   1
   7 -13   6 1174.50 44.3599   1
   8 -13   6  168.82 11.4272   1
   9 -13   6 661.271 26.6898   1
  10 -13   6 521.211 22.0387   1
  11 -13   6 479.418 21.1578   1
  12 -13   6 347.754 18.1247   1
  13 -13   6 274.237 15.9115   1
  14 -13   6 142.644 13.2704   1
  15 -13   6 78.2421 11.8768   1
  16 -13   6 23.0452 8.08756   1
 -10 -12   6 35.1618 11.7173   1
  -9 -12   6 373.791 21.4813   1
  -8 -12   6 19.8121 9.90607   1
  -7 -12   6 107.581 13.2938   1
  -6 -12   6 8.80322 9.21384   1
  -5 -12   6 109.861 11.4123   1
  -4 -12   6 155.217 11.0586   1
  -3 -12   6 725.157 28.5945   1
  -2 -12   6 6.83091 5.12573   1
  -1 -12   6 982.922 37.1157   1
   0 -12   6 494.297 19.5718   1
   1 -12   6 13.1398 3.39387   1
   2 -12   6 1551.23 141.079   1
   3 -12   6 1158.80 42.5466   1
   7 -12   6   41.29 6.32442   1
   8 -12   6 478.876 14.7249   1
   9 -12   6 358.155 12.9845   1
  10 -12   6 226.175 12.7047   1
  11 -12   6 24.5533  6.7681   1
  12 -12   6  191.16 13.0815   1
  13 -12   6 60.4138 8.39276   1
  14 -12   6 32.0312  8.7385   1
  15 -12   6  139.51 13.9972   1
  16 -12   6 13.4347 8.14251   1
 -11 -11   6  110.72 13.5243   1
 -10 -11   6 103.938 12.4207   1
  -9 -11   6 89.5051 16.5031   1
  -8 -11   6 401.727 21.1456   1
  -7 -11   6 272.327 16.3174   1
  -6 -11   6 455.207 20.6903   1
  -5 -11   6 1218.64 46.3755   1
  -4 -11   6 5.12952 5.12952   1
  -3 -11   6 299.293 14.9826   1
  -2 -11   6 1233.31 46.1892   1
  -1 -11   6 566.033 22.1678   1
   0 -11   6 1041.37 38.6132   1
   1 -11   6 3903.56 100.802   1
   2 -11   6 128.317 5.21915   1
   3 -11   6 166.553 10.0674   1
   4 -11   6 68.7056 7.53939   1
   5 -11   6 234.588 12.1449   1
   6 -11   6 468.107  20.131   1
   7 -11   6 270.408 32.1656   1
   8 -11   6 484.423  19.811   1
   9 -11   6 32.5524 6.75902   1
  10 -11   6 19.8952 5.50507   1
  11 -11   6 34.2901 6.35414   1
  12 -11   6 648.134 27.0262   1
  13 -11   6 14.6958 7.55873   1
  14 -11   6 13.3354  7.9176   1
  15 -11   6 3.71915 15.6856   1
  16 -11   6 92.4289 12.6777   1
 -12 -10   6 66.0311 12.4314   1
 -11 -10   6 154.391 16.6506   1
 -10 -10   6 96.0914 18.5618   1
  -9 -10   6 1304.56 36.4022   1
  -8 -10   6  82.448 16.4856   1
  -7 -10   6 114.202 9.17925   1
  -6 -10   6 111.045 10.6348   1
  -5 -10   6  750.27 29.5329   1
  -4 -10   6 296.097 14.1643   1
  -3 -10   6 116.638 7.71777   1
  -2 -10   6 147.875 8.12107   1
  -1 -10   6 80.2995 4.63501   1
   0 -10   6 509.614 14.4449   1
   1 -10   6 2219.80 81.8997   1
   2 -10   6 72.4426 4.39683   1
   3 -10   6 23.8252 4.59521   1
   4 -10   6 30.0593 4.59073   1
   5 -10   6 54.7721 4.81315   1
   6 -10   6 829.248 22.9424   1
   7 -10   6 1537.24 49.9641   1
   8 -10   6 463.043 24.8503   1
   9 -10   6 668.671 34.0174   1
  10 -10   6 72.5716 6.60846   1
  11 -10   6 192.669 11.8514   1
  12 -10   6 440.141 19.8485   1
  13 -10   6 221.029 19.7456   1
  14 -10   6 25.8571 8.34325   1
  15 -10   6 224.088 16.9472   1
  16 -10   6 9.43418 9.43418   1
  17 -10   6 6.95169 8.99515   1
 -12  -9   6 18.5676 8.15969   1
 -11  -9   6 163.744 12.0945   1
 -10  -9   6 245.353 12.6776   1
  -9  -9   6 10.0004 6.32231   1
  -8  -9   6 931.995 26.5966   1
  -7  -9   6 151.117 8.82236   1
  -6  -9   6 279.539 10.5795   1
  -5  -9   6 9.03096 5.15761   1
  -4  -9   6  235.84 8.32487   1
  -3  -9   6 417.168  16.724   1
  -2  -9   6 1006.59 37.5356   1
  -1  -9   6 766.365  20.818   1
   0  -9   6 178.205 6.06065   1
   1  -9   6 463.227 13.1996   1
   2  -9   6 2580.75 95.1785   1
   3  -9   6 153.747  8.7534   1
   4  -9   6 3238.87 83.9497   1
   5  -9   6 2686.60 70.0453   1
   6  -9   6 707.334 19.1623   1
   7  -9   6 1422.70 37.6789   1
   8  -9   6 238.392 8.58016   1
   9  -9   6 18.9673 3.65805   1
  10  -9   6 885.951 24.7085   1
  11  -9   6 470.708 20.3339   1
  12  -9   6 124.651 11.4127   1
  13  -9   6 206.366 14.7067   1
  14  -9   6 2.92133 7.92647   1
  16  -9   6  209.32 16.4539   1
  17  -9   6-4.93362 9.45447   1
 -13  -8   6 15.3048 10.6583   1
 -12  -8   6  464.00 21.5823   1
 -11  -8   6 275.774 14.2795   1
 -10  -8   6 62.8083 10.1527   1
  -9  -8   6 263.093 12.8614   1
  -8  -8   6 5.67938 5.06183   1
  -7  -8   6 238.321 9.92409   1
  -6  -8   6 2635.91 68.7449   1
  -5  -8   6 764.608 21.0248   1
  -4  -8   6 1643.97 43.0351   1
  -3  -8   6 1082.90 28.6018   1
  -2  -8   6 1097.20 40.3882   1
  -1  -8   6 467.111 13.0938   1
   0  -8   616726.90  430.11   1
   1  -8   6 2415.85 67.8187   1
   2  -8   6 4564.99 166.458   1
   3  -8   6 2158.43 79.4009   1
   4  -8   6 156.774 6.02555   1
   5  -8   6 172.635 6.48691   1
   7  -8   6 130.409 14.0749   1
   8  -8   6 1743.26 45.7827   1
   9  -8   6 139.035 6.60724   1
  10  -8   6 134.947 7.12754   1
  11  -8   6 132.734  10.176   1
  12  -8   6 422.312   19.45   1
  13  -8   6 1.67752 7.14203   1
  14  -8   6 61.7215 9.58916   1
  15  -8   6 104.698 16.1424   1
  16  -8   6 44.0756 10.7112   1
  17  -8   6 28.0917 10.3283   1
 -13  -7   6 59.0948 8.70102   1
 -12  -7   6 16.5436 10.0327   1
 -11  -7   6 46.1375 7.44439   1
 -10  -7   6 71.0909 12.0843   1
  -9  -7   6 23.1058  6.1192   1
  -8  -7   6 596.161 17.9404   1
  -7  -7   6 194.454 9.24798   1
  -6  -7   6 7.16899 3.19768   1
  -5  -7   6 728.937  22.218   1
  -4  -7   6 1973.74 51.1788   1
  -3  -7   6 1963.97 50.8314   1
  -2  -7   6 9591.41 348.746   1
  -1  -7   6 58.9175 7.98081   1
   0  -7   6 1901.12 49.2892   1
   1  -7   6 129.325 5.82422   1
   2  -7   6 1108.88 41.5169   1
   3  -7   6 279.875  12.039   1
   4  -7   6 1005.16 26.7631   1
   5  -7   6 1596.10 59.2375   1
   6  -7   6 1084.82 34.3469   1
   7  -7   6 579.624 16.2018   1
   8  -7   6 1099.18 43.7447   1
   9  -7   6  102.90 6.04283   1
  10  -7   6 337.638  9.2829   1
  11  -7   6 354.492 16.9864   1
  12  -7   6 49.0544 7.61136   1
  13  -7   6   92.85 12.1812   1
  14  -7   6 649.759 28.3405   1
  15  -7   6 112.529 16.9585   1
  16  -7   6 189.718 16.5015   1
  17  -7   6  21.171 9.96049   1
 -14  -6   6  76.123 9.33844   1
 -13  -6   6 10.7859 7.90105   1
 -12  -6   6  181.70 12.0732   1
 -11  -6   6 18.1433 6.59305   1
 -10  -6   6 122.951 10.2777   1
  -9  -6   6 427.309 14.2399   1
  -8  -6   6 1870.88 49.4333   1
  -7  -6   6 6.04416 5.61096   1
  -6  -6   6 2365.45 61.4222   1
  -5  -6   6 342.311 11.8564   1
  -4  -6   6 8.56814 2.56942   1
  -3  -6   6 51.8247  7.2179   1
  -2  -6   610221.10 262.715   1
  -1  -6   6 302.892 11.6931   1
   0  -6   6 8255.48 212.605   1
   1  -6   6 54.6494 4.97443   1
   2  -6   6 769.354 20.5223   1
   3  -6   6 45.6442 4.14857   1
   4  -6   6 3293.78 184.441   1
   5  -6   6 184.237 8.98863   1
   6  -6   6 5984.24 154.047   1
   7  -6   6 4101.33 321.898   1
   8  -6   6 19.7049  1.9249   1
   9  -6   6 197.651  5.8046   1
  10  -6   6 1205.45 33.6373   1
  11  -6   6 278.011 9.25585   1
  12  -6   6 1774.64 66.8444   1
  13  -6   6 263.286 15.9579   1
  14  -6   6 12.0712 8.74737   1
  15  -6   6 140.997 19.0243   1
  16  -6   6 61.1165 11.1534   1
  17  -6   6 103.485 14.6012   1
 -14  -5   6  11.337 8.45015   1
 -13  -5   6 210.975 22.7059   1
 -12  -5   6 827.068 24.8257   1
 -11  -5   6 8.28273 6.28929   1
 -10  -5   6 2077.65 55.0773   1
  -9  -5   6  109.01 10.2497   1
  -8  -5   6 67.7296  5.9607   1
  -7  -5   6  227.81 8.18554   1
  -6  -5   6 4576.91  112.73   1
  -5  -5   6 3090.13 78.2816   1
  -4  -5   6 793.649 19.0726   1
  -3  -5   6 6804.25 175.341   1
  -2  -5   6 13.3937 2.09057   1
  -1  -5   6 8446.16 306.589   1
   0  -5   6 4966.93 128.009   1
   1  -5   6  631.65 23.1648   1
   2  -5   616240.50 418.645   1
   3  -5   6 739.657 19.6898   1
   4  -5   6 8397.80 412.064   1
   5  -5   6 2929.01 95.5178   1
   6  -5   618233.10 583.868   1
   7  -5   6 1956.98 55.9981   1
   8  -5   6 7048.34  147.65   1
   9  -5   6 246.312 6.56643   1
  10  -5   6 40.8639 4.19248   1
  11  -5   6 342.298 10.9556   1
  12  -5   6 948.344 26.0168   1
  13  -5   6 80.1262 12.1628   1
  14  -5   6 526.408 24.5275   1
  15  -5   6 16.9374 16.1177   1
  16  -5   6 140.219 15.7194   1
 -15  -4   6 18.3121  8.5934   1
 -14  -4   6 877.819 26.7333   1
 -13  -4   6 326.524 16.5026   1
 -12  -4   6 316.941 13.3203   1
 -11  -4   6 135.062 9.63223   1
 -10  -4   6 214.248 9.89491   1
  -9  -4   6 579.317 17.1358   1
  -8  -4   6 2701.69 109.251   1
  -7  -4   6 767.151 20.9465   1
  -6  -4   6 206.709 6.85492   1
  -5  -4   6  124.86 4.68889   1
  -4  -4   6 167.796  9.3299   1
  -3  -4   626135.70 669.169   1
  -2  -4   625777.20 681.013   1
  -1  -4   6 6083.36 220.938   1
   0  -4   6 2560.55 135.286   1
   1  -4   6  292.09 7.74919   1
   2  -4   6 2836.12 73.6011   1
   3  -4   617471.60 449.622   1
   4  -4   637083.20 1953.86   1
   5  -4   6 721.371 18.3129   1
   6  -4   6 3369.46 81.1032   1
   7  -4   6 168.235 4.66135   1
   8  -4   6 825.987 21.4261   1
   9  -4   6 45.7416  3.5595   1
  10  -4   6 976.061 31.3635   1
  11  -4   6 241.881 8.98005   1
  12  -4   6 29.3723 5.22555   1
  13  -4   6 71.2439 6.63875   1
  14  -4   6  20.757 9.12832   1
  15  -4   6 262.232 19.4048   1
  16  -4   6 228.877 17.8285   1
 -15  -3   6 181.864 12.6017   1
 -14  -3   6 284.636 14.0243   1
 -13  -3   6 79.4359 7.88732   1
 -12  -3   6 820.142  24.299   1
 -11  -3   6 13.8341 5.51149   1
 -10  -3   6 1512.77 40.4145   1
  -9  -3   6 587.632 17.0434   1
  -8  -3   6 272.679 9.00871   1
  -7  -3   6 2342.06 60.7929   1
  -6  -3   6 3947.83  101.54   1
  -5  -3   6 7613.63 195.964   1
  -4  -3   6 8524.59 272.529   1
  -3  -3   6 3344.34  85.835   1
  -2  -3   6  879.70 22.9191   1
  -1  -3   611636.40 214.298   1
   0  -3   6 1299.69 33.8526   1
   1  -3   6 3877.80 103.409   1
   2  -3   6 8354.19 580.999   1
   3  -3   623846.10 777.866   1
   4  -3   6 7577.95 226.694   1
   5  -3   6 387.873 8.58069   1
   6  -3   6 3362.01  121.71   1
   7  -3   6 2226.12  67.196   1
   8  -3   6 5273.54 274.673   1
   9  -3   6 44.6078   6.012   1
  10  -3   6 55.9892  5.2333   1
  11  -3   6 1149.46 31.0345   1
  12  -3   6 407.321 13.3993   1
  13  -3   6 642.437  19.489   1
  14  -3   6 396.973 21.1352   1
  15  -3   6  28.489 14.4468   1
  16  -3   6 16.2335 10.8223   1
 -15  -2   6 24.9994 7.95072   1
 -13  -2   6 18.2219 6.73052   1
 -12  -2   6 15.4784 5.61941   1
 -11  -2   6 382.469 16.7299   1
 -10  -2   6  460.85 14.3718   1
  -9  -2   6 730.176 21.0243   1
  -8  -2   6 964.075 25.9687   1
  -7  -2   6 1023.47  27.124   1
  -6  -2   6 374.563 13.4906   1
  -5  -2   6 3987.11 102.283   1
  -4  -2   6 2908.01 105.696   1
  -3  -2   6 9258.79 269.451   1
  -2  -2   6 885.373 22.9105   1
  -1  -2   6 1134.79 23.7616   1
   1  -2   6  64.557 2.40267   1
   2  -2   613766.20 498.088   1
   3  -2   611806.50 296.141   1
   4  -2   6 162.721  7.1551   1
   5  -2   6 1049.33 30.7987   1
   6  -2   6   77.89 3.26662   1
   7  -2   6 4001.46 156.572   1
   8  -2   6  969.57 29.8918   1
   9  -2   6 1714.94 44.7348   1
  10  -2   6 1758.51  51.903   1
  11  -2   6 71.9929 10.2221   1
  12  -2   6  72.426 6.66299   1
  13  -2   6 563.527 17.8274   1
  14  -2   6 437.482 15.6293   1
  15  -2   6 28.5042 10.7422   1
  16  -2   6 3.35117 10.4637   1
 -16  -1   6 45.7033 8.41234   1
 -15  -1   6 530.903 18.6289   1
 -14  -1   6 188.698 11.8041   1
 -13  -1   6 824.697 24.5268   1
 -12  -1   6 455.992 15.4407   1
 -11  -1   6 177.611 9.01818   1
 -10  -1   6 74.4585 6.51832   1
  -9  -1   6 456.368 13.4129   1
  -8  -1   6 1444.43 37.8066   1
  -7  -1   6 2265.77  58.626   1
  -6  -1   612530.10 321.979   1
  -5  -1   6 44.4302 5.70006   1
  -4  -1   6  27.368 1.77533   1
  -3  -1   614611.00 374.996   1
   2  -1   614923.80 540.014   1
   4  -1   6 533.932 9.88837   1
   5  -1   613149.50 337.364   1
   6  -1   6 1504.91 38.8507   1
   7  -1   6 1994.01 51.5538   1
   8  -1   6 127.472 5.27995   1
   9  -1   6 2336.74 60.6717   1
  10  -1   6 811.123 22.4517   1
  11  -1   6 461.167 16.5944   1
  12  -1   6 232.029  10.236   1
  13  -1   6 93.9193 9.10757   1
  14  -1   6 77.5183 7.57022   1
  15  -1   6   78.22 11.5827   1
  16  -1   6-6.74955 10.9768   1
 -16   0   6 267.312 13.3822   1
 -15   0   6 1.44414 7.31961   1
 -14   0   6 457.346 16.5166   1
 -13   0   6 107.056 10.0122   1
 -12   0   6  444.53 14.8979   1
 -11   0   6 1387.08  37.336   1
 -10   0   6 1457.16 54.9185   1
  -9   0   6 927.787 24.9635   1
  -8   0   6  675.25 18.2453   1
  -7   0   6 1239.67 32.3802   1
  -6   0   6 1454.45 37.8214   1
  -5   0   612153.10  312.16   1
  -4   0   6 9170.25 267.899   1
  -3   0   6 274.207 7.27104   1
  -2   0   622093.40 799.157   1
   0   0   6 397.059 15.6344   1
   1   0   6 9541.56 244.269   1
   2   0   6 1743.11 36.5485   1
   3   0   6 2222.21 46.7016   1
   4   0   6 858.854  16.335   1
   5   0   6 4810.55 123.786   1
   6   0   6  616.33 16.5406   1
   7   0   6 1280.44 33.4184   1
   8   0   6 48.6326 4.24915   1
   9   0   6 20.7351 3.31143   1
  10   0   6  22.721 6.43609   1
  11   0   6 347.646 17.3975   1
  12   0   6 280.181 11.3852   1
  13   0   6 1115.10 31.0871   1
  14   0   6 317.312 14.6729   1
  15   0   6 194.005 17.8625   1
  16   0   6 116.688 17.1017   1
 -16   1   6 64.5705 8.26239   1
 -15   1   6 659.854 30.5939   1
 -14   1   6 124.757 10.2512   1
 -13   1   6 785.105 23.0614   1
 -12   1   6 155.266 8.96696   1
 -11   1   6 310.613 11.1588   1
 -10   1   6 349.861 11.2243   1
  -9   1   6 1675.50 43.7433   1
  -8   1   6 420.863 22.0768   1
  -7   1   6 1194.68 31.3417   1
  -6   1   6 2041.05 52.6076   1
  -5   1   6  444.12 11.8404   1
  -4   1   618810.20 481.695   1
  -3   1   6 1438.91  36.903   1
  -2   1   6 447.029   33.63   1
  -1   1   6 1714.13 35.9851   1
   1   1   6 45.5475 2.25084   1
   2   1   6 111.415 5.64819   1
   3   1   623684.30 1279.00   1
   4   1   6 2946.34 89.4585   1
   5   1   6 3000.01 77.1257   1
   6   1   6 116.282 4.40898   1
   7   1   6 508.399 13.9293   1
   8   1   6 110.804 14.7346   1
   9   1   6 4455.56 247.895   1
  10   1   6 65.1608 7.27191   1
  11   1   6 89.7241 7.88561   1
  12   1   6 40.7323 7.14811   1
  13   1   6 68.3526  7.2949   1
  14   1   6  294.82 16.3553   1
  15   1   6  306.25 15.8948   1
 -17   2   6 168.671 17.0855   1
 -16   2   6 144.483  13.737   1
 -15   2   6 189.816 11.5441   1
 -14   2   6 16.6164 6.46194   1
 -13   2   6 81.7236 7.65251   1
 -12   2   6 10.5793 4.78396   1
 -11   2   6 2099.72 71.6429   1
 -10   2   6  928.07   25.14   1
  -9   2   6 238.681 7.87445   1
  -8   2   6 1534.80 40.0098   1
  -7   2   6 3396.17 87.3378   1
  -6   2   6 1588.67 41.1014   1
  -5   2   6 6462.05 209.675   1
  -4   2   6 3915.44 100.506   1
  -3   2   6 905.704 21.8626   1
  -2   2   6 3157.71 66.0543   1
   0   2   6 5274.17 110.289   1
   1   2   6 557.611 20.5978   1
   2   2   614592.20  334.90   1
   3   2   6 6534.81 169.533   1
   4   2   6 587.749 11.7898   1
   5   2   619504.00 421.475   1
   6   2   6 23.9915 5.40611   1
   7   2   6 4173.86 91.9623   1
   8   2   6 1579.76 37.4844   1
   9   2   6 668.819 29.9427   1
  10   2   6 430.494 13.8632   1
  11   2   6 982.195 27.3883   1
  12   2   6 64.5899 7.49588   1
  13   2   6 1113.11 32.0946   1
  14   2   6 105.992 9.49355   1
  15   2   6 27.3514 8.05581   1
 -17   3   6 113.404 13.1174   1
 -16   3   6 145.519 11.3014   1
 -15   3   6 563.834 18.5775   1
 -14   3   6 54.3985 6.76376   1
 -13   3   6 86.0799 8.30894   1
 -12   3   6 49.5377 6.48828   1
 -11   3   6 1041.13 40.0613   1
 -10   3   6  982.87 26.2935   1
  -9   3   6 1656.86 43.1874   1
  -8   3   6 3792.27 97.4607   1
  -7   3   6 309.095  8.8131   1
  -6   3   6 9016.37 231.573   1
  -5   3   6 7468.00 156.696   1
  -4   3   6 94.6278 3.77362   1
  -3   3   6 684.842 12.4727   1
  -2   3   6 432.405 20.3627   1
  -1   3   6 2032.95 52.0424   1
   0   3   616206.20 394.537   1
   2   3   6 1732.51 44.4342   1
   3   3   6 4992.17 128.094   1
   4   3   6 137.305 4.20009   1
   5   3   6 2174.86 56.1068   1
   6   3   6  896.87  23.763   1
   7   3   6 1209.34 31.9352   1
   8   3   6 28.0052 3.50711   1
   9   3   6 2553.59 66.6578   1
  10   3   6 112.446 8.21886   1
  11   3   6 24.6752 5.76822   1
  12   3   6 174.212 10.6636   1
  13   3   6 409.667 20.8249   1
  14   3   6 134.867 11.0798   1
  15   3   6 168.069 29.6803   1
 -17   4   6   45.41 10.5109   1
 -16   4   6 20.5228 7.03582   1
 -15   4   6 447.846 15.8261   1
 -14   4   6 114.234 9.72547   1
 -13   4   6 1156.34 31.8114   1
 -12   4   6 462.115 23.5572   1
 -11   4   6 29.1164 3.65227   1
 -10   4   6 511.772 12.0548   1
  -9   4   6 4535.14 95.1846   1
  -8   4   6 3923.27 82.3049   1
  -7   4   610912.70 228.867   1
  -6   4   6 90.8923 2.86259   1
  -5   4   6 2818.85 84.3051   1
  -4   4   6  46.388  1.5849   1
  -3   4   6 279.718 8.95755   1
  -2   4   6 4841.40  288.23   1
  -1   4   620886.70 755.286   1
   0   4   6 6869.40 175.851   1
   1   4   6 4157.98 106.531   1
   2   4   612625.70 842.548   1
   3   4   6 15.9733 1.33196   1
   4   4   6 943.874 19.9927   1
   5   4   6 2555.79 66.0582   1
   6   4   6 24.5632 2.59433   1
   7   4   6 30.0985 3.21521   1
   8   4   6 1362.29 36.1703   1
   9   4   6 386.812 12.8433   1
  10   4   6 1548.93 41.6398   1
  11   4   6 986.638  28.855   1
  12   4   6 49.9286 6.98743   1
  13   4   6 31.6593  7.2855   1
  14   4   6 39.8195 7.83928   1
 -17   5   6  102.12 14.6443   1
 -16   5   6 39.3807 7.95341   1
 -15   5   6 445.815 15.8458   1
 -14   5   6 165.867 10.0392   1
 -13   5   6 1047.35 29.1517   1
 -12   5   6 18.8635 4.63491   1
 -11   5   6 1619.41 66.7244   1
 -10   5   6 384.513  9.4929   1
  -9   5   6 1719.89 36.5793   1
  -8   5   6 68.0981 3.15044   1
  -7   5   6 5.42321 1.70731   1
  -6   5   6 252.172 5.95273   1
  -5   5   6 5707.78 119.745   1
  -4   5   6 1085.88 22.8953   1
  -3   5   6 807.477  20.916   1
  -2   5   6 3225.03 117.913   1
  -1   5   6 5372.25 194.855   1
   0   5   6 639.208 16.4974   1
   1   5   612571.50  321.64   1
   2   5   6 681.016 17.8115   1
   3   5   6 403.066 10.7261   1
   4   5   6 1793.14 41.7641   1
   5   5   6 4390.68 112.758   1
   6   5   6 2363.48 61.2378   1
   7   5   6 1152.86 43.7274   1
   8   5   6 181.545 8.05269   1
   9   5   6 656.016 19.3803   1
  10   5   6 161.862 9.60505   1
  11   5   6 183.503  10.673   1
  12   5   6 181.237 11.1949   1
  13   5   6 231.104 12.4167   1
  14   5   6 -1.2575 7.49387   1
 -16   6   6 119.746  14.093   1
 -15   6   6 628.824 19.5276   1
 -14   6   6 23.8284 8.36243   1
 -13   6   6 241.782 10.2612   1
 -12   6   6 94.3285 7.02887   1
 -11   6   6 362.776  17.107   1
 -10   6   6 62.2721  6.8842   1
  -9   6   6 6047.33 126.616   1
  -8   6   6 32.7855 3.19195   1
  -7   6   6 357.172 8.22593   1
  -6   6   6 187.854 6.12285   1
  -5   6   6 1840.60 47.4671   1
  -4   6   610295.50 264.184   1
  -3   6   628864.10 1046.33   1
  -2   6   6 55.1818 4.14483   1
  -1   6   6 2609.02 94.4833   1
   0   6   6 5659.21 144.892   1
   1   6   6 1807.40  46.375   1
   2   6   6 5576.99 274.428   1
   3   6   6 854.004 22.2943   1
   4   6   6 1305.18 34.2023   1
   5   6   6 3575.07 92.1105   1
   6   6   6  210.59 7.66385   1
   7   6   6 21.5585 5.17321   1
   8   6   6 190.598 8.74059   1
   9   6   6 490.335 15.6669   1
  10   6   6 238.729  12.722   1
  11   6   6 273.782  12.389   1
  12   6   6 68.4539 8.22117   1
  13   6   6 32.3593 7.82643   1
 -17   7   6 107.341 13.3157   1
 -16   7   6 67.9634 10.7759   1
 -15   7   6-3.32906 5.88299   1
 -14   7   6 234.374 13.5997   1
 -13   7   6 1200.56 32.5903   1
 -12   7   6 192.038 8.36793   1
 -11   7   6  811.38  18.336   1
 -10   7   6 66.2783 4.01656   1
  -9   7   6 18.9065 2.90558   1
  -8   7   6 1797.25 38.1008   1
  -7   7   6 4949.25 126.959   1
  -6   7   6 1232.12 39.3946   1
  -5   7   6 7765.84 229.854   1
  -4   7   6 1146.63  29.792   1
  -3   7   6 3041.06 110.864   1
  -2   7   615909.10 579.304   1
  -1   7   6 782.422 28.8406   1
   0   7   6 3072.31 111.028   1
   1   7   6 7027.35 219.832   1
   2   7   6 1076.49 27.9355   1
   3   7   6 15.8356 2.14912   1
   4   7   6 1639.20 42.7982   1
   5   7   6 166.398 6.58101   1
   6   7   6 1432.25 37.8506   1
   7   7   6 414.127 13.1877   1
   8   7   6 149.766 8.54736   1
   9   7   6 47.7738 6.06937   1
  10   7   6 708.257 21.5269   1
  11   7   6 36.2527 7.68818   1
  12   7   6 157.107 11.4681   1
  13   7   6 72.3421  8.5866   1
 -17   8   6 246.171 16.1931   1
 -16   8   6 122.652 14.0935   1
 -15   8   6 149.791 13.3163   1
 -14   8   6  30.979 9.20563   1
 -13   8   6 27.2392 4.90044   1
 -12   8   6 438.853 13.4427   1
 -11   8   6 33.0467 4.37858   1
 -10   8   6 3942.12 101.749   1
  -9   8   6 4503.60 208.813   1
  -8   8   6 430.031 20.7811   1
  -7   8   6 711.601 29.2761   1
  -6   8   6 469.762 17.5045   1
  -5   8   6  199.84 14.9731   1
  -4   8   6 9132.86 332.618   1
  -3   8   6 323.059 13.3236   1
  -1   8   6 1698.17  61.695   1
   0   8   6 1454.42 52.8051   1
   1   8   6 934.466 28.4037   1
   2   8   6 3247.07 83.3158   1
   3   8   6 107.822 5.01428   1
   4   8   6 86.1177 5.02809   1
   5   8   6 109.685 7.33437   1
   6   8   6 164.974 7.73955   1
   7   8   6  271.94 10.5215   1
   8   8   6 529.004 16.6619   1
   9   8   6 325.848 12.9412   1
  10   8   6 6.07927 6.56285   1
  11   8   6 51.7171 7.70569   1
  12   8   6 107.277 9.93432   1
 -17   9   6-5.38523 8.28573   1
 -16   9   6-0.41584 7.87118   1
 -15   9   6 36.2147 8.74526   1
 -14   9   6 330.447 20.9414   1
 -13   9   6 271.132 14.7319   1
 -12   9   6 68.8495 8.87371   1
 -11   9   6 158.108 9.29573   1
 -10   9   6 377.046 11.5953   1
  -9   9   6 8.55473  2.7979   1
  -8   9   6 2270.80 126.109   1
  -7   9   6 1504.90  55.213   1
  -6   9   6 1117.66 40.8831   1
  -5   9   6 2138.03 66.6643   1
  -4   9   6 41.6809 6.25612   1
  -3   9   6 3540.45 129.053   1
  -2   9   6  414.33 11.5131   1
  -1   9   6 1813.20 47.0701   1
   1   9   6 999.946 36.2734   1
   2   9   6  682.34  26.176   1
   3   9   6 527.919 14.9252   1
   4   9   6 1001.88 28.8669   1
   5   9   6 1046.56 28.2425   1
   6   9   6 34.3097  4.9043   1
   7   9   6  468.94 15.2251   1
   8   9   6 560.037  17.714   1
   9   9   6 13.7218 6.29206   1
  10   9   6 415.137 30.1218   1
  11   9   6 14.8074 8.24514   1
  12   9   6 16.2581 7.74882   1
 -17  10   6 7.01889 9.49673   1
 -16  10   6 202.388 14.4824   1
 -15  10   6 2.07929 7.49142   1
 -14  10   6 342.218 20.5239   1
 -13  10   6  579.74 23.9999   1
 -12  10   6 676.085 27.0297   1
 -11  10   6 109.878 9.29287   1
 -10  10   6 87.6059 7.80916   1
  -9  10   6 181.401 10.3166   1
  -8  10   6 1695.86 62.1396   1
  -7  10   6 369.747 14.2418   1
  -6  10   6 707.428 18.9104   1
  -5  10   6 231.566 7.01865   1
  -4  10   6 850.438 32.6085   1
  -3  10   6 5650.13 205.398   1
  -2  10   6 545.562 15.0084   1
  -1  10   6 30.5544  2.7501   1
   0  10   6 4434.99 184.187   1
   3  10   6 886.932 24.0081   1
   4  10   6 2202.14 57.6449   1
   5  10   6  49.032  4.9685   1
   6  10   6 1019.61 28.2903   1
   7  10   6 124.412 9.48537   1
   8  10   6  298.69 12.4698   1
   9  10   6 172.284 15.0164   1
  10  10   6 42.6059 7.61775   1
  11  10   6 34.0799 7.93308   1
 -16  11   6 247.091 17.7664   1
 -15  11   6 32.0333 8.32149   1
 -14  11   6 12.5616 6.69617   1
 -13  11   6 61.4584 7.15405   1
 -12  11   6 483.515 20.2672   1
 -10  11   6 1357.73 50.2569   1
  -9  11   6 19.8049 3.37469   1
  -8  11   6 1088.17 40.3696   1
  -7  11   6 159.867 7.13038   1
  -6  11   6 6.97126 1.77286   1
  -5  11   6 473.004 18.4394   1
  -4  11   6 5913.93  215.27   1
  -3  11   6 315.554 9.58481   1
  -2  11   6 4587.94  117.98   1
  -1  11   6 141.986 5.26401   1
   0  11   6 9.37332 4.68666   1
   2  11   6 1571.22  58.718   1
   3  11   6 394.006 17.5548   1
   4  11   6 231.238 13.2255   1
   5  11   6 55.2882 5.53996   1
   6  11   6 22.2634 6.74528   1
   7  11   6 359.577  13.823   1
   8  11   6 570.642 18.5515   1
   9  11   6 57.4748 10.7518   1
  10  11   6 129.547 15.0911   1
 -14  12   6 220.925  13.811   1
 -13  12   6 68.1749 9.67605   1
 -12  12   6 1708.64 63.3471   1
 -11  12   6 47.7862 6.76163   1
 -10  12   6 284.904 12.2553   1
  -9  12   6 136.766 7.59698   1
  -8  12   6 492.151 18.9637   1
  -7  12   6 486.368 18.5131   1
  -6  12   6 541.892  30.478   1
  -5  12   6 39.0943 5.25748   1
  -4  12   6 288.556 13.4814   1
  -3  12   6 649.838 17.8881   1
  -2  12   6  701.32 20.3393   1
   2  12   6   19.66 5.98481   1
   3  12   6 281.222 14.9094   1
   4  12   6 581.357 24.5798   1
   6  12   6 895.799 36.2655   1
   7  12   6 35.1783 9.51675   1
   8  12   6 185.085 15.7002   1
   9  12   6 70.8575 11.6651   1
 -11  13   6 17.7663 6.35015   1
  -9  13   6-0.84904 2.96154   1
  -6  13   6 1249.25 47.6769   1
  -5  13   6 75.1384 8.02135   1
  -4  13   6 1434.50 37.9533   1
  -3  13   6 178.378   8.051   1
   1  13   6 458.734 20.0331   1
   2  13   6 1761.45  65.932   1
   3  13   6 46.5726 7.62042   1
   4  13   6 562.319 28.1772   1
   5  13   6 60.9241 9.17651   1
   6  13   6  101.12 14.0948   1
   7  13   6 129.719  14.456   1
   8  13   6 210.576 16.2012   1
   9  13   6 68.2547 11.8655   1
  -5  14   6 504.833  19.901   1
  -4  14   6 779.749 29.2576   1
   0  14   6 255.267 14.0431   1
   1  14   6  132.90 11.4674   1
   2  14   6 7.61107 7.18655   1
   3  14   6 364.085 18.4997   1
   4  14   6  168.67 14.1997   1
   5  14   6  7.8808 9.11992   1
   6  14   6 35.1204 9.91588   1
   7  14   6  161.65  16.168   1
   8  14   6 56.4082 11.7827   1
  -6  15   6 753.926 29.2756   1
  -5  15   6 611.203 23.7692   1
  -1  15   6 859.102 33.9723   1
   0  15   6 342.419 17.3711   1
   1  15   6 66.2924 8.44675   1
   2  15   6 6.71599 7.98089   1
   3  15   6 5.00788 8.34979   1
   4  15   6 40.6509  9.5381   1
   5  15   6  264.88  17.768   1
   6  15   6 107.201 14.0778   1
   7  15   6 85.4618 11.3148   1
  -7  16   6 15.2782 5.51883   1
  -6  16   6 30.9911 5.52036   1
  -1  16   6 4.22492 7.18641   1
   0  16   6-0.84599 7.58373   1
   1  16   6 16.7777 8.38883   1
   2  16   6 233.482 15.8445   1
   3  16   6 84.1569 14.1005   1
   4  16   6 57.4123 10.7401   1
   5  16   6-2.89476 9.91925   1
   6  16   6 18.3649 10.0154   1
  -8  17   6 52.0545 7.19214   1
  -7  17   6 11.8573  5.9337   1
  -3  17   6 5.92058  7.1835   1
  -2  17   6 13.0717 7.58904   1
  -1  17   6 182.777  13.869   1
   0  17   6 47.6841 8.78707   1
   1  17   6 1.66062 8.32298   1
   3  17   6 315.909 18.9749   1
   4  17   6 16.5076 9.90064   1
   5  17   6  112.29 14.1455   1
 -10  18   6 70.1344 8.77055   1
  -9  18   6 6.70691 6.70691   1
  -4  18   6 27.7641 7.14968   1
  -3  18   6 7.55387 7.13254   1
  -2  18   6-2.50943 7.52828   1
  -1  18   6 114.958 12.4933   1
   0  18   6 8.70783   9.114   1
   1  18   6 204.615 15.2633   1
   2  18   6 122.949 14.8011   1
   3  18   6 18.5118 9.87035   1
 -13  19   6 55.5148 8.33148   1
 -12  19   6 3.63148 6.84877   1
 -11  19   6-1.22884 6.93415   1
  -4  19   6-3.33386 7.49371   1
  -3  19   6 38.6115 11.2133   1
  -2  19   6 68.2433 12.8222   1
  -1  19   6 20.1799 8.23929   1
   0  19   6 3.28419 8.61733   1
   1  19   6 52.3539 9.81574   1
   2  19   6 2.86584 8.99856   1
  -2  20   6-8.56316 8.56316   1
  -1  20   6   86.95 12.5948   1
   0  20   6-4.86511 8.51879   1
  -4 -18   7 177.136 13.5032   1
  -3 -18   7-0.82124 8.59368   1
  -2 -18   7-7.39012 8.21452   1
  -1 -18   7-5.36838 9.90782   1
   0 -18   7 108.796  11.622   1
  -5 -17   7-1.23739 9.03491   1
  -4 -17   7  132.63 13.1414   1
  -2 -17   7 447.413 20.7334   1
  -1 -17   7 49.2278 7.50831   1
   0 -17   7 134.211 14.2651   1
   1 -17   7 74.1331 7.15761   1
   7 -17   7 286.302 14.8197   1
   8 -17   7 498.467 21.5644   1
  10 -17   7 64.5764 7.96806   1
  11 -17   7 28.2954 7.90679   1
  -7 -16   7 92.9791 11.6697   1
  -6 -16   7  277.38  17.308   1
  -5 -16   7 93.0061 11.5176   1
  -4 -16   7 228.449 24.3684   1
  -3 -16   7 22.4425 8.31536   1
  -2 -16   7 44.3457 7.94923   1
  -1 -16   7 382.831  17.667   1
   0 -16   7 1616.00 60.4159   1
   1 -16   7 15.6757 5.50878   1
   2 -16   7  254.19 12.3033   1
   7 -16   7 288.283   14.44   1
   8 -16   7 25.8738 6.78276   1
   9 -16   7 9.31023 6.35524   1
  10 -16   7 20.2505 7.59392   1
  11 -16   7 87.6755 11.3304   1
  12 -16   7 184.635 13.3089   1
  13 -16   7 21.7661 9.03241   1
  -8 -15   7 227.748 16.7818   1
  -7 -15   7 29.3425 10.3306   1
  -6 -15   7 6.58763 9.88636   1
  -5 -15   7 84.7593 10.3367   1
  -4 -15   7 52.0177 9.15034   1
  -3 -15   7 682.998 28.4929   1
  -2 -15   7 403.407 18.5483   1
  -1 -15   7 52.9233 7.19474   1
   0 -15   7 34.3847 5.94554   1
   1 -15   7 47.5995 5.52585   1
   2 -15   7 61.6356 6.37995   1
   3 -15   7 6.79365  3.4019   1
   8 -15   7 65.3617 9.33303   1
   9 -15   7 759.604  30.533   1
  10 -15   7 446.109 19.8887   1
  11 -15   7 104.114 12.2209   1
  12 -15   7  37.673  7.5346   1
  13 -15   7  441.77 20.7216   1
  14 -15   7 24.1148 8.17832   1
  15 -15   7 79.9934 12.0576   1
  -9 -14   7 12.2518 10.9892   1
  -8 -14   7 59.6724 11.1917   1
  -7 -14   7  110.07  14.425   1
  -6 -14   7 160.008 14.8822   1
  -5 -14   7 11.2411 8.32636   1
  -4 -14   7 116.994 13.8413   1
  -3 -14   7 21.5289 6.74923   1
  -2 -14   7 94.9965 9.75103   1
  -1 -14   7 11.4842 5.52868   1
   0 -14   7 125.115 8.94043   1
   1 -14   7 28.0673 4.24923   1
   2 -14   7 40.7831 4.24379   1
   3 -14   7 589.587  22.476   1
   4 -14   7 1226.13 44.9107   1
   8 -14   7 53.0003 6.36409   1
   9 -14   7 826.998 32.6599   1
  10 -14   7 302.973 15.6778   1
  11 -14   7 281.016  15.635   1
  12 -14   7 95.8347 11.3527   1
  13 -14   7-5.83811 7.08344   1
  14 -14   7 8.65607 12.7724   1
  15 -14   7 47.9217 8.53214   1
  16 -14   7 1.59511 7.99463   1
  -9 -13   7 37.4327 11.2348   1
  -8 -13   7 33.8264 10.3126   1
  -7 -13   7 19.8306 10.3301   1
  -6 -13   7 162.219 14.1471   1
  -5 -13   7 280.115 21.3885   1
  -4 -13   7 1218.28 46.4645   1
  -3 -13   7-3.40052 5.94837   1
  -2 -13   7-5.11068 5.11068   1
  -1 -13   7 923.213 35.3809   1
   0 -13   7 699.961 26.8249   1
   1 -13   7 615.198 23.7923   1
   2 -13   7 934.073 34.7544   1
   3 -13   7 521.399 19.8707   1
   4 -13   7 1032.80 37.9964   1
   8 -13   7 721.591 28.7787   1
   9 -13   7 123.722 10.1675   1
  10 -13   7 515.712 22.0391   1
  11 -13   7  508.93 22.4171   1
  13 -13   7 578.134 25.0967   1
  14 -13   7 90.7027 12.0072   1
  15 -13   7 26.9927 8.59347   1
  16 -13   7 59.7248 9.27894   1
 -10 -12   7 105.028  12.971   1
  -9 -12   7 177.577 16.1084   1
  -8 -12   7 373.591 20.2267   1
  -7 -12   7 79.3387 9.96822   1
  -6 -12   7  302.94 19.6893   1
  -5 -12   7 381.516 18.5911   1
  -4 -12   7 6.79851 5.95505   1
  -3 -12   7 974.164 37.5518   1
  -2 -12   7 155.024 13.6681   1
  -1 -12   7  268.27 11.9369   1
   0 -12   7 1093.42 40.8326   1
   1 -12   7 146.212 7.62764   1
   2 -12   7 241.459 9.65149   1
   3 -12   7 1036.33 38.3325   1
   4 -12   7 59.3034 3.79003   1
   8 -12   7 27.4623 4.36166   1
   9 -12   7 1317.06 49.5155   1
  10 -12   7 365.994 16.9486   1
  11 -12   7 53.3299 7.19225   1
  12 -12   7 201.631 13.9233   1
  13 -12   7 57.8561 8.38683   1
  14 -12   7 100.137  13.298   1
  15 -12   7  444.72 21.7792   1
  16 -12   7 6.49862 8.53854   1
 -11 -11   7 101.346 13.5149   1
 -10 -11   7 40.9842 11.1811   1
  -9 -11   7 48.6711 16.9072   1
  -8 -11   7 196.108  15.756   1
  -7 -11   7 477.308 22.1667   1
  -6 -11   7 28.7116 7.59923   1
  -5 -11   7 631.323 25.9488   1
  -4 -11   7   9.827 5.55706   1
  -2 -11   7 32.4915 4.70003   1
  -1 -11   7 1093.78 40.9099   1
   0 -11   7 290.623 12.3002   1
   1 -11   7 1829.95 47.9221   1
   2 -11   7 115.468 4.89748   1
   3 -11   7 20.3187 2.25651   1
   4 -11   7 3.35518 4.18646   1
   5 -11   7 1279.43 48.6096   1
   6 -11   7 249.654 9.31813   1
   7 -11   7 364.107 11.3809   1
   8 -11   7 176.076 7.68221   1
   9 -11   7 11.2288 3.96193   1
  10 -11   7 221.058 12.7027   1
  11 -11   7 296.319 15.2373   1
  12 -11   7 280.277 15.6175   1
  13 -11   7 430.645 20.5657   1
  14 -11   7 11.6519 8.32846   1
  15 -11   7-8.66184 8.66184   1
 -12 -10   7 33.8398 11.9899   1
 -11 -10   7 36.1937 11.6436   1
  -9 -10   7 206.424 16.1358   1
  -8 -10   7 6.02398 6.17358   1
  -7 -10   7 82.4265 7.38524   1
  -6 -10   7 230.932 13.6112   1
  -5 -10   7 895.519 34.6574   1
  -4 -10   7 648.575 26.1645   1
  -3 -10   7  363.48 15.4289   1
  -2 -10   7 277.258  11.957   1
  -1 -10   7 82.7717 4.63343   1
   0 -10   7 32.1676 4.43656   1
   1 -10   7 1508.34 39.5485   1
   2 -10   7 153.118 8.59391   1
   3 -10   7 912.588 35.5307   1
   4 -10   7 712.167 28.4028   1
   5 -10   7 1.00904 2.79735   1
   6 -10   7 582.395 16.8784   1
   7 -10   7  714.59 19.8807   1
   8 -10   7 93.3593 5.97411   1
   9 -10   7 672.816 19.7239   1
  10 -10   7 27.2096 4.77788   1
  11 -10   7 2.11525 5.93081   1
  12 -10   7  107.26 10.9814   1
  13 -10   7  56.273  8.4018   1
  14 -10   7-2.49997 7.91823   1
  15 -10   7 264.349 26.0232   1
  16 -10   7 92.6432 13.1186   1
 -12  -9   7 12.5897 11.3357   1
 -11  -9   7 3.56382 7.44354   1
 -10  -9   7 9.48161 8.87976   1
  -9  -9   7 332.965 17.0494   1
  -8  -9   7  128.95 17.0205   1
  -7  -9   7 442.314 14.5459   1
  -6  -9   7 131.304 7.67139   1
  -5  -9   7 30.9327 5.15544   1
  -4  -9   7 460.305 18.9118   1
  -3  -9   7 990.332 37.2825   1
  -2  -9   7 19.3707 2.57801   1
  -1  -9   7 1358.27 35.7983   1
   0  -9   7 427.374  12.169   1
   1  -9   7 38.4748 3.67524   1
   2  -9   7 1637.92 42.6497   1
   3  -9   7 300.483 13.7561   1
   4  -9   7 712.179 27.9182   1
   5  -9   7 2150.64 56.3669   1
   6  -9   7 105.511 4.08081   1
   7  -9   7 98.9236 5.46062   1
   8  -9   7 67.4514 5.15911   1
   9  -9   7 321.618  14.386   1
  10  -9   7 9.74412 3.85916   1
  11  -9   7 829.992 32.6277   1
  12  -9   7 82.3813 10.9855   1
  14  -9   7 16.2596   8.339   1
  15  -9   7 149.247 19.0214   1
  16  -9   7 64.5181 10.6859   1
  17  -9   7 75.2213  11.101   1
 -13  -8   7 119.651 10.9154   1
 -12  -8   7 64.0397 13.0697   1
 -11  -8   7 448.157 19.7889   1
 -10  -8   7 128.499 10.7974   1
  -9  -8   7 169.362 10.6495   1
  -8  -8   7 371.523 20.3258   1
  -7  -8   7 125.943 7.96975   1
  -6  -8   7 691.127 29.0239   1
  -5  -8   7 1259.24 40.0611   1
  -4  -8   7 319.117 9.87417   1
  -3  -8   7 742.581 28.2281   1
  -2  -8   7 36.1137 4.24509   1
  -1  -8   7 567.768 15.6405   1
   0  -8   7 844.688 22.5074   1
   1  -8   7 4272.86  109.62   1
   2  -8   7 19.1487 3.75017   1
   3  -8   7 306.374 9.41238   1
   4  -8   7 35.4231 3.82979   1
   5  -8   7  166.97   6.341   1
   6  -8   7 692.859 18.7481   1
   7  -8   7 1915.46 56.3166   1
   8  -8   7 53.2245 4.86244   1
   9  -8   7 412.101 22.2399   1
  10  -8   7 395.485 26.5191   1
  11  -8   7 16.1151 5.93926   1
  12  -8   7 546.851 23.6663   1
  13  -8   7 27.7192 8.82476   1
  14  -8   7 3.33687 8.33719   1
  15  -8   7 88.9051 17.3659   1
  16  -8   7 81.0969 11.1186   1
  17  -8   7 2.89296 9.91306   1
 -13  -7   7 91.6427 10.8898   1
 -12  -7   7 112.261 14.8563   1
 -11  -7   7  22.493 7.11918   1
 -10  -7   7 11.0886  5.9976   1
  -9  -7   7 226.828 10.5541   1
  -8  -7   7 208.865 9.33498   1
  -7  -7   7 470.526 14.5752   1
  -6  -7   7 24.8669 3.61868   1
  -5  -7   7 38.3194 3.80206   1
  -4  -7   7 63.9613   12.23   1
  -3  -7   7 67.6266 3.68909   1
  -2  -7   7 941.667 34.6908   1
  -1  -7   7 809.849 21.5057   1
   0  -7   7 70.8278 5.00783   1
   1  -7   7 1276.76 68.1993   1
   2  -7   7 416.035  18.687   1
   3  -7   7 1488.20 39.0659   1
   4  -7   7 190.389 7.48945   1
   5  -7   7 561.843 22.5376   1
   6  -7   7 116.253  4.9386   1
   7  -7   7  105.79 5.15265   1
   8  -7   7 379.632 12.0496   1
   9  -7   7 114.254 4.22976   1
  10  -7   7 195.497 18.7014   1
  11  -7   7 577.338 23.7729   1
  12  -7   7  2.9606 6.34559   1
  13  -7   7 76.8481  11.341   1
  14  -7   7 23.7415    8.75   1
  16  -7   7 38.7568 9.89367   1
  17  -7   7  33.633 9.96386   1
 -14  -6   7-0.42746 9.36334   1
 -13  -6   7 41.1257 8.32625   1
 -12  -6   7 37.8582 7.72738   1
 -11  -6   7 68.6824 8.71544   1
 -10  -6   7 51.3977 6.20663   1
  -9  -6   7 17.1906 4.94203   1
  -8  -6   7 57.1536 12.4309   1
  -7  -6   7 46.1537 9.06168   1
  -6  -6   7 6.29738  2.8906   1
  -5  -6   7 6.68075 5.16755   1
  -4  -6   7 264.726 10.0559   1
  -3  -6   7 715.891 19.0534   1
  -2  -6   7 1525.01 42.5038   1
  -1  -6   7 2298.59  59.354   1
   0  -6   7 1987.90 124.238   1
   1  -6   7 2366.58 60.9678   1
   2  -6   7 104.878 4.40006   1
   3  -6   7 13.9377 2.05492   1
   4  -6   7 23.9025 3.08612   1
   5  -6   7 1040.32 27.3318   1
   6  -6   7 152.959 5.85332   1
   7  -6   7 269.911 7.99168   1
   8  -6   7 131.152 11.4142   1
   9  -6   7 18.3154 2.19663   1
  10  -6   7 96.6898 5.62896   1
  11  -6   7  168.02 10.6257   1
  12  -6   7  28.329 7.18584   1
  13  -6   7 61.6849 8.81643   1
  14  -6   7 226.338 16.2295   1
  15  -6   7 12.8109 16.5347   1
  16  -6   7 135.022 16.1067   1
  17  -6   7 33.4071 10.4403   1
 -14  -5   7-1.34281 8.44767   1
 -13  -5   7 36.7976 13.3908   1
 -12  -5   7 50.4363 7.28843   1
 -11  -5   7 74.2287 7.30624   1
 -10  -5   7 109.861 10.1305   1
  -9  -5   7 63.2876 11.9513   1
  -8  -5   7 72.9163 6.12266   1
  -7  -5   7 51.8934 4.78237   1
  -6  -5   7 1494.80 37.9668   1
  -5  -5   7 1501.49 34.6042   1
  -4  -5   7 555.238 21.7788   1
  -3  -5   7 5234.89 134.778   1
  -2  -5   7 612.824 16.1164   1
  -1  -5   7 228.793 6.56104   1
   0  -5   7 21.3283 1.48319   1
   1  -5   7 31.4545 1.37403   1
   2  -5   7 218.652 6.73567   1
   3  -5   7 459.742 12.6381   1
   4  -5   7 81.6743 3.09146   1
   5  -5   7 6.19081 1.01177   1
   6  -5   7 2888.74 60.9934   1
   7  -5   7 956.998 25.3102   1
   8  -5   7 755.089 16.6903   1
   9  -5   7 154.523 6.04833   1
  10  -5   7   69.03 4.29461   1
  11  -5   7  158.99 7.05765   1
  12  -5   7 1030.60 28.2465   1
  13  -5   7 149.249 14.6694   1
  14  -5   7 312.472 18.7008   1
  15  -5   7 184.623 16.5254   1
  16  -5   7 45.0903 10.7584   1
 -15  -4   7 11.9936 8.45586   1
 -14  -4   7 69.7365 9.76093   1
 -13  -4   7 170.522 11.9491   1
 -12  -4   7 10.9921 6.45256   1
 -11  -4   7 142.265 9.63201   1
 -10  -4   7 195.781 9.45673   1
  -9  -4   7  12.865 4.24392   1
  -8  -4   7 597.321  17.939   1
  -7  -4   7 297.785 9.31934   1
  -6  -4   7 81.6099 4.40856   1
  -5  -4   7 63.2407  3.4679   1
  -4  -4   7 3.82041 2.54356   1
  -3  -4   7 116.984 4.00141   1
  -2  -4   7 2482.32 79.0468   1
  -1  -4   7 293.506 11.1494   1
   0  -4   7 172.901 3.94815   1
   1  -4   7 337.726 12.0384   1
   2  -4   7 122.949 7.39138   1
   3  -4   7 5.83058 2.07951   1
   4  -4   7 6024.70 155.073   1
   5  -4   7 1026.46 18.9077   1
   6  -4   7 282.952 5.71947   1
   7  -4   7 1299.10 33.8205   1
   8  -4   7 375.327 9.48322   1
   9  -4   7 8.75755 2.25077   1
  10  -4   7 456.275 16.2426   1
  11  -4   7 135.166 12.7727   1
  12  -4   7 138.485 8.96968   1
  13  -4   7 98.3757 17.1597   1
  14  -4   7-7.46642 9.12232   1
  16  -4   7 58.4911 11.2044   1
 -15  -3   7 19.3056 8.02639   1
 -14  -3   7-0.41511 7.60043   1
 -13  -3   7 21.4135 6.86141   1
 -12  -3   7 49.6652 6.62004   1
 -11  -3   7 16.6537  5.3699   1
 -10  -3   7 310.954 11.4462   1
  -9  -3   7 6.24054 3.64974   1
  -8  -3   7 66.6461 6.05029   1
  -7  -3   7 51.8122   6.047   1
  -6  -3   7 13.1125 2.36169   1
  -5  -3   7 391.511 10.8442   1
  -4  -3   7 100.664 3.58688   1
  -3  -3   7 3.33783 0.99637   1
  -2  -3   7 495.109 17.3333   1
  -1  -3   7  831.19 17.5193   1
   0  -3   7 473.897 8.76316   1
   1  -3   7 1447.51 43.2741   1
   2  -3   7 132.209 4.47076   1
   3  -3   7 3089.73 73.7982   1
   4  -3   7 503.606 9.41675   1
   5  -3   7 185.851 4.20282   1
   6  -3   7 250.672 5.78193   1
   8  -3   7  835.55  22.275   1
   9  -3   7 3.90927   2.678   1
  10  -3   7 5.38572 2.76453   1
  11  -3   7  17.041 5.11027   1
  12  -3   7 7.20419 6.33646   1
  13  -3   7 46.7164 5.88199   1
  14  -3   7 22.7755 9.52197   1
  15  -3   7-2.47673 9.49247   1
  16  -3   7 18.3297 10.4144   1
 -16  -2   7  24.014  12.534   1
 -15  -2   7 9.38661 7.97014   1
 -14  -2   7 26.0109 13.2127   1
 -13  -2   7 44.1485 7.02813   1
 -12  -2   7 2.62969 5.46935   1
 -11  -2   7 148.812 8.98576   1
 -10  -2   7 23.9683 4.54007   1
  -9  -2   7 35.1592 5.01392   1
  -8  -2   7 93.4765 5.19027   1
  -7  -2   7 134.436 5.48655   1
  -6  -2   7 603.687 16.3432   1
  -5  -2   7 33.0565 2.40097   1
  -4  -2   7  336.88 9.18582   1
  -3  -2   7 0.41584 0.88119   1
  -2  -2   7 0.97984  1.2346   1
  -1  -2   7  12.317 0.70105   1
   0  -2   7  436.30 8.05705   1
   1  -2   7 200.173 4.42643   1
   2  -2   7 5054.78 106.091   1
   3  -2   7 58.1652  1.5963   1
   4  -2   7 31.0191 1.21506   1
   5  -2   7 222.399 5.03637   1
   6  -2   7 45.4849 2.65821   1
   7  -2   7  5.2763 1.95684   1
   8  -2   7 86.9389 4.33923   1
   9  -2   7 118.896 5.57501   1
  10  -2   7 11.1515  4.7148   1
  11  -2   7 148.569 11.9144   1
  12  -2   7 57.2774 5.64012   1
  13  -2   7 26.4404  5.8679   1
  14  -2   7 93.1269 9.71286   1
  15  -2   7 20.2447 9.91499   1
  16  -2   7 11.3207 10.4792   1
 -16  -1   7 7.34261 7.97314   1
 -15  -1   7 23.6098 7.77734   1
 -14  -1   7 14.6781 7.14654   1
 -13  -1   7 128.968 18.6992   1
 -12  -1   7 11.3437 5.64173   1
 -11  -1   7 137.858 8.40672   1
 -10  -1   7 85.9004 8.35954   1
  -9  -1   7 23.4846  3.8815   1
  -8  -1   7  231.43 7.92066   1
  -7  -1   7 45.7564 3.64204   1
  -6  -1   7 613.504 16.5663   1
  -5  -1   7 261.871 10.1204   1
  -4  -1   7   11.47  1.1759   1
  -3  -1   7  166.47 6.58866   1
  -2  -1   7 1504.92 38.6176   1
  -1  -1   7 117.507  2.7478   1
   0  -1   7 690.738 12.5926   1
   1  -1   7 651.528 13.8341   1
   2  -1   7 749.342 19.3567   1
   3  -1   7 521.888 11.7669   1
   4  -1   7 482.555 8.95074   1
   5  -1   7 860.537 18.2201   1
   6  -1   7 82.2346 3.28284   1
   7  -1   7 566.142 15.3667   1
   8  -1   7 38.9682 3.19749   1
   9  -1   7  482.42 21.1235   1
  10  -1   7  301.78 10.2613   1
  11  -1   7 43.1084 4.94786   1
  12  -1   7 107.881 8.55895   1
  13  -1   7 34.9213 6.14972   1
  14  -1   7-6.56139 6.56139   1
  15  -1   7 22.7735 10.7682   1
  16  -1   7 12.6891 11.4253   1
 -16   0   7 21.5115 7.88821   1
 -15   0   7 11.9108 7.65691   1
 -14   0   7 11.2992 6.87044   1
 -13   0   7 25.4046 8.54792   1
 -12   0   7 3.91783 5.20699   1
 -11   0   7 117.712 7.67241   1
 -10   0   7 152.683 10.7222   1
  -9   0   7 15.0965 3.04397   1
  -8   0   7  109.59 5.00235   1
  -7   0   7 10.7613 2.11546   1
  -6   0   7 72.2362 6.36603   1
  -5   0   7 357.383 9.79462   1
  -4   0   7 116.044 4.56591   1
  -3   0   7 33.6214 2.25779   1
  -2   0   7 103.498 2.87577   1
  -1   0   7 597.276  19.181   1
   0   0   7 2.35692 0.35887   1
   1   0   7 48.8639 1.45247   1
   2   0   7 3.89674 0.47594   1
   3   0   7  8.3764 1.26096   1
   4   0   7 293.815 5.59571   1
   5   0   7 1134.83  23.959   1
   6   0   7 14.7359 1.96136   1
   7   0   7 636.202 17.2482   1
   8   0   7 20.5023 2.89493   1
   9   0   7 81.5493 6.69266   1
  10   0   7 97.6914 9.85209   1
  11   0   7 0.07094 4.64175   1
  12   0   7 39.2693  7.4894   1
  13   0   7   18.97 6.25068   1
  14   0   7 16.5553 8.46009   1
  15   0   7-2.07749 10.3974   1
 -16   1   7 30.3651 15.6772   1
 -15   1   7 30.5694 8.71717   1
 -14   1   7 35.2142 6.88435   1
 -13   1   7 55.9631 6.50455   1
 -12   1   7  5.7244 4.91672   1
 -11   1   7 204.005 13.4265   1
 -10   1   7 148.578 6.96682   1
  -9   1   7 14.7773 2.87337   1
  -8   1   7 151.217 5.59986   1
  -7   1   7 9.47598 2.12726   1
  -6   1   7 201.563 7.81379   1
  -5   1   7 297.815 8.13015   1
  -4   1   7 10.6755  0.9903   1
  -3   1   7 4.51319 0.68679   1
  -2   1   7  27.992  0.9733   1
  -1   1   7 62.3041 1.85187   1
   0   1   7 103.599 2.88343   1
   1   1   7 118.039 2.61653   1
   2   1   7 12.9479 0.77508   1
   3   1   7 14.5859 2.73046   1
   4   1   7 44.6661 3.22448   1
   5   1   7 66.8567 2.44585   1
   6   1   7 32.3066 3.45333   1
   7   1   7 256.473 7.93974   1
   8   1   7 7.97192 4.76244   1
   9   1   7 263.705 17.2244   1
  10   1   7 45.6883 4.81306   1
  11   1   7 68.1906 10.9881   1
  12   1   7 12.9262 7.71979   1
  13   1   7 32.5228 6.70807   1
  14   1   7 32.5827 9.18669   1
  15   1   7 12.1476 10.8958   1
 -17   2   7 0.57158 8.51248   1
 -16   2   7 52.0338 7.94933   1
 -15   2   7 64.5227 10.7554   1
 -14   2   7 6.39296 6.14479   1
 -13   2   7 106.566 8.87383   1
 -12   2   7 14.4091 4.63112   1
 -11   2   7 175.995 8.28319   1
 -10   2   7 127.036 9.84207   1
  -9   2   7 3.10081 2.55843   1
  -8   2   7 17.5541 2.98858   1
  -7   2   7 45.4182 7.42101   1
  -6   2   7 50.8186 2.81655   1
  -5   2   7 280.283 7.67065   1
  -4   2   7 2.15711 0.69265   1
  -3   2   7 25.3241 1.79834   1
  -2   2   7 265.083 5.67127   1
  -1   2   7 187.922  4.9114   1
   0   2   7 508.462 10.7332   1
   1   2   7 420.011 8.91118   1
   2   2   7 309.022 7.54174   1
   3   2   7 2.10685 1.27016   1
   4   2   7 7.75039 2.12856   1
   5   2   7 247.908 5.86759   1
   6   2   7  3.6198 2.12017   1
   7   2   7 367.212 13.6796   1
   8   2   7 16.8564   3.158   1
   9   2   7 389.584 18.0779   1
  10   2   7 146.343 8.24843   1
  11   2   7  37.343  5.6306   1
  12   2   7 88.1043 12.6743   1
  13   2   7 8.02636 6.85297   1
  14   2   7 66.3019  8.0168   1
  15   2   7 30.9508 11.8675   1
 -17   3   7 16.5088 10.1561   1
 -16   3   7  2.2827 7.34433   1
 -15   3   7 48.8665 7.46008   1
 -14   3   7 14.2245   6.028   1
 -13   3   7 75.1431 6.38149   1
 -12   3   7 5.28228 4.33107   1
 -11   3   7 40.6455 4.60215   1
 -10   3   7 1.49064 3.20589   1
  -9   3   7 3.88681  2.5504   1
  -8   3   7 14.8772 3.40428   1
  -7   3   7 -0.0404 4.22207   1
  -6   3   7 32.4932 2.20633   1
  -5   3   7 0.16928 0.85634   1
  -4   3   7 66.2513 1.73174   1
  -3   3   7 18.4083 0.80764   1
  -2   3   7 333.291 12.3274   1
  -1   3   7 95.9729  2.7505   1
   0   3   7 592.719 12.4631   1
   1   3   7 18.7305   1.301   1
   2   3   7 202.866 5.48395   1
   3   3   7 1.27633 1.69164   1
   4   3   7 149.445 3.76478   1
   5   3   7 244.617 6.21935   1
   6   3   7 8.80143  2.2807   1
   7   3   7 149.736 6.51705   1
   8   3   7 94.1636 8.22006   1
   9   3   7 137.306  7.5683   1
  10   3   7 364.208 12.5781   1
  11   3   7 9.00323 5.47196   1
  12   3   7 71.1403 7.13382   1
  13   3   7 20.2063 17.3183   1
  14   3   7 36.0592 7.59036   1
 -17   4   7-0.84437    9.67   1
 -16   4   7 21.8771 7.17671   1
 -15   4   7 2.71411 6.42868   1
 -13   4   7 84.4596 8.16768   1
 -12   4   7  25.544 4.92865   1
 -11   4   7  247.53 10.9116   1
 -10   4   7 28.8442 2.76016   1
  -9   4   7 231.434 6.30445   1
  -8   4   7 159.918 5.23509   1
  -7   4   7 114.899 3.56385   1
  -6   4   7 409.509  10.224   1
  -5   4   7 467.232 10.5023   1
  -4   4   7 53.1878 2.57376   1
  -3   4   7 3.76017 0.58228   1
  -2   4   7 8.74419 0.87738   1
  -1   4   7 16.5634 1.16477   1
   0   4   7 0.62457 0.58491   1
   1   4   7 112.075 8.98761   1
   2   4   7 46.4253  3.7999   1
   3   4   7  12.348 2.12756   1
   4   4   7 286.126 6.52318   1
   5   4   7 5.62685  2.1411   1
   7   4   7 121.824 5.97196   1
   8   4   7 177.466 12.7211   1
   9   4   7 194.294  8.9002   1
  10   4   7 230.191 12.6479   1
  11   4   7 43.0666 6.32864   1
  12   4   7 34.4003 6.69855   1
  13   4   7 10.5799 6.99403   1
  14   4   7-0.02015 8.43273   1
 -17   5   7 8.79636 10.0473   1
 -16   5   7 49.9952 9.53139   1
 -15   5   7 18.1991 6.43663   1
 -14   5   7 43.0509 7.22505   1
 -13   5   7 415.063 13.9752   1
 -12   5   7  117.81 9.10514   1
 -11   5   7 501.815 35.8925   1
 -10   5   7 305.834 8.01566   1
  -9   5   7 88.4329 3.90264   1
  -8   5   7 119.556 4.08782   1
  -7   5   7 92.2697 3.73456   1
  -6   5   7 10.0241 2.50603   1
  -5   5   7 735.454 15.7602   1
  -4   5   7 116.061 2.92157   1
  -3   5   7 407.791 16.9559   1
  -2   5   7   1.246 1.65144   1
  -1   5   7 1000.03 36.5024   1
   0   5   7 495.063 19.8005   1
   1   5   7 474.697 12.4807   1
   2   5   7 487.647  12.736   1
   3   5   7    0.00 2.13718   1
   4   5   7 257.546 6.11191   1
   5   5   7 596.406 24.9271   1
   7   5   7 214.167 11.6856   1
   8   5   7 50.2921 4.52537   1
   9   5   7 34.8506 5.10331   1
  10   5   7  96.254 13.1997   1
  11   5   7 12.2494 6.29798   1
  12   5   7 29.5751 7.57856   1
  13   5   7  16.778 7.28573   1
  14   5   7-0.48227 7.63425   1
 -17   6   7-9.17706 9.17706   1
 -16   6   7 4.55735 9.11471   1
 -15   6   7 251.927 11.5974   1
 -14   6   7 181.073 10.7101   1
 -13   6   7 141.268 15.7814   1
 -12   6   7 66.7899 5.89442   1
 -11   6   7 3.47692 2.84844   1
 -10   6   7 3.86137 3.18234   1
  -9   6   7 577.737 15.1528   1
  -8   6   7  296.86 7.28786   1
  -7   6   7 64.5389 2.58436   1
  -6   6   7 36.0322 5.00503   1
  -5   6   7  31.687 3.11903   1
  -4   6   7 123.528 12.6461   1
  -3   6   7 2545.22 157.903   1
  -2   6   7 483.084 18.6786   1
   0   6   7 1301.15 67.4586   1
   1   6   7 1.68544 2.10932   1
   2   6   7 334.567 9.01924   1
   3   6   7 204.824 9.02142   1
   4   6   7 7.11633 2.37555   1
   5   6   7 162.615 10.6207   1
   6   6   7 6.50136 3.06433   1
   7   6   7 101.735 6.80634   1
   8   6   7 31.7831 4.67159   1
   9   6   7 105.278 8.62539   1
  10   6   7 52.3911 6.45931   1
  11   6   7 29.4551 6.98633   1
  12   6   7 37.9039 7.28846   1
  13   6   7-4.40558 7.54381   1
 -17   7   7 6.65678 8.74635   1
 -16   7   7 1.65466 10.3639   1
 -15   7   7-2.14687   5.725   1
 -14   7   7 13.4094 5.75975   1
 -13   7   7 22.4441 4.89927   1
 -12   7   7 9.25469 4.72838   1
 -11   7   7 2.20648 2.72267   1
 -10   7   7 67.0557  4.6322   1
  -9   7   7 174.851 5.25481   1
  -8   7   7 66.0802 3.14428   1
  -7   7   7 648.873 17.4533   1
  -6   7   7 346.982 9.71394   1
  -5   7   7 730.205 19.2546   1
  -4   7   7 162.745  7.4719   1
  -3   7   7  54.833 4.14995   1
  -2   7   7 264.836 11.2467   1
  -1   7   7 31.7937  2.5095   1
   0   7   7 18.1015 2.52556   1
   1   7   7 223.199 6.10365   1
   2   7   7 101.811 3.39266   1
   3   7   7 2.87055 1.50215   1
   4   7   7 116.349 7.34806   1
   5   7   7 23.0802 4.10706   1
   6   7   7 11.0036 3.35162   1
   7   7   7 28.5613 4.23812   1
   8   7   7 2.63318 4.63846   1
   9   7   7 147.528 10.3047   1
  10   7   7 12.1071 6.12782   1
  11   7   7 60.3098  9.8972   1
  12   7   7 16.7361 9.56633   1
  13   7   7-7.57259 7.57259   1
 -17   8   7 86.8176 9.96853   1
 -16   8   7 9.11555 8.70932   1
 -15   8   7 116.109 12.4832   1
 -14   8   7 79.9579 11.3068   1
 -13   8   7 76.4827 6.46913   1
 -12   8   7 23.5364 4.32158   1
 -11   8   7 270.626 9.11858   1
 -10   8   7 68.8818 10.9872   1
  -9   8   7 1195.70  31.581   1
  -8   8   7 400.177 11.3978   1
  -7   8   7 132.218 4.81774   1
  -6   8   7 74.2017 4.16494   1
  -5   8   7 1261.84 39.5307   1
  -4   8   7 37.4297 2.49531   1
  -3   8   7 631.896 24.1632   1
  -2   8   7  87.695 6.89253   1
  -1   8   7 792.255 28.9861   1
   0   8   7 35.5109 2.53649   1
   1   8   7 1662.24 37.7599   1
   2   8   7 11.8759 1.17837   1
   3   8   7 334.175 16.7056   1
   4   8   7 119.365 5.64717   1
   5   8   7 84.2696 5.77401   1
   6   8   7 68.2344 6.36909   1
   7   8   7 359.035 12.1772   1
   8   8   7 13.6684 6.52263   1
   9   8   7  204.68 10.7036   1
  10   8   7 50.4757  6.9853   1
  11   8   7 7.70233 12.4088   1
  12   8   7 18.7625 7.56145   1
 -17   9   7-8.29186 8.29186   1
 -16   9   7 24.0404 8.29083   1
 -15   9   7 98.2578 12.0708   1
 -14   9   7 13.4037 8.37857   1
 -13   9   7 423.481 18.9455   1
 -12   9   7 138.929 10.1333   1
 -11   9   7 116.229 8.03075   1
 -10   9   7 560.254 16.0828   1
  -9   9   7 536.161 15.0141   1
  -8   9   7 131.242 8.81631   1
  -7   9   7 1016.05 37.6424   1
  -6   9   7 74.7144 3.31133   1
  -5   9   7 80.4478 9.16557   1
  -4   9   7 17.9308 3.33898   1
  -3   9   7 3508.89 128.307   1
  -2   9   7  228.90 7.55077   1
  -1   9   7 1737.69  63.267   1
   0   9   7 287.309 11.0359   1
   1   9   7 245.546 9.39029   1
   2   9   7 566.241 21.8965   1
   3   9   7 248.725 9.04809   1
   4   9   7 299.455 11.6335   1
   5   9   7 1189.39 31.8652   1
   6   9   7 7.66005 4.35971   1
   7   9   7 320.702 11.9208   1
   8   9   7 59.0357 7.09267   1
   9   9   7 17.5115 6.28873   1
  10   9   7 79.8798 9.03778   1
  11   9   7 23.4842 7.52212   1
 -16  10   7 8.28415 8.28415   1
 -15  10   7 99.0936 12.0708   1
 -13  10   7 207.954 12.2048   1
 -12  10   7 169.301 10.5554   1
 -11  10   7  259.43 12.2499   1
 -10  10   7 56.4913 5.06404   1
  -9  10   7 424.025 16.8475   1
  -8  10   7 497.147 19.3191   1
  -7  10   7 290.652 11.7218   1
  -6  10   7 6.54525 2.29833   1
  -5  10   7 176.462 5.62338   1
  -4  10   7 188.251 9.61902   1
  -3  10   7 2122.77 55.0097   1
  -2  10   7 90.8981 3.88557   1
  -1  10   7 19.3851  3.1769   1
   0  10   7 391.576  14.476   1
   3  10   7 346.462 10.9281   1
   4  10   7 60.9847 6.85694   1
   5  10   7 87.1859 7.08456   1
   6  10   7 37.6214 5.22576   1
   7  10   7 20.1927  6.0238   1
   8  10   7 60.6907 7.44507   1
   9  10   7  5.2489 8.05095   1
  10  10   7 1.04142 7.26016   1
  11  10   7 7.64373 7.51177   1
 -15  11   7  92.368 11.6454   1
 -14  11   7 22.6122 6.69657   1
 -13  11   7 40.8277 6.31834   1
 -12  11   7 104.286 9.28421   1
 -11  11   7 68.4626 7.18161   1
 -10  11   7 571.316  22.375   1
  -9  11   7 643.564 24.4479   1
  -8  11   7 4.62321 2.52267   1
  -7  11   7 17.2027 2.51771   1
  -6  11   7 54.7966 3.17618   1
  -5  11   7 54.3007 3.97811   1
  -4  11   7 1111.37 42.4087   1
  -3  11   7 1300.01 34.2256   1
  -2  11   7 802.524 21.6295   1
  -1  11   7 32.1988 2.28324   1
   2  11   7 105.844 9.42294   1
   3  11   7 578.317 23.9721   1
   4  11   7 351.283 16.6293   1
   5  11   7 76.5969 7.62934   1
   6  11   7 49.2574 6.07695   1
   7  11   7 63.0411 6.75724   1
   8  11   7 124.155 10.2121   1
   9  11   7  104.27  14.479   1
  10  11   7-1.67751 10.0851   1
 -13  12   7 394.715 18.0938   1
 -12  12   7 227.164 12.6657   1
 -10  12   7 21.9825 3.80855   1
  -9  12   7 542.822 21.1056   1
  -8  12   7 267.589 11.3812   1
  -7  12   7 578.203 21.8862   1
  -6  12   7 431.286 19.3499   1
  -5  12   7 204.972 15.5675   1
  -4  12   7 442.902 12.7723   1
  -3  12   7  93.239 8.02914   1
  -2  12   7 84.6943 4.66133   1
   2  12   7 244.323 13.6699   1
   3  12   7  243.14 14.0551   1
   4  12   7 200.258 13.5495   1
   5  12   7 335.214 18.9058   1
   6  12   7 335.716 18.3279   1
   7  12   7 165.507 15.3086   1
   8  12   7 12.8132 9.91865   1
   9  12   7 12.5252 10.4393   1
  -5  13   7 130.055 9.28534   1
  -4  13   7 566.289 15.9504   1
  -3  13   7 1238.43 45.7777   1
   1  13   7 51.9907 7.24244   1
   2  13   7 1213.31 46.3343   1
   3  13   7 316.893 16.5035   1
   4  13   7 284.922  16.392   1
   5  13   7 20.0138  8.3424   1
   6  13   7 70.0101 10.3565   1
   7  13   7 16.5343 9.50179   1
   8  13   7 230.856 16.6424   1
   9  13   7 53.1706 11.4881   1
  -5  14   7 23.2958 3.81683   1
  -4  14   7 1195.87 44.1009   1
   0  14   7 69.3276  7.6545   1
   1  14   7 7.21153 6.78553   1
   2  14   7 62.5436 8.87852   1
   3  14   7 8.82604 7.56087   1
   4  14   7 198.168 15.0174   1
   5  14   7 13.6841 9.53227   1
   6  14   7 28.1031 9.91757   1
   7  14   7 36.1037 10.3748   1
   8  14   7 49.3918 11.8157   1
  -6  15   7 606.279  24.185   1
  -5  15   7 5.94485 3.39851   1
   0  15   7 443.471 20.3285   1
   1  15   7 2.95497 8.01775   1
   2  15   7 2.93931 7.97527   1
   3  15   7 21.2747 9.17186   1
   4  15   7 250.458 16.9972   1
   5  15   7 14.8758 10.3321   1
   6  15   7 309.915 18.6474   1
   7  15   7 83.9929 11.3422   1
  -7  16   7 228.742 12.3039   1
  -6  16   7  131.17 9.33447   1
  -1  16   7  96.365 11.8297   1
   0  16   7 133.072 12.6318   1
   1  16   7 1.26201 7.96269   1
   2  16   7 962.948 38.7514   1
   3  16   7 75.0136 14.5015   1
   4  16   7 211.073 16.5265   1
   5  16   7 91.0252  11.995   1
   6  16   7  14.226 10.4571   1
  -8  17   7 474.726 20.3065   1
  -7  17   7-5.50687 5.50687   1
  -2  17   7 153.824 13.0646   1
  -1  17   7 84.4084 9.65528   1
   0  17   7  264.59  15.885   1
   1  17   7 9.14346 8.73598   1
   2  17   7 20.2732 9.92892   1
   3  17   7 237.576  16.907   1
   4  17   7 106.948  11.972   1
 -10  18   7 344.326 17.1081   1
  -9  18   7 46.1222 7.12579   1
  -4  18   7 68.5447  8.4123   1
  -3  18   7 142.199 12.1615   1
  -2  18   7 12.9593 7.94346   1
  -1  18   7 73.6732 9.57105   1
   1  18   7 107.645 14.0274   1
   2  18   7 152.579 14.3909   1
   3  18   7 36.6426 10.2922   1
 -13  19   7 5.15834 6.74187   1
 -12  19   7-6.84965 6.84965   1
 -11  19   7 13.4674  6.9336   1
  -5  19   7 19.1809 7.92144   1
  -4  19   7-7.48937 7.48937   1
  -3  19   7 21.9872 11.6135   1
  -2  19   7 190.166 13.6454   1
  -1  19   7 40.7566 8.64922   1
   0  19   7 19.6823 9.01781   1
   1  19   7  84.697 10.6397   1
   2  19   7 160.977 13.9312   1
  -2  20   7 129.984 12.6312   1
  -1  20   7 356.692 18.2842   1
   0  20   7  130.61 12.9815   1
  -4 -18   8 21.2655 8.59025   1
  -3 -18   8 154.968 13.4963   1
  -2 -18   8 1.23618 8.21176   1
  -1 -18   8 21.4665 10.7333   1
   7 -18   8 20.6068 7.14703   1
   8 -18   8 85.5499 11.7374   1
  -5 -17   8 3.28852  8.6287   1
  -4 -17   8 96.0555 11.0871   1
  -2 -17   8 257.863 14.9224   1
  -1 -17   8 73.8198 10.4275   1
   0 -17   8 31.0288  12.157   1
   1 -17   8 5.47501 5.89772   1
   7 -17   8 109.647 10.1593   1
   8 -17   8 70.1438 10.1403   1
   9 -17   8 9.26124 6.73453   1
  10 -17   8 8.80139 6.69867   1
  11 -17   8 20.3619 7.89643   1
  -7 -16   8 0.83657 9.99899   1
  -6 -16   8 44.0871 9.47325   1
  -5 -16   8 104.916 13.9934   1
  -4 -16   8 65.2659  13.219   1
  -3 -16   8 188.266 13.7179   1
  -2 -16   8 47.6874  7.9479   1
  -1 -16   8 3.36784 6.31345   1
   0 -16   8 241.614 13.0943   1
   1 -16   8-0.42523 5.08246   1
   2 -16   8 165.471 10.1816   1
   8 -16   8 51.7344 7.20674   1
   9 -16   8 212.032 13.5447   1
  10 -16   8 2.95293  8.4355   1
  11 -16   8 46.0993 7.96371   1
  12 -16   8 7.05747 7.05747   1
  13 -16   8 36.8986 8.20295   1
  14 -16   8-6.85346 8.47285   1
  -8 -15   8 110.654  14.667   1
  -7 -15   8 82.2048 11.5616   1
  -6 -15   8 57.6653 10.7119   1
  -5 -15   8 4.96039 9.09076   1
  -4 -15   8 54.9264 9.14943   1
  -3 -15   8 60.3327 8.38148   1
  -2 -15   8 251.613 13.9113   1
  -1 -15   8 5.50377  5.9287   1
   0 -15   8 50.5071 6.37045   1
   1 -15   8  83.707 7.64758   1
   2 -15   8 2.12302 3.82956   1
   3 -15   8  142.75 7.64624   1
   8 -15   8 212.634  12.731   1
   9 -15   8 85.2378 10.6015   1
  10 -15   8 72.3435 10.1528   1
  11 -15   8 6.32272 7.15836   1
  12 -15   8 73.6086 8.78625   1
  13 -15   8 12.8285 9.09964   1
  14 -15   8 76.7153 11.8301   1
  15 -15   8-7.21805 8.02324   1
  -9 -14   8 14.7766 10.5576   1
  -8 -14   8 190.557 16.1586   1
  -7 -14   8  21.438 9.89144   1
  -6 -14   8 110.385 13.6462   1
  -5 -14   8 18.3128 8.74358   1
  -4 -14   8 18.4495 10.9034   1
  -3 -14   8-0.42365 6.33452   1
  -2 -14   8  135.26 10.6003   1
  -1 -14   8 349.024 15.7289   1
   0 -14   8  131.04  8.9387   1
   1 -14   8 216.884 10.6318   1
   2 -14   8  39.075 5.09629   1
   3 -14   8 24.1798 3.39632   1
   8 -14   8 36.4672 6.36503   1
   9 -14   8 355.829 16.9688   1
  10 -14   8 748.601 30.0842   1
  11 -14   8 20.6958 7.17792   1
  12 -14   8 43.6783 7.98075   1
  13 -14   8-2.07976 7.49311   1
  14 -14   8-4.52285 7.81666   1
  15 -14   8 1.22068  7.7019   1
  16 -14   8 36.6817 8.76777   1
  -9 -13   8 16.6378 10.3961   1
  -8 -13   8 11.9578 10.3115   1
  -7 -13   8 -5.3723 9.50027   1
  -6 -13   8 118.958 13.3114   1
  -4 -13   8 752.639 30.4056   1
  -3 -13   8 33.9668 6.37321   1
  -2 -13   8 1.69972 5.10934   1
  -1 -13   8 103.122 10.6534   1
   0 -13   8 631.286 24.2658   1
   1 -13   8  52.676 5.52347   1
   2 -13   8 1599.84  58.487   1
   3 -13   8 302.234 11.6042   1
   4 -13   8 231.013 9.28653   1
   8 -13   8 271.368 13.5487   1
   9 -13   8 38.1349 6.36087   1
  10 -13   8 41.9505 6.77568   1
  11 -13   8 74.4396 10.9981   1
  12 -13   8 174.312 13.4752   1
  13 -13   8 30.0873  8.3609   1
  14 -13   8 85.6209 15.7184   1
  15 -13   8 0.81988 7.75957   1
  16 -13   8 11.2738 8.46254   1
 -10 -12   8 110.414 15.8949   1
  -9 -12   8 49.5533 11.1522   1
  -8 -12   8 157.283  14.859   1
  -7 -12   8  11.219 9.13405   1
  -6 -12   8 433.636 25.9763   1
  -5 -12   8  165.17 12.6712   1
  -4 -12   8 300.947 15.3003   1
  -3 -12   8 120.298 9.80817   1
  -1 -12   8 20.0354 3.84199   1
   0 -12   8  525.98 20.4071   1
   1 -12   8 30.5077 3.39312   1
   2 -12   8 27.4613 3.80621   1
   3 -12   8 77.9467 4.63249   1
   4 -12   8 481.734 18.0908   1
   7 -12   8  196.10 13.0734   1
   8 -12   8 347.793 18.1709   1
   9 -12   8  19.478 5.50445   1
  10 -12   8 471.094 20.3322   1
  11 -12   8 10.1545 6.76632   1
  12 -12   8 4.21233 7.16499   1
  13 -12   8  206.93 14.2472   1
  14 -12   8 132.404 13.6997   1
  15 -12   8 32.4224 9.02529   1
  16 -12   8 33.6844 9.33036   1
 -11 -11   8 15.6164 11.3996   1
 -10 -11   8 24.0111 10.7639   1
  -8 -11   8 143.866 14.5075   1
  -7 -11   8 266.872 16.3165   1
  -6 -11   8 713.873 29.5543   1
  -5 -11   8 7.65444 6.38378   1
  -4 -11   8 93.9978   8.976   1
  -2 -11   8 887.133 33.7563   1
  -1 -11   8 187.425 8.94923   1
   0 -11   8 2781.76 101.374   1
   1 -11   8  81.383 4.35079   1
   2 -11   8 18.5155 3.07753   1
   3 -11   8 73.2083 3.71158   1
   4 -11   8 265.376  12.574   1
   5 -11   8 935.812 36.4768   1
   6 -11   8 2945.08  101.40   1
   7 -11   8 404.192 17.8854   1
   8 -11   8 276.626 16.4614   1
   9 -11   8 596.442 17.7544   1
  10 -11   8 109.273 9.73879   1
  11 -11   8 397.879 18.6253   1
  12 -11   8 752.326 30.7994   1
  13 -11   8 255.017 15.9398   1
  14 -11   8 107.299 13.3105   1
  15 -11   8-1.24015 8.65154   1
  16 -11   8 20.8076 9.38001   1
 -12 -10   8 1.70875 11.5622   1
 -11 -10   8 144.326 16.6415   1
  -9 -10   8 28.1296 9.92693   1
  -8 -10   8 426.859 21.2826   1
  -7 -10   8 6.32638 7.16251   1
  -6 -10   8 179.427  12.327   1
  -5 -10   8 566.281 23.5222   1
  -4 -10   8 2547.29 94.3333   1
  -3 -10   8 361.178 14.9919   1
  -2 -10   8 2180.91 79.8586   1
  -1 -10   8 197.805 7.43559   1
   0 -10   8 349.346 10.5287   1
   1 -10   8 751.596 20.3319   1
   2 -10   8 2795.95 85.9209   1
   3 -10   8 2167.56 56.1701   1
   4 -10   8 2236.63 97.3601   1
   5 -10   8 62.6143 5.29783   1
   6 -10   8 229.689 8.57452   1
   7 -10   8 803.533 39.0926   1
   8 -10   8  772.48 25.3008   1
   9 -10   8 810.771 33.4094   1
  10 -10   8 532.061 22.0317   1
  11 -10   8 2.54022 5.93055   1
  12 -10   8 31.6616  7.1738   1
  14 -10   8 18.7382 8.32919   1
  15 -10   8 137.813 19.8031   1
  16 -10   8 52.4118 9.41552   1
 -12  -9   8 180.841 17.6198   1
 -11  -9   8 15.5676 7.73936   1
 -10  -9   8 1.73655 6.69954   1
  -9  -9   8 529.563 17.9341   1
  -8  -9   8 1207.08 33.2835   1
  -7  -9   8 820.217 23.4116   1
  -6  -9   8 642.096  18.752   1
  -5  -9   8 130.632 27.2739   1
  -4  -9   8 418.834 17.1875   1
  -3  -9   8 1840.06 67.6792   1
  -2  -9   8 197.476 7.06871   1
  -1  -9   8 4110.50 106.016   1
   0  -9   8 4541.95 116.862   1
   1  -9   8 42.6816 3.17458   1
   2  -9   8 1703.82 48.8555   1
   3  -9   8 872.208 23.1073   1
   4  -9   8 50.2529 4.71339   1
   5  -9   8 1719.68 45.3217   1
   6  -9   8 567.614 15.6133   1
   7  -9   8 251.927 8.55794   1
   8  -9   8 48.1734 4.97059   1
   9  -9   8 317.483   14.18   1
  10  -9   8 133.804  7.5377   1
  11  -9   8 149.977 11.0172   1
  12  -9   8 72.6333 8.44832   1
  13  -9   8 246.846 15.5326   1
  14  -9   8 16.2462 8.33216   1
  15  -9   8 114.007 14.0485   1
  16  -9   8 60.7686 10.6777   1
 -13  -8   8 89.0095 10.2179   1
 -12  -8   8 16.5982 17.0047   1
 -11  -8   8 362.826 15.6011   1
 -10  -8   8 379.932   14.78   1
  -9  -8   8 10.4686 8.79725   1
  -8  -8   8 452.425 15.0994   1
  -7  -8   8 269.484 10.3978   1
  -6  -8   8 89.9057 6.66691   1
  -5  -8   8 2106.74 54.9489   1
  -4  -8   8 245.161 8.18437   1
  -3  -8   8 398.889 15.8182   1
  -2  -8   8 800.906 21.6022   1
  -1  -8   8  57.887 4.84912   1
   0  -8   8 1146.26 30.2201   1
   1  -8   8 6926.13 181.645   1
   2  -8   8 1895.88 71.5965   1
   3  -8   8 13.6017 1.13347   1
   4  -8   8 1149.45 43.5124   1
   5  -8   8 1006.15 27.2952   1
   6  -8   8 1907.58  66.184   1
   7  -8   8 1198.19 47.3179   1
   8  -8   8 394.165 16.6856   1
   9  -8   8 32.2756 5.50923   1
  10  -8   8 8.72316 3.97614   1
  11  -8   8 588.528 24.5963   1
  12  -8   8 27.4642 6.75498   1
  13  -8   8 115.864 16.3743   1
  14  -8   8  62.883 9.15676   1
  15  -8   8 39.2576 10.3304   1
  16  -8   8 57.1956 10.6996   1
 -13  -7   8 55.1779  8.8661   1
 -12  -7   8 385.489 24.3465   1
 -11  -7   8 271.896 13.2714   1
 -10  -7   8 146.589 10.3013   1
  -9  -7   8 2050.92 54.4149   1
  -8  -7   8 478.864 15.2001   1
  -7  -7   8 2732.97 71.2298   1
  -6  -7   8 143.314 6.68707   1
  -5  -7   8  468.78 13.5511   1
  -4  -7   8 1824.36 47.4748   1
  -3  -7   8 23.9865 2.35282   1
  -2  -7   8 249.911 10.1472   1
  -1  -7   8 2280.84 59.0628   1
   0  -7   8 156.236 9.17687   1
   1  -7   8 8934.12 229.648   1
   2  -7   8 770.272  20.398   1
   3  -7   8 4995.42 128.392   1
   4  -7   8 1385.87 36.5008   1
   5  -7   8 4583.37 141.381   1
   6  -7   8 1997.40 83.2738   1
   7  -7   8 2103.79 54.9663   1
   8  -7   8  9.0729 2.94338   1
   9  -7   8 1511.09 53.7103   1
  10  -7   8 11.1453 3.98265   1
  11  -7   8 1106.97 42.4462   1
  12  -7   8 203.678  13.524   1
  13  -7   8 64.2002 13.4298   1
  14  -7   8 245.957 16.6511   1
  15  -7   8 247.486 17.7657   1
  16  -7   8 13.6047 9.89073   1
 -14  -6   8 59.1293 9.15629   1
 -13  -6   8 769.452 24.1847   1
 -12  -6   8 920.899 27.4024   1
 -11  -6   8 13.8816 6.43511   1
 -10  -6   8 162.118 9.77522   1
  -9  -6   8 123.701 10.3988   1
  -8  -6   8 112.096 7.25252   1
  -7  -6   8 564.276 24.1404   1
  -6  -6   8 688.801 19.0758   1
  -5  -6   8 287.776 8.97018   1
  -4  -6   8 1537.48 40.0751   1
  -3  -6   8 1390.43 36.1494   1
  -2  -6   8 214.949 8.83724   1
  -1  -6   827862.10 1008.38   1
   0  -6   8 970.128 36.9803   1
   1  -6   811432.70 293.582   1
   2  -6   8 1760.99  37.267   1
   3  -6   8  4.6572 2.26405   1
   4  -6   8 47.0809 5.20908   1
   5  -6   815963.50 455.817   1
   6  -6   8 1787.78 87.8829   1
   7  -6   8 1974.11 81.5374   1
   8  -6   8 300.994  14.433   1
   9  -6   8 187.094   6.582   1
  10  -6   8 87.3209 4.52994   1
  11  -6   8 1808.87 67.5578   1
  12  -6   8 10.1419 7.18213   1
  13  -6   8 49.4833 11.7369   1
  14  -6   8 4.15372 8.73474   1
  15  -6   8 50.8007   11.56   1
  16  -6   8 148.647 15.6917   1
 -14  -5   8  23.606 8.57671   1
 -13  -5   8 68.4575 12.3849   1
 -12  -5   8 19.3087 6.86421   1
 -11  -5   8 143.798 10.8245   1
 -10  -5   8 85.6995 8.47411   1
  -9  -5   8 586.775 25.6078   1
  -8  -5   8 42.4658 5.20409   1
  -7  -5   8 467.584  13.254   1
  -6  -5   8 980.163 39.3319   1
  -5  -5   8 2692.28 82.2931   1
  -4  -5   8 1333.69 31.0691   1
  -3  -5   818689.70  403.99   1
  -2  -5   8 5192.39 133.791   1
  -1  -5   8 8.87194 2.07409   1
   0  -5   8 141.738 7.17788   1
   1  -5   8 1414.67 45.0038   1
   2  -5   8  6.2206   1.466   1
   3  -5   8 1447.55 37.7826   1
   4  -5   8 2777.40  125.02   1
   5  -5   8  405.80 22.4938   1
   6  -5   8 1903.04 62.6201   1
   7  -5   8 2311.33 67.8474   1
   8  -5   8 15.6814  1.8724   1
   9  -5   8 340.032 8.55972   1
  10  -5   8 10.8738 2.53995   1
  11  -5   8 79.8128 10.4201   1
  12  -5   8 354.534 17.7454   1
  13  -5   8 687.422 34.3526   1
  14  -5   8 7.88973 8.72337   1
  15  -5   8 359.186  24.768   1
  16  -5   8 33.9361 10.7614   1
 -15  -4   8 77.5617 9.05636   1
 -14  -4   8 26.1749 7.93389   1
 -13  -4   8 449.582  16.752   1
 -12  -4   8 40.4214 6.88889   1
 -11  -4   8 244.683 11.4149   1
 -10  -4   8 145.179 8.84542   1
  -9  -4   8 1379.08 36.8253   1
  -8  -4   8 255.778 13.3714   1
  -7  -4   8 1805.82 47.1935   1
  -6  -4   8 1010.40 26.7918   1
  -5  -4   8 104.135 8.12677   1
  -4  -4   8 440.864 9.61064   1
  -3  -4   816463.20 422.568   1
  -2  -4   8 344.876 12.8787   1
  -1  -4   8 7259.36 182.867   1
   0  -4   8 64.4992 3.90815   1
   1  -4   8 422.733 9.04616   1
   2  -4   8 915.403 34.6112   1
   3  -4   8 6227.93 148.703   1
   4  -4   8 2115.87   82.41   1
   5  -4   8 7996.19 145.111   1
   6  -4   8 214.682 11.4071   1
   7  -4   8  5.6744 3.14227   1
   8  -4   8 2236.58 64.3195   1
   9  -4   8 2546.41 95.3565   1
  10  -4   8 246.777 7.21546   1
  11  -4   8 3686.19 170.247   1
  12  -4   8 90.7925 11.4058   1
  13  -4   8 5.43863 7.94799   1
  14  -4   8 111.107 14.5064   1
  15  -4   8 260.028 22.2856   1
  16  -4   8 153.592 16.1927   1
 -15  -3   8 22.2343 8.32778   1
 -14  -3   8 19.0077 7.87785   1
 -13  -3   8 304.198  13.724   1
 -12  -3   8 15.6289 6.16196   1
 -11  -3   8 830.888 23.9837   1
 -10  -3   8 112.586 7.83516   1
  -9  -3   8 340.343 11.3954   1
  -8  -3   8 400.549 12.0512   1
  -7  -3   8 5523.71 141.854   1
  -6  -3   8 305.645 9.11117   1
  -5  -3   8 1969.34 50.8744   1
  -4  -3   8 108.906 3.87657   1
  -3  -3   8 3895.07 126.426   1
  -2  -3   815418.30 394.479   1
  -1  -3   8 6646.49 139.309   1
   0  -3   8 141.363 7.10538   1
   1  -3   8 6168.20 129.955   1
   2  -3   8 6286.38 132.442   1
   3  -3   8 9827.13  267.19   1
   4  -3   816290.90 311.193   1
   5  -3   8 3868.86 70.0995   1
   6  -3   8 2063.66 63.1734   1
   7  -3   817268.10 959.427   1
   8  -3   8 70.7553 5.14547   1
   9  -3   8 330.649 13.7394   1
  10  -3   8 31.4955  3.4904   1
  11  -3   8 1386.67 41.4974   1
  12  -3   8 118.266 8.10552   1
  13  -3   8  329.00 12.5222   1
  14  -3   8 22.3462 9.10071   1
  15  -3   8 105.691 15.2749   1
  16  -3   8 80.9076 11.6721   1
 -16  -2   8 117.324 10.5888   1
 -15  -2   8 165.865 16.4897   1
 -14  -2   8 18.1684 12.7998   1
 -13  -2   8 531.266 24.4315   1
 -12  -2   8 509.544 16.8565   1
 -11  -2   8 994.107 27.8302   1
 -10  -2   8 658.119 19.0516   1
  -9  -2   8 2906.71 108.059   1
  -8  -2   8 72.7467 4.87728   1
  -7  -2   8 5322.57 136.627   1
  -6  -2   8 3134.88 80.7234   1
  -5  -2   8 823.975 21.5626   1
  -4  -2   8 5519.66 142.013   1
  -3  -2   8 5227.41 134.677   1
  -2  -2   8 6331.36 132.677   1
  -1  -2   811026.80 230.623   1
   0  -2   8 8649.48 156.933   1
   1  -2   8 146.511 3.48017   1
   3  -2   815979.80 343.387   1
   4  -2   8 7327.11 134.903   1
   5  -2   8 622.426 22.9358   1
   6  -2   8 534.988 14.3208   1
   7  -2   8 19.0057 1.95798   1
   8  -2   8 3668.23 94.6755   1
   9  -2   8  173.30 12.6915   1
  10  -2   8 878.162 23.9418   1
  11  -2   8 59.1293 7.65549   1
  12  -2   8 113.643 8.09007   1
  13  -2   8 16.4438 5.86285   1
  14  -2   8 287.177 18.5967   1
  15  -2   8 68.6077  11.163   1
  16  -2   8 107.913 15.9566   1
 -16  -1   8 14.0442 11.4916   1
 -15  -1   8  195.66 12.6101   1
 -14  -1   8 179.574 11.8268   1
 -13  -1   8 2209.18 58.7594   1
 -12  -1   8 9.90661 5.49029   1
 -11  -1   8 686.652 20.1165   1
 -10  -1   8 544.714 16.0553   1
  -9  -1   8 349.134  10.958   1
  -8  -1   8 1316.21 34.7168   1
  -7  -1   8 6765.67 173.784   1
  -6  -1   8 1583.70 41.2369   1
  -5  -1   8 2401.89 61.6856   1
  -4  -1   8 17.6865 1.60334   1
  -3  -1   8 291.835 7.86509   1
  -1  -1   8 8351.05 195.698   1
   1  -1   8 6939.79 184.602   1
   2  -1   8 4678.22 120.082   1
   3  -1   8 5431.77 151.931   1
   4  -1   817006.10  307.57   1
   5  -1   8 6044.16  143.53   1
   6  -1   8 34.8499 4.27819   1
   7  -1   8 2914.02 103.977   1
   8  -1   8 320.035  9.4492   1
   9  -1   8 128.178 8.18949   1
  10  -1   8 1722.26 45.4542   1
  11  -1   8 740.657 30.1573   1
  12  -1   8 624.228 18.8369   1
  13  -1   8 304.048 12.7758   1
  14  -1   8 10.0416 6.85549   1
  15  -1   8-3.73406 10.3603   1
  16  -1   8 252.324 19.5117   1
 -16   0   8  20.548 7.88914   1
 -15   0   8 305.756 14.1786   1
 -14   0   8 22.8181 10.3413   1
 -13   0   8 200.897 17.0851   1
 -12   0   8 198.225 10.1297   1
 -11   0   8 195.702 8.86964   1
 -10   0   8 1289.06 34.8538   1
  -9   0   8 1034.81 27.6658   1
  -8   0   8 614.359 17.0082   1
  -7   0   8  14.103 3.42106   1
  -6   0   8 1101.25  40.265   1
  -5   0   8 1615.96 41.8276   1
  -4   0   8 8523.55  218.91   1
  -3   0   810794.60 277.041   1
  -2   0   8 85.7731 2.58446   1
  -1   0   8 5498.53 112.844   1
   0   0   8 103.187 3.24432   1
   1   0   8 6436.68 165.155   1
   2   0   8 4291.51 94.8945   1
   3   0   8 4817.49 168.883   1
   4   0   8 2279.59  50.982   1
   5   0   8  690.81 14.8628   1
   6   0   8 2029.56 74.8122   1
   7   0   8 30.8227 2.89124   1
   8   0   8 3277.45 90.6167   1
   9   0   8 198.376  9.9157   1
  10   0   8 111.947 9.84395   1
  11   0   8 7.52235 4.76854   1
  12   0   8  533.67 17.1339   1
  13   0   8 327.813 13.1359   1
  14   0   8 311.235 15.0174   1
  15   0   8 42.4804 11.2472   1
 -16   1   8 212.811 12.5624   1
 -15   1   8 490.252 20.1759   1
 -14   1   8 1137.74 32.9482   1
 -13   1   8 575.183 18.3229   1
 -12   1   8 213.743 10.0023   1
 -11   1   8 521.878 15.8136   1
 -10   1   8 2906.30  75.435   1
  -9   1   8 412.567 12.1322   1
  -8   1   8 405.217  11.499   1
  -7   1   8 5819.60 149.253   1
  -6   1   8 3243.55 83.2688   1
  -5   1   8 5447.56 193.165   1
  -4   1   816292.80 417.462   1
  -3   1   8 1484.48 38.1383   1
  -2   1   812696.40  325.15   1
   0   1   8 7957.70 288.458   1
   1   1   8 390.261 16.1772   1
   2   1   817061.80  356.37   1
   3   1   8 2024.23 43.1881   1
   4   1   830349.10 495.893   1
   5   1   8 1586.60  33.404   1
   6   1   8 1874.73 53.7299   1
   7   1   8 1106.06 29.1044   1
   8   1   8 1245.09 29.8924   1
   9   1   8 11.7018 4.15127   1
  10   1   8 1260.73 33.8215   1
  11   1   8 343.273 12.3577   1
  12   1   8 1.61415 6.03812   1
  13   1   8 180.569 10.8814   1
  14   1   8 383.602  15.025   1
  15   1   8  5.8806 10.9182   1
 -17   2   8 131.403 21.3577   1
 -16   2   8 16.0025 7.50368   1
 -15   2   8 120.596 10.6784   1
 -14   2   8 351.824  13.799   1
 -13   2   8 59.5745 6.19879   1
 -12   2   8 945.455 26.3123   1
 -11   2   8 1840.87 48.5054   1
 -10   2   8 19.8777 3.85488   1
  -9   2   8 165.091 8.13081   1
  -8   2   8 1091.54 28.7966   1
  -7   2   8 836.809 22.0261   1
  -6   2   815726.80 403.425   1
  -5   2   8 4524.29 116.337   1
  -4   2   812503.40 320.597   1
  -3   2   8 3964.90 83.0861   1
  -2   2   8 2881.29 60.4301   1
  -1   2   8 120.967 3.46651   1
   0   2   821697.00 588.935   1
   1   2   8 1991.07 41.7279   1
   2   2   8 325.271 8.71039   1
   3   2   8 6283.65 138.751   1
   4   2   8 1719.27 36.1254   1
   5   2   8 24.2207 2.37579   1
   6   2   8 3573.63 91.8296   1
   7   2   8 212.131 7.37387   1
   8   2   8 177.893 7.02715   1
   9   2   8 55.0605 4.86252   1
  10   2   8 2642.86 69.0666   1
  11   2   8 105.983 8.72734   1
  12   2   8 548.805 18.6868   1
  13   2   8 15.7535 8.45838   1
  14   2   8 345.587 24.6593   1
  15   2   8 130.572 17.0165   1
 -17   3   8 1.68993 10.1598   1
 -16   3   8 470.859 16.8873   1
 -15   3   8  262.08 12.5874   1
 -14   3   8 1110.70 31.1945   1
 -13   3   8 18.6696 5.61792   1
 -12   3   8 42.1125  5.0883   1
 -11   3   8  93.517 5.45491   1
 -10   3   8 3186.74 82.4209   1
  -9   3   8 11.4194 2.77327   1
  -8   3   8 7370.28 189.141   1
  -7   3   8 1200.80 31.3554   1
  -6   3   8 234.133 8.17898   1
  -5   3   8 8813.24  299.58   1
  -4   3   8 1516.50 45.4787   1
  -3   3   8 19.3492 1.24008   1
  -2   3   8 4688.20 170.044   1
   0   3   8 594.283 24.4711   1
   1   3   8 572.894 14.7059   1
   2   3   8 552.139 21.5338   1
   3   3   8 302.271 32.6796   1
   4   3   8 2145.20 45.0201   1
   5   3   8 79.4108 3.16859   1
   6   3   8 519.038 22.5637   1
   7   3   8 90.6467 5.05264   1
   8   3   8 2821.09 144.388   1
   9   3   8 159.189 8.03169   1
  10   3   8 1590.80 42.3757   1
  11   3   8  10.382  5.5957   1
  12   3   8 1.22606 5.82378   1
  13   3   8 209.316 12.9744   1
  14   3   8 430.507  16.036   1
 -17   4   8  45.023 10.9415   1
 -16   4   8 70.3237 7.90299   1
 -15   4   8 6.02355 6.42974   1
 -14   4   8 691.592 22.7193   1
 -13   4   8 43.0097 5.78552   1
 -12   4   8 395.834 13.0205   1
 -11   4   8 185.852 8.53836   1
 -10   4   8 100.497  4.4894   1
  -9   4   8 18.4262 5.74231   1
  -8   4   8 2632.88  55.494   1
  -7   4   8 999.542 21.3938   1
  -6   4   8 655.975 14.1695   1
  -5   4   8 9136.67 191.541   1
  -4   4   8 6132.97 128.349   1
  -3   4   8 3384.90 133.934   1
  -2   4   821066.20 762.068   1
  -1   4   8 3015.75 79.9411   1
   0   4   8 1880.11 39.3126   1
   1   4   8 7463.12 191.088   1
   2   4   8 2172.74  69.042   1
   3   4   8 1334.66 34.3763   1
   4   4   8 7827.37 163.922   1
   5   4   8  28.934  1.9041   1
   6   4   8 6409.81 164.271   1
   7   4   8 1351.77 35.7111   1
   8   4   8 69.5017 6.06646   1
   9   4   8 1384.96 37.2513   1
  10   4   8 1461.78 39.4567   1
  11   4   8  33.401 6.15335   1
  12   4   8  328.49 13.3826   1
  13   4   8 236.021 13.5451   1
  14   4   8 7.12273 7.40562   1
 -17   5   8 16.7609 10.4731   1
 -16   5   8 193.074 11.1404   1
 -15   5   8 50.0726 7.02286   1
 -14   5   8 7.08502 6.82557   1
 -13   5   8 26.6878 5.49839   1
 -12   5   8 1078.99 29.3185   1
 -11   5   8 21.0697 3.90744   1
 -10   5   8 2819.13 59.7608   1
  -9   5   8 139.028  6.5861   1
  -8   5   8 88.7382 4.19728   1
  -7   5   8 1550.70 32.8878   1
  -6   5   810112.60 211.857   1
  -5   5   8  80.729 2.44392   1
  -4   5   8 4432.26 136.295   1
  -3   5   8 2527.38 126.985   1
  -2   5   8 13.2438 2.48259   1
   0   5   8 5340.63 136.635   1
   1   5   8 118.401 9.88179   1
   2   5   8 8127.11 294.542   1
   3   5   8 390.651 34.9042   1
   4   5   8 1122.69 23.8344   1
   5   5   8 5212.31 133.668   1
   6   5   8 1672.31 43.7267   1
   7   5   8 177.412 7.92608   1
   8   5   8 405.659  12.885   1
   9   5   8 65.8647 6.50541   1
  10   5   8 113.936 8.86283   1
  11   5   8 149.248 10.1919   1
  12   5   8 442.097 20.8368   1
  13   5   8 94.9236 22.2823   1
  14   5   8 89.0231 14.2293   1
 -17   6   8-8.77322 8.77322   1
 -16   6   8 93.3019  13.687   1
 -15   6   8 62.8022 6.90189   1
 -14   6   8 2088.74 55.7056   1
 -13   6   8 228.453  10.237   1
 -12   6   8 73.3677 9.51082   1
 -11   6   8 508.003 12.2304   1
 -10   6   8 2573.46 54.4945   1
  -9   6   8 1514.00 32.3872   1
  -8   6   812413.70 259.939   1
  -7   6   8 7.28097 1.70257   1
  -6   6   8 4445.45 92.8726   1
  -5   6   8 2136.70 54.8001   1
  -4   6   8 1698.55  61.372   1
  -3   6   8 6715.05 244.993   1
  -2   6   8 9781.64 356.689   1
  -1   6   8 2276.93 82.5389   1
   0   6   8 3196.49 115.768   1
   1   6   8 3658.68 132.317   1
   2   6   8 3427.13 190.788   1
   3   6   8 2805.54 72.0106   1
   4   6   8 4493.08 94.0154   1
   5   6   8 66.3314  4.6003   1
   6   6   8 444.037 30.7414   1
   7   6   8 90.6231   6.368   1
   8   6   8 46.0998 7.67142   1
   9   6   8 1094.32 30.2216   1
  10   6   8 809.806 23.6737   1
  11   6   8 147.047 10.7816   1
  12   6   8 141.959 16.1312   1
  13   6   8 48.5971 7.98857   1
 -17   7   8 4.58011 8.75199   1
 -16   7   8  48.103 12.8559   1
 -15   7   8 130.223 9.39397   1
 -14   7   8 14.8485 5.32945   1
 -13   7   8 340.401 11.8986   1
 -12   7   8 1045.06 28.3919   1
 -11   7   8 107.666 5.08937   1
 -10   7   8 21.2832 2.54792   1
  -9   7   8  353.79 8.52056   1
  -8   7   8 922.831  20.058   1
  -7   7   8 825.948 57.3282   1
  -6   7   8 2413.56 127.564   1
  -5   7   8 3071.15  78.781   1
  -4   7   8 1099.85 28.4776   1
  -3   7   8  93.092 5.40355   1
  -2   7   8 2536.92 65.2668   1
  -1   7   8  244.93 9.62668   1
   0   7   8 6278.90 227.135   1
   1   7   8 257.984 19.2625   1
   2   7   8 4923.18 126.018   1
   3   7   8 197.664 5.88813   1
   4   7   8 620.033 13.6331   1
   5   7   8 831.628 22.6383   1
   6   7   8 524.644 17.4565   1
   7   7   8 14.4084 4.08015   1
   8   7   8 34.2294 5.08788   1
   9   7   8 286.974 13.3609   1
  10   7   8 7.96365  6.1236   1
  11   7   8 629.526 22.6979   1
  12   7   8 150.885 11.3966   1
  13   7   8 1.63848 7.42985   1
 -17   8   8  88.548 12.8868   1
 -16   8   8 68.4248 9.95198   1
 -15   8   8 361.285 18.7328   1
 -14   8   8 335.734 17.1594   1
 -13   8   8 6.31697 6.52821   1
 -12   8   8 347.861 11.4975   1
 -11   8   8 56.4237 8.03454   1
 -10   8   8 1070.72 28.6725   1
  -9   8   8 289.378 11.1663   1
  -8   8   8 1106.68 50.1637   1
  -7   8   8 242.354 24.2604   1
  -6   8   8 1089.53 40.0335   1
  -5   8   8 2142.09 55.1828   1
  -4   8   8 8939.60 229.372   1
  -3   8   8 826.541  31.262   1
  -2   8   8 7677.60 197.123   1
  -1   8   8 3113.41 112.682   1
   0   8   8 14.3932 1.68915   1
   1   8   8 8329.55 213.172   1
   2   8   8 89.2168 5.57733   1
   4   8   8 33.6398  6.9055   1
   5   8   8 155.457 14.2308   1
   6   8   8 13.3819 4.92857   1
   7   8   8 496.366 15.4626   1
   8   8   8 376.639  13.351   1
   9   8   8 271.797 12.0344   1
  10   8   8  145.37  10.752   1
  11   8   8 37.4631 7.46293   1
  12   8   8 5.08673 8.26214   1
 -17   9   8-7.88185 8.71465   1
 -16   9   8 2.48738 7.87835   1
 -15   9   8 401.014 19.5675   1
 -14   9   8 446.442 20.9407   1
 -13   9   8 90.4857  9.6773   1
 -12   9   8 233.464 12.2398   1
 -11   9   8  11.412 4.22142   1
 -10   9   8  16.463 3.80304   1
  -9   9   8 3792.97 142.711   1
  -8   9   8 3422.69 124.214   1
  -7   9   8 1206.17 44.3485   1
  -6   9   8 1694.75 61.7774   1
  -5   9   8 26.0639 2.08312   1
  -4   9   8 308.933 13.1444   1
  -2   9   8 3041.21 78.3779   1
  -1   9   8 4442.75  160.83   1
   0   9   8 2933.00 106.179   1
   1   9   8 294.403 11.1115   1
   2   9   8 256.556 26.1934   1
   3   9   8 38.9285 3.48936   1
   4   9   8 269.235 9.28218   1
   5   9   8 1466.53 38.8206   1
   6   9   8 980.588 26.9443   1
   7   9   8 20.4492   5.208   1
   8   9   8 26.6878 6.03914   1
   9   9   8 560.617 23.7787   1
  10   9   8 104.075 13.6325   1
  11   9   8  300.42 13.8668   1
 -16  10   8 84.9323 9.94194   1
 -15  10   8 34.1495 7.91281   1
 -14  10   8 5.86693  7.9594   1
 -13  10   8  655.77 26.5185   1
 -12  10   8 196.284 11.4007   1
 -11  10   8 1199.30 44.7792   1
 -10  10   8 486.986 19.4161   1
  -9  10   8 1192.02 44.2103   1
  -8  10   8 2407.44 87.7616   1
  -7  10   8  575.58 21.7869   1
  -6  10   8 18.3035 4.17851   1
  -5  10   8 1443.39 45.3694   1
  -4  10   8 32.2365 5.44279   1
  -3  10   8 2394.42 62.0305   1
  -2  10   8 209.298 6.77949   1
  -1  10   8 29.3709 2.22737   1
   0  10   8 715.438 26.4031   1
   3  10   8 5.19534 3.29586   1
   4  10   8 34.1492 4.08685   1
   5  10   8 493.044 15.7647   1
   6  10   8 29.8761 5.77531   1
   7  10   8 625.854 19.0722   1
   8  10   8 234.833 11.4227   1
   9  10   8  40.891 7.44011   1
  10  10   8 103.192 10.7274   1
  11  10   8 47.2815 8.14004   1
 -15  11   8 251.379 15.8163   1
 -14  11   8 7.53757 8.79884   1
 -13  11   8 7.15255 5.89507   1
 -12  11   8 17.7276  5.4888   1
 -11  11   8 45.6372 5.91799   1
 -10  11   8 803.465 30.3952   1
  -9  11   8 1869.56 68.2764   1
  -8  11   8 35.7437 4.20159   1
  -7  11   8 8.81923 2.09695   1
  -6  11   8 37.1965 5.45269   1
  -5  11   8 181.068 11.1181   1
  -4  11   8 73.5199 7.13912   1
  -3  11   8 1913.60 49.8947   1
  -2  11   8 229.736 7.52071   1
  -1  11   8  37.017 2.89354   1
   2  11   8 73.6865  9.0009   1
   3  11   8 1748.55 65.0253   1
   4  11   8 1696.60 63.4684   1
   5  11   8 9.93638 4.78119   1
   6  11   8 130.531 8.89577   1
   7  11   8 53.4013 7.05994   1
   8  11   8 208.361 19.6215   1
   9  11   8  381.88 21.1259   1
  10  11   8 43.4039 10.9593   1
 -12  12   8 83.5903 8.86961   1
 -11  12   8 23.6736  3.8092   1
 -10  12   8  33.809 4.22233   1
  -6  12   8 53.4341 7.14935   1
  -5  12   8 72.8203 7.15325   1
  -4  12   8 310.259 9.69466   1
  -3  12   8 1864.69 48.7129   1
  -2  12   8 186.721 6.50823   1
   2  12   8  639.97 26.4698   1
   3  12   8 830.159 33.1848   1
   4  12   8   15.65  7.1881   1
   5  12   8 843.953 33.9936   1
   6  12   8  4.5759 7.90834   1
   7  12   8 123.679 14.4737   1
   8  12   8 173.292 15.7178   1
   9  12   8 175.751 16.3229   1
  -5  13   8 608.231 48.7836   1
  -4  13   8 8.55415 3.38728   1
  -3  13   8 2569.57 93.6894   1
   1  13   8  494.59 21.7284   1
   2  13   8 46.3041 7.21978   1
   3  13   8 614.669 26.2099   1
   4  13   8 49.1221 8.39943   1
   5  13   8 7.08112 8.33601   1
   6  13   8 39.7578 9.93697   1
   7  13   8 470.058 23.1516   1
   8  13   8 35.4132 9.99854   1
  -5  14   8 79.6501 6.35905   1
  -4  14   8 222.665 10.1778   1
   1  14   8 33.0761 7.63294   1
   2  14   8 115.707 12.2429   1
   3  14   8 233.804 15.1094   1
   4  14   8 188.439 15.0066   1
   5  14   8 237.045 16.1649   1
   6  14   8 3.72505  9.9203   1
   7  14   8 106.387 14.9583   1
   8  14   8  148.23 15.6692   1
  -6  15   8 30.5427 5.09045   1
  -5  15   8  135.40  7.6389   1
   0  15   8 250.611 14.8126   1
   1  15   8 151.374 18.9771   1
   2  15   8  88.915 12.5804   1
   3  15   8 92.5341 13.3401   1
   4  15   8 111.089 14.0979   1
   5  15   8 67.3799 11.1641   1
   6  15   8 113.248 14.9318   1
   7  15   8 114.963 14.7353   1
  -8  16   8 105.168  10.602   1
  -7  16   8 243.132 12.7276   1
  -6  16   8 164.673 10.1849   1
  -1  16   8  159.25 14.3671   1
   0  16   8 28.6163 8.41892   1
   1  16   8 8.79791 8.37753   1
   2  16   8 234.866 16.2436   1
   3  16   8 221.647 18.2297   1
   4  16   8 40.8995 10.7433   1
   5  16   8 42.2504 10.7705   1
   6  16   8 29.3543  10.483   1
  -9  17   8 21.1086 6.75032   1
  -8  17   8  332.88 15.6497   1
  -7  17   8 27.9402 5.93009   1
  -2  17   8 29.4859 8.00318   1
  -1  17   8 45.7374 8.81648   1
   0  17   8  86.472  10.024   1
   1  17   8 18.2869 9.55565   1
   2  17   8 31.8545 9.51086   1
   3  17   8 16.5063 9.89983   1
   4  17   8 131.036  14.879   1
 -11  18   8 13.2621 7.87408   1
 -10  18   8 148.539 12.0965   1
  -9  18   8    0.00 6.70231   1
  -3  18   8 111.509 11.7331   1
  -2  18   8 32.1727 8.35771   1
  -1  18   8 11.2356  9.5652   1
   0  18   8 77.0186 12.4208   1
   1  18   8 54.8458 9.89491   1
   2  18   8  28.799 9.45875   1
   3  18   8 6.18558 9.88905   1
 -13  19   8 7.14207  6.7437   1
 -12  19   8 3.63196 6.84967   1
 -11  19   8  1.2285 7.34175   1
  -5  19   8 4.99883 7.49825   1
  -4  19   8 10.3969 9.14446   1
  -3  19   8 7.04692 10.3672   1
  -2  19   8 6.20161 8.26552   1
  -1  19   8 58.8471 9.04885   1
   0  19   8 0.41163 8.61472   1
   1  19   8 6.14331 8.59867   1
   2  19   8  23.374 9.83961   1
  -3  20   8 13.0751 8.58327   1
  -2  20   8 57.8388 8.55753   1
  -1  20   8 3.66057 8.12704   1
   0  20   8 54.3729 9.33049   1
  -4 -18   9  15.941 8.17563   1
  -3 -18   9 70.2957 9.80779   1
  -2 -18   9 279.835  16.417   1
  -1 -18   9 22.2764 11.5475   1
   7 -18   9 424.442 19.3353   1
   8 -18   9 1.67232 7.11986   1
   9 -18   9 263.887 15.0058   1
  -5 -17   9 5.75024 8.21323   1
  -4 -17   9 102.599 13.1338   1
  -2 -17   9 71.2827 8.70727   1
  -1 -17   9 935.659 36.6945   1
   0 -17   9  0.4208  9.6383   1
   1 -17   9 8.42111 7.57598   1
   7 -17   9    0.00 5.92687   1
   8 -17   9 280.414 15.2012   1
   9 -17   9 179.269 12.6232   1
  10 -17   9 122.613 11.7122   1
  11 -17   9  292.96 16.6029   1
  12 -17   9 34.0392   9.017   1
  -7 -16   9 59.5542 10.4118   1
  -5 -16   9 297.399 17.6872   1
  -4 -16   9  76.812 13.6311   1
  -3 -16   9 337.394 17.4492   1
  -2 -16   9 60.2199 7.94603   1
  -1 -16   9 134.146 10.9351   1
   0 -16   9 58.2782 6.75236   1
   1 -16   9 227.409 11.8528   1
   8 -16   9  76.736 10.1734   1
   9 -16   9 14.8017 6.76391   1
  10 -16   9 19.3859 7.16018   1
  11 -16   9 46.8894 7.95499   1
  12 -16   9 36.0771 7.87947   1
  13 -16   9 448.525 21.2843   1
  14 -16   9-4.01944  8.0485   1
  -8 -15   9 0.42056  10.474   1
  -7 -15   9-9.49569 9.49569   1
  -6 -15   9 84.4328 10.7104   1
  -5 -15   9 104.165 13.2293   1
  -4 -15   9 3.74868 8.32267   1
  -3 -15   9 389.976  18.852   1
  -2 -15   9 1.68186 6.32459   1
  -1 -15   9  48.662 6.76675   1
   0 -15   9 65.7687 7.63668   1
   1 -15   9 247.255 11.8906   1
   2 -15   9 5.95179 3.82905   1
   8 -15   9 141.319 11.4622   1
   9 -15   9 126.762 11.4502   1
  10 -15   9 5.07397 6.76192   1
  11 -15   9 2.52508 7.15272   1
  12 -15   9 108.607 11.6914   1
  13 -15   9 68.5834 14.4573   1
  14 -15   9 109.944 12.6237   1
  15 -15   9 12.8039 8.00363   1
  -9 -14   9 32.9173 11.8131   1
  -8 -14   9 101.473 14.4919   1
  -7 -14   9 388.661 20.6083   1
  -6 -14   9 3.72496 9.50507   1
  -5 -14   9 226.787 15.3963   1
  -4 -14   9 61.6207 13.4163   1
  -3 -14   9 48.5162 7.59358   1
  -2 -14   9 400.577 17.8009   1
  -1 -14   9 883.165 33.9995   1
   0 -14   9 46.3614 5.95785   1
   1 -14   9 1365.73 50.6001   1
   2 -14   9 4.66964 3.40072   1
   3 -14   9-0.42582 2.97063   1
   8 -14   9 43.6791 6.78146   1
   9 -14   9 46.6481 7.20704   1
  10 -14   9 882.683 35.1587   1
  11 -14   9 79.7921 11.4018   1
  12 -14   9 58.7436 8.39481   1
  13 -14   9 81.0852 12.0549   1
  14 -14   9 23.8224 8.62791   1
  15 -14   9 12.9453 8.09202   1
  -9 -13   9 196.229 17.0414   1
  -8 -13   9 9.06865 9.89665   1
  -7 -13   9 32.2221  9.9145   1
  -6 -13   9 357.255 19.1351   1
  -4 -13   9 748.226 30.3981   1
  -3 -13   9 371.415 16.9835   1
  -2 -13   9 218.384 11.9148   1
   0 -13   9 402.619 16.1739   1
   1 -13   9 367.425 14.8631   1
   2 -13   9 203.431 8.90382   1
   3 -13   9 1014.67  31.764   1
   8 -13   9 497.581 21.1741   1
   9 -13   9 829.873 32.6398   1
  10 -13   9 6.35999 6.35999   1
  11 -13   9 10.9942 6.76024   1
  12 -13   9 349.647 18.0918   1
  13 -13   9 107.708 12.9421   1
  14 -13   9 448.537 22.7146   1
  15 -13   9 90.9058 10.1916   1
  16 -13   9-8.04234 8.04234   1
 -10 -12   9  103.28 13.3822   1
  -9 -12   9 46.6584 10.7369   1
  -8 -12   9 231.986 16.5161   1
  -7 -12   9  97.608  13.293   1
  -6 -12   9 277.314 22.1975   1
  -5 -12   9 20.6928 7.17686   1
  -4 -12   9 24.2228 6.37816   1
  -3 -12   9 105.324 9.37663   1
  -1 -12   9  138.11 8.09952   1
   0 -12   9 23.3805 3.83071   1
   1 -12   9 361.038 14.4123   1
   2 -12   9 76.4636 4.64456   1
   3 -12   9 272.249 10.9592   1
   4 -12   9 372.472 14.3146   1
   7 -12   9 52.7424 9.70137   1
   8 -12   9 49.8772 4.66841   1
   9 -12   9 121.961 10.1617   1
  10 -12   9 1032.05 39.8263   1
  11 -12   9 65.9998  8.0389   1
  12 -12   9-7.16103 8.00706   1
  13 -12   9 51.8959  8.7927   1
  14 -12   9 179.908 14.5052   1
  15 -12   9 14.3406 8.61027   1
  16 -12   9 7.69816 8.90856   1
 -11 -11   9 70.4624 12.6564   1
 -10 -11   9 3.72949 10.7631   1
  -8 -11   9 43.5304  9.5325   1
  -7 -11   9 78.2122 10.0364   1
  -6 -11   9 134.641 12.2364   1
  -5 -11   9 545.046 23.3822   1
  -4 -11   9 7.68624 5.12416   1
  -2 -11   9 670.659 25.6269   1
  -1 -11   9 194.181  8.9467   1
   0 -11   9 2262.64 82.7062   1
   1 -11   9 691.951 19.0484   1
   2 -11   9 182.808 6.25656   1
   3 -11   9 628.266 17.1486   1
   4 -11   9 1872.47 70.0336   1
   5 -11   9 57.0502 7.54988   1
   6 -11   9 1776.70 67.2179   1
   8 -11   9 20.3046 3.95597   1
   9 -11   9 272.158 11.4697   1
  10 -11   9 212.654 12.2815   1
  11 -11   9 9.73114 6.35255   1
  12 -11   9  435.66 20.6646   1
  13 -11   9 247.274 15.9273   1
  14 -11   9 102.616 13.2962   1
  15 -11   9 112.278 13.5752   1
  16 -11   9 105.927 13.4478   1
 -12 -10   9 1.28866 11.5571   1
 -11 -10   9 26.2021 11.2323   1
  -9 -10   9 506.751 24.4017   1
  -8 -10   9  22.108  8.3466   1
  -7 -10   9 205.207 13.9088   1
  -6 -10   9 170.435 12.3227   1
  -5 -10   9 38.0523 6.41698   1
  -4 -10   9 3432.35 127.281   1
  -3 -10   9 54.3923 6.42799   1
  -2 -10   9 1503.89 55.4937   1
  -1 -10   9 350.079 10.7035   1
   0 -10   9 810.712 21.9338   1
   1 -10   9 175.473 6.14409   1
   2 -10   9 2179.25 56.6113   1
   3 -10   9 6.38893 1.87969   1
   4 -10   9 994.202 38.4618   1
   5 -10   9 486.372 14.4928   1
   6 -10   9 68.3604  7.9687   1
   7 -10   9 37.5898 4.62458   1
   8 -10   9 744.366 28.6939   1
   9 -10   9 406.832 22.0057   1
  10 -10   9 432.583 19.0686   1
  11 -10   9  366.23 17.3547   1
  12 -10   9 93.2508 11.3966   1
  13 -10   9 282.677 16.3598   1
  14 -10   9 462.117 22.4581   1
  15 -10   9 8.65931 9.06321   1
  16 -10   9 125.179  14.314   1
 -12  -9   9 148.083 16.7845   1
 -11  -9   9 64.5903 8.45015   1
 -10  -9   9 6.75885 6.85752   1
  -9  -9   9 28.6489 6.74969   1
  -8  -9   9 623.714 19.3052   1
  -7  -9   9 112.413 8.21715   1
  -6  -9   9 1013.31 36.5568   1
  -5  -9   9 117.574 12.8757   1
  -4  -9   9  3.0067 3.86869   1
  -3  -9   9 310.838 38.7397   1
  -2  -9   9 306.647 9.70299   1
  -1  -9   9 32.4186 3.36028   1
   0  -9   9 3125.36 80.6758   1
   1  -9   9 339.082 9.84515   1
   2  -9   9 2.73543 1.66721   1
   3  -9   9 21.3624  6.2602   1
   4  -9   9 193.694 7.21853   1
   5  -9   9 119.505 6.05214   1
   6  -9   9 1996.34 51.9808   1
   7  -9   9 286.788 9.45842   1
   8  -9   9 3.80332 3.03661   1
   9  -9   9 740.855 30.4769   1
  10  -9   9 627.459 25.4344   1
  11  -9   9 48.7116  7.1989   1
  12  -9   9 544.121 23.6395   1
  13  -9   9 40.6896 8.39261   1
  14  -9   9 240.104 16.2317   1
  15  -9   9 19.3908 17.7437   1
  16  -9   9 54.5729 10.6694   1
 -13  -8   9 24.5608 8.70923   1
 -12  -8   9 24.2226 9.12188   1
 -11  -8   9 88.9781 8.75195   1
 -10  -8   9 17.1571 6.72615   1
  -9  -8   9 29.0996 6.51438   1
  -8  -8   9 39.5681 6.76837   1
  -7  -8   9 26.6362  4.8086   1
  -6  -8   9 256.201 9.53799   1
  -5  -8   9 45.8457 10.3251   1
  -4  -8   9 163.336 7.29702   1
  -3  -8   9 11.1122 3.42148   1
  -2  -8   9 55.2439   3.917   1
  -1  -8   9 18.1326 2.16704   1
   0  -8   9 3324.41 85.6578   1
   1  -8   9 38.1197 4.98818   1
   2  -8   9 4547.36 116.742   1
   3  -8   9 241.426 7.94775   1
   4  -8   9  63.125 6.25375   1
   5  -8   9 243.118 25.8961   1
   6  -8   9 702.197 19.0752   1
   7  -8   9 105.799 5.35181   1
   8  -8   9 406.464 20.2813   1
   9  -8   9 63.6764 6.02823   1
  10  -8   9 3.99705 5.73182   1
  11  -8   9 154.741 11.4503   1
  12  -8   9 97.1212 11.4046   1
  13  -8   9 35.6533 8.39195   1
  14  -8   9-1.25301 8.32359   1
  15  -8   9 43.3505 14.8613   1
  16  -8   9 7.81413 9.86841   1
 -13  -7   9 12.5577 15.4895   1
 -12  -7   9 14.8573 11.9667   1
 -11  -7   9 17.4685 6.86299   1
 -10  -7   9 174.548 10.8582   1
  -9  -7   9 33.3017 8.43374   1
  -8  -7   9 650.889 19.2774   1
  -7  -7   9 97.5822 6.96723   1
  -6  -7   9 8.18626 4.95294   1
  -5  -7   9 243.937 8.20155   1
  -4  -7   9 3039.10 137.625   1
  -3  -7   9  467.94 17.4593   1
  -2  -7   9 1226.55 32.4219   1
  -1  -7   9 11.4656  1.8357   1
   0  -7   9 478.748 13.1071   1
   1  -7   9 2232.14 55.4999   1
   2  -7   9 474.732 10.6835   1
   3  -7   9 983.458 26.3093   1
   4  -7   9 449.021 16.0404   1
   5  -7   9 51.8678 2.94703   1
   6  -7   9 43.5789 4.37394   1
   7  -7   9 327.372 10.2594   1
   8  -7   9 640.506 18.0957   1
   9  -7   9 199.989 8.03977   1
  10  -7   9  230.62 9.25648   1
  11  -7   9 10.1833 5.51763   1
  12  -7   9 24.9143 7.17749   1
  13  -7   9  12.999  8.3887   1
  14  -7   9 268.207 17.4624   1
  15  -7   9 5.78296 11.5561   1
  16  -7   9 229.932 17.3045   1
 -14  -6   9 38.1245 8.72753   1
 -13  -6   9 37.9439 8.20731   1
 -12  -6   9  537.94 18.7985   1
 -11  -6   9 92.8156  9.9548   1
 -10  -6   9  94.717 9.04167   1
  -9  -6   9 410.522 13.9447   1
  -8  -6   9 135.874  7.6788   1
  -7  -6   9 610.873 24.9901   1
  -6  -6   9 870.006 25.4444   1
  -5  -6   9-0.86352 5.59229   1
  -4  -6   9 1095.26 28.8633   1
  -3  -6   9 179.893 5.83797   1
  -2  -6   9 11.7695 2.10062   1
  -1  -6   9 1988.55 72.2263   1
   0  -6   9 914.719 39.8913   1
   1  -6   9 38.6303 1.88296   1
   2  -6   9  163.26 7.04868   1
   3  -6   9 4.98673 2.05628   1
   4  -6   9 307.252 9.28771   1
   5  -6   9 2857.55 73.5579   1
   6  -6   9 6165.44 199.404   1
   7  -6   9 7.58855 1.79862   1
   8  -6   9 742.721 21.8695   1
   9  -6   9 8.92457 2.23878   1
  10  -6   9 39.1511 4.60122   1
  11  -6   9 721.703 29.3112   1
  12  -6   9 629.348 26.6115   1
  13  -6   9  9.2139 8.80328   1
  14  -6   9 24.9224 9.13491   1
  16  -6   9 50.7884  10.738   1
 -14  -5   9 41.9319 8.44649   1
 -13  -5   9 53.2353 16.5213   1
 -12  -5   9 10.5387  6.7163   1
 -11  -5   9  84.972 8.83008   1
 -10  -5   9 43.0646 5.66799   1
  -9  -5   9 107.147 7.68902   1
  -8  -5   9  268.26 9.60019   1
  -7  -5   9 12.2442 3.19772   1
  -6  -5   9 153.298 6.06967   1
  -5  -5   9 94.4389 4.52199   1
  -4  -5   9 198.658 5.96196   1
  -3  -5   9 1382.82 31.1498   1
  -2  -5   9 724.381 19.0642   1
  -1  -5   9 375.665 10.2607   1
   0  -5   9 502.719 10.8167   1
   1  -5   9 858.189 17.2494   1
   2  -5   9 1711.97 36.2083   1
   3  -5   9 11.6401  1.8986   1
   4  -5   9 310.956 8.67428   1
   5  -5   9 249.887 6.01848   1
   7  -5   9 484.124 9.35727   1
   8  -5   9  26.532 2.28057   1
   9  -5   9 105.841 5.74513   1
  10  -5   9 58.8305 3.93699   1
  11  -5   9 23.6661 3.76992   1
  12  -5   9 89.9465 11.4048   1
  13  -5   9 42.2771 8.79355   1
  14  -5   9 14.9345 9.12332   1
  15  -5   9 15.2694 14.8551   1
  16  -5   9 60.8541  11.587   1
 -15  -4   9 1.08341 8.30953   1
 -14  -4   9 14.5684  8.0737   1
 -13  -4   9 24.0111 7.43505   1
 -12  -4   9 11.6068 6.45262   1
 -11  -4   9  77.444 10.9017   1
 -10  -4   9 20.4322 5.10044   1
  -9  -4   9 11.7871 3.94269   1
  -8  -4   9 14.6605 5.17189   1
  -7  -4   9 8.22261 2.88875   1
  -6  -4   9  6.0579 2.26271   1
  -5  -4   9 230.961  11.145   1
  -4  -4   9 356.207 10.3644   1
  -3  -4   9 1011.62  21.372   1
  -2  -4   9 598.502 16.8181   1
  -1  -4   9 1671.82   35.11   1
   0  -4   9 667.476 14.1861   1
   1  -4   9 172.141  3.4229   1
   2  -4   9 17.3244 2.17917   1
   3  -4   9 791.138 16.8994   1
   4  -4   9 72.2974 4.18158   1
   5  -4   9 696.138 15.1411   1
   6  -4   9 95.8693 4.75653   1
   7  -4   9 11.8954 2.65587   1
   8  -4   9 28.3928 2.24772   1
   9  -4   9 62.7007 3.76593   1
  10  -4   9  71.503 4.60816   1
  11  -4   9 151.768 17.8628   1
  12  -4   9 166.249 13.0808   1
  13  -4   9 61.4302 9.60909   1
  14  -4   9 7.45606 9.10966   1
  15  -4   9 157.234 16.0972   1
  16  -4   9 16.6231 10.3869   1
 -15  -3   9  8.2277 8.18742   1
 -14  -3   9 25.0109  8.0371   1
 -13  -3   9 12.6387 6.86242   1
 -12  -3   9 141.394 10.1529   1
 -11  -3   9  26.263 7.58284   1
 -10  -3   9 32.1512 4.95965   1
  -9  -3   9 86.3635 6.68522   1
  -8  -3   9 3.23749  3.0519   1
  -7  -3   9 669.561 18.2889   1
  -6  -3   9 483.388 13.4927   1
  -5  -3   9  500.55 13.6864   1
  -4  -3   9 699.797  18.457   1
  -3  -3   9 940.915 19.8814   1
  -2  -3   9 12.6826 1.33138   1
  -1  -3   9 1430.61   32.14   1
   0  -3   9 84.8148 1.87214   1
   1  -3   9 1482.16 31.2322   1
   2  -3   9 1455.65 30.7913   1
   3  -3   9 527.477 11.4723   1
   4  -3   9 145.977 4.24213   1
   5  -3   9 225.257 4.56248   1
   6  -3   9 936.489 17.4233   1
   7  -3   9 164.652 12.4738   1
   8  -3   9 1513.02  32.441   1
   9  -3   9 100.122 4.93532   1
  10  -3   9 134.934 5.53529   1
  11  -3   9 818.915 22.6906   1
  12  -3   9 19.2279 4.85481   1
  13  -3   9 231.894 16.2691   1
  14  -3   9 192.749 16.1341   1
  15  -3   9 10.7369 9.90791   1
  16  -3   9  116.09 15.8699   1
 -16  -2   9 16.6325 8.23361   1
 -15  -2   9 7.30338 7.97186   1
 -14  -2   9 47.4852 13.2161   1
 -13  -2   9 11.1468 6.58313   1
 -12  -2   9 131.501 9.60642   1
 -11  -2   9 162.705 9.27345   1
 -10  -2   9 19.9303 4.22919   1
  -9  -2   9 476.249 22.7965   1
  -8  -2   9 56.2587 4.87369   1
  -7  -2   9 308.991 11.8301   1
  -6  -2   9 311.888 9.06836   1
  -5  -2   9 12.6664 1.80081   1
  -4  -2   9 20.7423 2.07123   1
  -3  -2   9 1053.20 22.1423   1
  -2  -2   9 2533.12   52.94   1
  -1  -2   9 80.4839 2.00747   1
   0  -2   9 385.932 7.24196   1
   1  -2   9  611.45 13.0543   1
   2  -2   9 184.903 10.5735   1
   3  -2   9 156.343 3.16459   1
   4  -2   9  347.44 6.57653   1
   5  -2   9 4.17368 0.73951   1
   6  -2   9 1501.26 31.6217   1
   7  -2   9 1259.14 32.9236   1
   8  -2   9  577.18 15.8216   1
   9  -2   9 814.094 21.8919   1
  10  -2   9 23.3647 3.70641   1
  11  -2   9 175.099  12.748   1
  12  -2   9 77.2705  7.6597   1
  13  -2   9 0.02983 10.4024   1
  14  -2   9  55.755 10.7403   1
  15  -2   9 10.7529 9.92275   1
  16  -2   9 6.72727 10.5183   1
 -16  -1   9 19.6712 8.26925   1
 -15  -1   9 2.63964  7.6113   1
 -14  -1   9 47.1054 7.59255   1
 -13  -1   9 115.498 10.2777   1
 -12  -1   9 33.3755 5.94057   1
 -11  -1   9 157.507 8.70472   1
 -10  -1   9 3.21332  3.9399   1
  -9  -1   9 174.695  6.9919   1
  -8  -1   9 10.7581 2.73581   1
  -7  -1   9 17.5685 3.43174   1
  -6  -1   9 10.2081 2.97906   1
  -5  -1   9 6.79502 1.89254   1
  -4  -1   9 48.8147 2.35911   1
  -3  -1   9 28.8761 1.75186   1
  -2  -1   9 3045.12 77.6292   1
  -1  -1   9 1222.14  26.289   1
   0  -1   9 122.329 5.99338   1
   1  -1   9 711.709 15.0255   1
   2  -1   9 14.1588  1.5765   1
   3  -1   9 1262.83 37.0061   1
   4  -1   9 961.721  20.284   1
   5  -1   9 659.073 12.3455   1
   6  -1   9 159.516 5.12123   1
   7  -1   9 1191.68 31.2146   1
   8  -1   9 18.9918 3.88914   1
   9  -1   9 260.849 8.88651   1
  10  -1   9 11.1373  4.7088   1
  11  -1   9 18.5262 4.77605   1
  12  -1   9 31.5985 5.31319   1
  13  -1   9-2.72757 6.97266   1
  14  -1   9 -0.8284 11.5482   1
  15  -1   9-2.48839 10.7863   1
  16  -1   9  6.3834 11.0591   1
 -16   0   9 22.3149 11.3739   1
 -15   0   9 12.8358 7.61046   1
 -14   0   9 65.1873 7.60337   1
 -13   0   9 26.5166 13.7564   1
 -12   0   9 148.851 9.38183   1
 -11   0   9 100.062 7.36079   1
 -10   0   9 29.1298 6.00001   1
  -9   0   9 104.898  5.6177   1
  -8   0   9  15.037 2.72841   1
  -7   0   9 213.724   8.113   1
  -6   0   9 98.0209  11.854   1
  -5   0   9 48.0573 2.50559   1
  -4   0   9 19.4915 2.07208   1
  -3   0   9 8.62218 1.23594   1
  -2   0   9  19.122 1.40961   1
  -1   0   9 283.994 6.48786   1
   0   0   9 10.7996 0.90483   1
   1   0   9 884.039 26.0841   1
   2   0   9 517.312 11.0326   1
   3   0   9  319.40 13.5172   1
   4   0   9 80.0879 2.00422   1
   5   0   9 4.37016 2.12381   1
   6   0   9 273.812 8.06208   1
   7   0   9 58.5332 3.89395   1
   8   0   9 11.6806 3.46284   1
   9   0   9 62.9822  6.2529   1
  10   0   9 60.5518 7.53448   1
  11   0   9 107.479 8.00933   1
  12   0   9-5.01566 7.52349   1
  13   0   9 66.0285 7.00347   1
  15   0   9  10.846  10.846   1
 -16   1   9 50.8557 7.98775   1
 -15   1   9 13.4469 9.94674   1
 -14   1   9 103.208 14.9194   1
 -13   1   9 33.4336  6.0534   1
 -12   1   9 30.3498 5.70069   1
 -11   1   9 73.6241 9.57703   1
 -10   1   9 14.3677 3.46911   1
  -9   1   9 94.2674 5.29857   1
  -8   1   9  17.513  2.5559   1
  -7   1   9  134.55 4.95022   1
  -6   1   9 269.226 7.75325   1
  -5   1   9 6.95125 1.30835   1
  -4   1   9 101.685  3.3529   1
  -3   1   9 4.09691  0.8233   1
  -2   1   9 247.167 9.03249   1
  -1   1   9 720.422 23.7129   1
   0   1   9  9.4037 0.68355   1
   1   1   9 19.6857 0.84776   1
   2   1   9 701.336 30.2486   1
   3   1   9 214.891 4.86056   1
   4   1   9 61.4379 4.54305   1
   5   1   9  15.492 1.50716   1
   6   1   9 402.837 10.5371   1
   7   1   9  1.4186 2.24698   1
   8   1   9 98.6665 5.21476   1
   9   1   9 55.4573 4.84788   1
  10   1   9 18.2636 4.49708   1
  11   1   9 166.934 9.17896   1
  12   1   9 47.4584 6.33045   1
  13   1   9 40.0502 6.93821   1
  14   1   9 47.0475  7.5762   1
  15   1   9 0.84495 10.9442   1
 -17   2   9-6.87378  8.7633   1
 -16   2   9 5.40576 7.50634   1
 -15   2   9-0.35602 6.87307   1
 -14   2   9 17.0948 6.26413   1
 -13   2   9  7.8095 5.47666   1
 -12   2   9 24.1602 4.92096   1
 -11   2   9 85.1743 9.57804   1
 -10   2   9  7.2249 4.27158   1
  -9   2   9 126.496 12.1836   1
  -8   2   9 5.71509 2.55702   1
  -7   2   9 187.298 5.96411   1
  -6   2   9 144.892 7.98762   1
  -5   2   9 6.02752 1.07599   1
  -4   2   9 8.71614 1.44281   1
  -3   2   9 68.6919 2.87566   1
  -2   2   9  464.29 23.0997   1
  -1   2   9 1153.05 29.7703   1
   0   2   9 24.2341 1.28633   1
   1   2   9 62.6956  3.6839   1
   2   2   9 364.914 10.8528   1
   3   2   9 787.568  16.768   1
   4   2   9 276.956 7.09437   1
   5   2   9 4.54949 1.25574   1
   6   2   9 149.869 11.2616   1
   7   2   9 91.8878 8.02632   1
   8   2   9 37.6904 3.63044   1
   9   2   9 78.4011 6.48036   1
  10   2   9 64.5826 15.9399   1
  11   2   9  124.59 8.71656   1
  12   2   9 40.0664 6.43482   1
  13   2   9 6.19015 6.69285   1
  14   2   9 3.56108 9.54251   1
  15   2   9-4.26364 11.0977   1
 -17   3   9 27.8931 13.1315   1
 -16   3   9 39.5574 8.31271   1
 -15   3   9 50.4079 8.58113   1
 -14   3   9 54.5684 6.61465   1
 -13   3   9 17.4215  5.6166   1
 -12   3   9   96.70 7.62437   1
 -11   3   9 240.586 10.3042   1
 -10   3   9 50.8303 6.40479   1
  -9   3   9 362.871 17.4761   1
  -7   3   9 196.104  6.1147   1
  -6   3   9 392.977 8.61617   1
  -5   3   9 6.61485 1.30308   1
  -4   3   9 58.1396  1.6408   1
  -3   3   9  2.5382 0.53125   1
  -2   3   9 72.6884  3.2884   1
  -1   3   9 57.1688 2.03437   1
   0   3   9 44.9399 2.21243   1
   1   3   9 268.194 5.84416   1
   2   3   9 183.556 5.21747   1
   3   3   9  977.95 32.2947   1
   4   3   9 94.6105 3.59825   1
   5   3   9 4.99849 1.25995   1
   6   3   9 103.242 4.74984   1
   7   3   9 125.846 6.93842   1
   8   3   9 177.968 10.3655   1
   9   3   9 66.9724 10.4884   1
  10   3   9 43.9175 5.35826   1
  11   3   9 30.7901 6.70695   1
  12   3   9 11.0668  6.4128   1
  13   3   9  14.853 12.7917   1
  14   3   9 4.92978 8.36963   1
 -17   4   9  84.624 11.3704   1
 -16   4   9 78.1867 8.20356   1
 -15   4   9-3.82474 6.43072   1
 -14   4   9 152.727 11.6179   1
 -13   4   9 40.5585 10.2928   1
 -12   4   9 81.1053 7.15992   1
 -11   4   9 195.831  9.3572   1
 -10   4   9-1.85183 2.56407   1
  -9   4   9  31.928 2.57009   1
  -8   4   9  85.011 3.33852   1
  -7   4   9 21.6575 2.62546   1
  -6   4   9 96.8349 2.87896   1
  -5   4   9 160.119 3.25963   1
  -4   4   9 97.0848 2.40363   1
  -3   4   9 199.724 7.42676   1
  -2   4   9 427.678 14.0269   1
  -1   4   9 1595.33 64.4853   1
   0   4   9 4.61864 0.69528   1
   1   4   9 810.874 17.1691   1
   2   4   9 5.63893 1.89985   1
   3   4   9 380.947 10.1114   1
   4   4   9 315.422  7.2751   1
   5   4   9 10.1866 2.09116   1
   6   4   9 295.369 9.04901   1
   7   4   9 22.2257 3.21061   1
   8   4   9 95.1326 13.3449   1
   9   4   9 114.675 11.7189   1
  10   4   9 12.9976 5.19701   1
  11   4   9 63.7253 6.60392   1
  12   4   9 38.5987  6.9803   1
  13   4   9 30.4836  7.3042   1
  14   4   9 3.91228 7.30765   1
 -17   5   9 7.12333 9.63804   1
 -16   5   9  62.307 7.47605   1
 -15   5   9 40.6448 6.73611   1
 -14   5   9 16.1145 8.32168   1
 -13   5   9 16.9129 5.14521   1
 -12   5   9 8.38071 4.63011   1
 -11   5   9 7.21287 3.60136   1
 -10   5   9 119.824 4.71986   1
  -9   5   9 5.32755  1.9244   1
  -8   5   9 36.2503  2.7334   1
  -7   5   9 21.1707 2.70905   1
  -6   5   9 102.063 3.78231   1
  -5   5   9  301.59 5.76142   1
  -4   5   9 334.717 8.79219   1
  -3   5   9 204.938 5.69492   1
  -2   5   9-0.41558 1.65241   1
  -1   5   9 518.395 13.5111   1
   0   5   9 248.522 12.5319   1
   1   5   9 291.101 7.74001   1
   2   5   9 197.087 5.55531   1
   3   5   9 99.1662 3.28881   1
   4   5   9 393.767 8.80243   1
   5   5   9 36.5117 4.76735   1
   6   5   9 59.6866 4.60324   1
   7   5   9 33.2677 3.80999   1
   8   5   9 19.7089  4.2387   1
   9   5   9 178.404 13.5498   1
  10   5   9 5.73479 5.46503   1
  11   5   9  76.414 7.15886   1
  12   5   9  16.968 7.91706   1
  13   5   9 30.4666 11.2728   1
 -17   6   9 11.6954 8.77908   1
 -16   6   9 2.69683 6.97011   1
 -15   6   9 61.5488 6.74385   1
 -14   6   9 27.4506 7.52193   1
 -13   6   9 29.0744  6.1024   1
 -12   6   9 32.8969 4.56677   1
 -11   6   9 67.3772 4.66941   1
 -10   6   9 170.116 5.59019   1
  -9   6   9  179.10 8.49588   1
  -8   6   9 547.104 12.2245   1
  -7   6   9 599.938 13.2185   1
  -6   6   9 15.5617  1.3857   1
  -5   6   9 8.73182 1.25166   1
  -4   6   9 244.171 6.59251   1
  -3   6   9 42.3032  4.1431   1
  -2   6   9 228.013 6.44515   1
  -1   6   9 29.6287 2.50313   1
   0   6   9 44.8302 3.78352   1
   1   6   9 186.804 18.6218   1
   2   6   9 60.2625 4.90627   1
   3   6   9 380.247 11.6145   1
   4   6   9 13.3433  1.6537   1
   5   6   9 192.362 6.88893   1
   6   6   9 76.5713 7.78639   1
   7   6   9 25.9386 4.10043   1
   8   6   9 111.574 7.67159   1
   9   6   9  262.81 10.9852   1
  10   6   9 22.4279 6.01918   1
  11   6   9 37.2571   6.982   1
  12   6   9 1.03895 7.00548   1
  13   6   9 1.08272  7.4677   1
 -17   7   9 27.1016 9.16671   1
 -16   7   9 -11.205  11.205   1
 -15   7   9 38.6742 6.32308   1
 -14   7   9 173.176 9.46813   1
 -13   7   9 53.2134 5.50033   1
 -12   7   9 410.995 18.1643   1
 -11   7   9 565.188 16.1529   1
 -10   7   9 2.54715 2.29445   1
  -9   7   9 336.999 8.18604   1
  -8   7   9  424.51  9.7719   1
  -7   7   9 5.37088 2.93048   1
  -6   7   9 1047.74 38.3557   1
  -5   7   9 298.711 8.22021   1
  -4   7   9 282.105 11.2211   1
  -3   7   9  375.91  14.968   1
  -2   7   9 106.246 3.79771   1
  -1   7   9 842.772 31.0112   1
   0   7   9 702.778 25.7305   1
   1   7   9 710.279 17.0261   1
   2   7   9 97.3958   3.398   1
   3   7   9 136.237 11.2046   1
   4   7   9 703.606 15.3904   1
   5   7   9 5.06522 3.11149   1
   6   7   9 546.443  15.835   1
   7   7   9 103.219  7.0985   1
   8   7   9 30.6483 6.13168   1
   9   7   9 122.801 9.14292   1
  10   7   9 48.5811 6.71277   1
  11   7   9  56.125 11.5505   1
  12   7   9 22.3518 7.31748   1
 -17   8   9 6.65208 8.74017   1
 -16   8   9  74.681 10.7891   1
 -15   8   9 25.8095 7.91001   1
 -14   8   9 179.153 12.5558   1
 -13   8   9 191.417 9.05092   1
 -12   8   9 123.286 9.70787   1
 -11   8   9 5.99129 4.64754   1
 -10   8   9 393.065 11.7691   1
  -9   8   9 67.0495 10.5306   1
  -8   8   9 181.161  6.0397   1
  -6   8   9 206.873  8.3439   1
  -5   8   9 7.24539 2.28906   1
  -4   8   9 2142.69 78.2827   1
  -3   8   9 1.66493  2.9211   1
  -2   8   9 2030.10 52.5398   1
  -1   8   9 1173.31 42.9302   1
   0   8   9 113.095 5.08223   1
   1   8   9 387.112 10.1021   1
   2   8   9 867.071 27.9009   1
   3   8   9  152.53 7.32563   1
   4   8   9 302.086 10.7939   1
   5   8   9 76.7777 5.76657   1
   7   8   9 9.35903 4.47165   1
   8   8   9 14.8883 5.34376   1
   9   8   9 32.9956 6.30943   1
  10   8   9 105.813 10.1986   1
  11   8   9 10.2672 7.43279   1
  12   8   9  0.5277 7.31672   1
 -17   9   9-2.07376 9.54523   1
 -16   9   9 -0.8328 7.88187   1
 -15   9   9 48.3089 8.33187   1
 -14   9   9 170.858 12.5616   1
 -13   9   9 5.04887 5.89371   1
 -12   9   9 30.8083 5.48779   1
 -11   9   9 177.842 9.71294   1
 -10   9   9 1.54314 4.00411   1
  -9   9   9 39.2904 6.52995   1
  -8   9   9 1345.51 49.5233   1
  -7   9   9 55.6608 3.77073   1
  -6   9   9 374.987 14.2026   1
  -5   9   9   21.58 1.76509   1
  -4   9   9 8.77199 3.34314   1
  -3   9   9 734.118 27.2099   1
  -2   9   9 1650.98 42.9281   1
  -1   9   9 14.7828 2.11038   1
   0   9   9 637.524 23.3746   1
   1   9   9 156.472 6.41704   1
   2   9   9 24.9163 2.57684   1
   3   9   9 115.493 8.18184   1
   4   9   9 39.9985 3.79518   1
   5   9   9 32.5685 6.00162   1
   6   9   9 22.2985  5.5289   1
   7   9   9 134.244 8.61222   1
   8   9   9 45.8543 12.9121   1
   9   9   9  17.357 9.08848   1
  10   9   9  162.10 13.6417   1
  11   9   9 8.50908 7.25627   1
 -16  10   9 42.2836  10.779   1
 -15  10   9  67.475 8.33234   1
 -14  10   9 14.6567 7.53859   1
 -13  10   9 23.1443 5.89421   1
 -12  10   9 372.648 16.4617   1
 -11  10   9 5.91551 3.80571   1
 -10  10   9 544.309 21.0979   1
  -9  10   9 249.682 10.5267   1
  -8  10   9 51.2347 4.19594   1
  -7  10   9 49.8657 3.77573   1
  -6  10   9 433.662 11.9609   1
  -5  10   9 16.3181 3.34962   1
  -4  10   9 473.758 19.2727   1
  -3  10   9 83.2199 8.61415   1
  -2  10   9 58.7926  3.5082   1
  -1  10   9 102.954 4.23488   1
   0  10   9 859.832 31.5292   1
   1  10   9 9.84113 1.70839   1
   3  10   9 4.52607 3.29449   1
   4  10   9 57.9905  5.2914   1
   5  10   9  89.402 7.22297   1
   6  10   9 430.236 16.4583   1
   7  10   9 50.3252 6.05101   1
   8  10   9 253.079 12.0094   1
   9  10   9 11.9722 13.2159   1
  10  10   9-0.62685 7.06453   1
  11  10   9 29.7167 7.71306   1
 -14  11   9 194.743 19.2691   1
 -13  11   9 102.264 9.67616   1
 -12  11   9 8.44342 5.06404   1
 -11  11   9 172.359 9.28942   1
 -10  11   9 118.209 6.75048   1
  -9  11   9 284.484  11.796   1
  -8  11   9 631.343 23.5547   1
  -7  11   9-1.67605 2.09757   1
  -6  11   9 5.87618 3.35925   1
  -5  11   9 186.752 9.64958   1
  -4  11   9 802.761 21.6916   1
  -3  11   9 162.565 5.97502   1
  -2  11   9 1231.14 32.5989   1
  -1  11   9 130.464 4.94673   1
   0  11   9 141.651 5.97605   1
   3  11   9 781.565  31.209   1
   4  11   9 1196.69 45.9652   1
   5  11   9 4.64469 4.77595   1
   6  11   9 249.877 10.9578   1
   7  11   9 51.6449 6.74708   1
   8  11   9 10.1807 7.44541   1
   9  11   9 104.913 14.1041   1
  10  11   9 73.5629 11.4184   1
  -6  12   9 215.477 11.3668   1
  -5  12   9 250.991 12.2094   1
  -4  12   9 285.045 9.69944   1
  -3  12   9 777.633 21.2089   1
  -2  12   9 226.153 10.6079   1
  -1  12   9 499.726 18.7299   1
   2  12   9 386.587 17.9189   1
   3  12   9 10.2023 6.79817   1
   4  12   9 39.2982 7.60512   1
   5  12   9 82.5883 11.7339   1
   6  12   9 34.9284 8.73708   1
   7  12   9 140.189 17.7819   1
   8  12   9 16.1462 9.93306   1
   9  12   9 15.1001 10.4879   1
  -5  13   9 261.975 11.8262   1
  -4  13   9 210.677 10.7923   1
  -3  13   9  578.00 22.0554   1
  -2  13   9 145.785 7.22273   1
   2  13   9 152.407 12.3083   1
   3  13   9 56.1782 8.02546   1
   4  13   9 18.4573 7.97044   1
   5  13   9 44.5536 9.57351   1
   6  13   9 134.949 15.3164   1
   7  13   9 180.769 15.7199   1
   8  13   9 121.908 15.0277   1
  -5  14   9 49.5739 4.65863   1
  -4  14   9 155.678 8.06016   1
   1  14   9 196.652 13.5639   1
   2  14   9-5.48612 7.17027   1
   3  14   9 355.645 18.8754   1
   4  14   9 352.445 19.1676   1
   5  14   9 31.9027  10.357   1
   6  14   9  85.197 11.1698   1
   7  14   9 19.1516 10.4065   1
  -7  15   9 1095.12 41.5633   1
  -6  15   9  217.21 11.4582   1
  -5  15   9 475.774 19.9435   1
   0  15   9 19.0398 7.61391   1
   1  15   9 601.671 26.1228   1
   2  15   9 54.8993 9.21498   1
   3  15   9 6.66058 8.75134   1
   4  15   9 46.4094 13.6772   1
   5  15   9 293.168 18.6096   1
   6  15   9 17.4452 9.96868   1
  -8  16   9 351.051 16.9633   1
  -7  16   9 94.1741 9.32818   1
  -6  16   9 76.8064 8.48897   1
  -1  16   9 205.169 19.4232   1
   0  16   9-1.67855 7.56855   1
   1  16   9 125.541 13.3922   1
   2  16   9 17.8948 9.15132   1
   4  16   9-5.78808 9.50193   1
   5  16   9 47.6868 11.2006   1
 -10  17   9 102.219 11.7732   1
  -9  17   9    0.00 6.33437   1
  -8  17   9 21.5661 6.76087   1
  -7  17   9 163.795 11.4309   1
  -2  17   9 60.6134 8.84302   1
  -1  17   9 348.904 18.4525   1
   0  17   9 16.7019 8.77001   1
   2  17   9 15.3006 9.50852   1
   3  17   9 158.466 15.2686   1
   4  17   9 15.3126 10.3469   1
 -12  18   9 24.2075 8.62172   1
 -11  18   9  171.92 12.8423   1
 -10  18   9 25.0209 7.50626   1
  -9  18   9 9.21276 7.11986   1
  -3  18   9 72.8937 9.21184   1
  -2  18   9 100.193 10.4374   1
  -1  18   9  166.30 21.6222   1
   0  18   9 25.2449 9.51629   1
   1  18   9 536.357 24.7328   1
   2  18   9 1.64259  9.8752   1
   3  18   9 117.588  11.962   1
 -13  19   9 91.6837 10.3209   1
 -12  19   9 8.46716 6.84886   1
 -11  19   9 12.6419 7.33951   1
  -5  19   9 2.91562 8.32892   1
  -4  19   9 114.702 15.7929   1
  -3  19   9 134.266 19.4723   1
  -2  19   9 4.12535 8.26057   1
  -1  19   9 392.417 19.7418   1
   0  19   9 0.82317 9.01562   1
   1  19   9   11.46 9.41459   1
  -4  20   9-7.77794 9.82271   1
  -3  20   9 91.0564 9.79856   1
  -2  20   9 41.5371 8.55461   1
  -1  20   9-8.12698 8.12698   1
  -4 -18  10-8.58159 8.58159   1
  -3 -18  10 37.9928 8.98314   1
  -2 -18  10 3.69559 9.43011   1
   7 -18  10 9.23251 6.30219   1
   8 -18  10  13.394 7.53226   1
   9 -18  10 31.2249 7.49279   1
  10 -18  10 9.08281 8.26338   1
  -5 -17  10-8.21026 8.21026   1
  -4 -17  10 18.8757 8.20727   1
  -2 -17  10 135.059 12.0116   1
  -1 -17  10 176.729 12.5025   1
   0 -17  10 20.5309 7.96199   1
   7 -17  10 36.3706 6.76262   1
   9 -17  10 31.9553 7.56678   1
  10 -17  10 2.08779 6.68292   1
  11 -17  10 11.5952 7.45615   1
  12 -17  10 31.9146 8.18649   1
  13 -17  10 19.7256 8.85246   1
  -7 -16  10 80.3448 11.2433   1
  -6 -16  10 69.5918 10.7079   1
  -5 -16  10 41.9524 9.45599   1
  -4 -16  10  208.09 21.0587   1
  -3 -16  10-2.90907 7.89321   1
  -2 -16  10 81.5245 8.36328   1
  -1 -16  10 155.122 11.3536   1
   0 -16  10 162.105 10.5541   1
   1 -16  10 50.8069 5.92966   1
   8 -16  10  145.36 11.8609   1
   9 -16  10 25.7866 7.18429   1
  10 -16  10 57.2515 7.99911   1
  11 -16  10 79.0322 11.2932   1
  12 -16  10 7.86644 7.45086   1
  13 -16  10 109.856 12.2496   1
  14 -16  10 45.3454 8.82356   1
  -8 -15  10 100.088 12.1419   1
  -7 -15  10 30.1394 9.90831   1
  -6 -15  10 22.6478 9.46858   1
  -5 -15  10 30.9981  9.9178   1
  -4 -15  10 58.2261 9.14598   1
  -3 -15  10 654.531 27.2246   1
  -2 -15  10 465.464 20.6394   1
  -1 -15  10 87.1526 9.30275   1
   0 -15  10 7.20875 5.08972   1
   1 -15  10 48.4248 6.79166   1
   2 -15  10 0.42651 3.40196   1
   8 -15  10 73.8361 10.1829   1
   9 -15  10 207.246 13.5638   1
  10 -15  10 4.64682 6.75809   1
  11 -15  10  2.5228 7.14627   1
  12 -15  10 19.1944 7.50824   1
  13 -15  10 34.6412 9.89747   1
  14 -15  10 4.46739 7.72081   1
  15 -15  10  7.1816 7.58217   1
  -9 -14  10 37.5548  11.809   1
  -8 -14  10-1.65286 10.3526   1
  -7 -14  10 180.501 16.0752   1
  -6 -14  10 51.6688 10.3338   1
  -5 -14  10 83.2121 9.98386   1
  -4 -14  10 108.125 15.5065   1
  -3 -14  10 29.9519 6.74447   1
  -2 -14  10 177.974 11.4449   1
  -1 -14  10 143.615 9.76932   1
   1 -14  10 633.445 24.2343   1
   2 -14  10-1.69519  2.9742   1
   3 -14  10 22.0628 2.97078   1
   8 -14  10 85.6742 9.75253   1
   9 -14  10  108.99 11.0277   1
  10 -14  10 184.613 13.1259   1
  12 -14  10-3.77733 7.12382   1
  13 -14  10 3.32451 7.88951   1
  14 -14  10    0.00 8.20053   1
  15 -14  10  -7.669   7.669   1
  -9 -13  10 176.254 16.6318   1
  -8 -13  10  18.974 10.3101   1
  -7 -13  10 1.64899 9.08424   1
  -6 -13  10  79.838 10.3959   1
  -4 -13  10 8.86842 6.74968   1
  -3 -13  10 583.872 24.1885   1
  -2 -13  10 144.689 10.2121   1
   0 -13  10 95.7421 6.80386   1
   1 -13  10 380.132 15.2881   1
   2 -13  10 325.067 13.1384   1
   3 -13  10  114.64 5.92514   1
   8 -13  10 98.2766 9.31435   1
   9 -13  10 110.635 10.5975   1
  10 -13  10 65.2423 7.62494   1
  11 -13  10 87.8951 10.9894   1
  12 -13  10 17.6553 7.56655   1
  13 -13  10 384.462 19.5944   1
  15 -13  10 91.9613 10.1725   1
  16 -13  10-7.62301 7.62301   1
 -10 -12  10 44.3184 11.7017   1
  -9 -12  10 71.4263 11.5557   1
  -8 -12  10 62.7367 11.1484   1
  -7 -12  10  480.92 22.8405   1
  -6 -12  10 67.8485 14.2444   1
  -5 -12  10 90.3529 11.4026   1
  -4 -12  10 102.793  10.193   1
  -3 -12  10 468.879 20.0295   1
  -1 -12  10 14.4935 3.83981   1
   0 -12  10 1114.49 41.2266   1
   1 -12  10 5.50956 2.96747   1
   2 -12  10 7.60388 2.53463   1
   3 -12  10 1585.84 95.0626   1
   7 -12  10 193.762 13.0863   1
   8 -12  10 14.7996 5.49929   1
   9 -12  10 979.709 38.1161   1
  10 -12  10 111.845 10.5921   1
  11 -12  10 557.017 24.1096   1
  12 -12  10 -1.6809 11.7864   1
  13 -12  10 9.19356 7.94444   1
  14 -12  10 72.8645 12.8334   1
  15 -12  10 81.4283 10.2299   1
  16 -12  10-7.27913 8.49715   1
 -11 -11  10  319.78 20.2472   1
 -10 -11  10  11.584  10.763   1
  -8 -11  10    0.00 8.70924   1
  -7 -11  10 186.495  14.222   1
  -6 -11  10 6.33304  6.7465   1
  -5 -11  10 685.921 27.6286   1
  -4 -11  10 25.1806 5.97887   1
  -2 -11  10 142.191 8.11383   1
  -1 -11  10 1434.30 52.7909   1
   0 -11  10 477.913 18.6596   1
   1 -11  10 2596.68 94.6101   1
   2 -11  10 123.276 5.03042   1
   3 -11  10 1100.12 29.2203   1
   6 -11  10 576.772 24.7979   1
   7 -11  10 512.383 22.7509   1
   8 -11  10 146.587 11.8235   1
   9 -11  10 252.299 13.1229   1
  10 -11  10 42.7921 6.77424   1
  11 -11  10 56.2813 8.04019   1
  12 -11  10 10.9614 7.16318   1
  13 -11  10 167.079 13.8215   1
  14 -11  10 31.9568 9.12484   1
  15 -11  10-6.56737 8.62888   1
  16 -11  10-3.25771 8.94654   1
 -12 -10  10  2.1371 11.5546   1
 -11 -10  10  129.34 16.2221   1
  -9 -10  10 350.772 19.8526   1
  -8 -10  10 188.548 14.5965   1
  -7 -10  10 63.6121 8.42725   1
  -6 -10  10 15.7192 6.37703   1
  -5 -10  10 431.572 18.8022   1
  -3 -10  10 1475.05 54.7861   1
  -2 -10  10 831.247 31.1481   1
  -1 -10  10 393.533 11.9092   1
   0 -10  10 187.844 6.69791   1
   1 -10  10 695.334 18.9774   1
   2 -10  10 962.443 33.0342   1
   3 -10  10 1165.52 156.522   1
   4 -10  10 10.4583 4.59923   1
   5 -10  10 75.4038 5.60475   1
   6 -10  10 8.81683 4.61404   1
   7 -10  10  426.09 25.4624   1
   8 -10  10 187.298 7.91174   1
   9 -10  10 772.425 22.1257   1
  10 -10  10 14.4123 5.93509   1
  11 -10  10 17.3518 6.76873   1
  12 -10  10 26.9956 7.16725   1
  13 -10  10 124.041 12.9911   1
  14 -10  10 270.079 17.4491   1
  15 -10  10 154.792 15.2322   1
  16 -10  10 6.94433 9.39585   1
 -12  -9  10 31.4628 11.3298   1
 -11  -9  10 137.539 16.1114   1
 -10  -9  10 101.669 9.69916   1
  -9  -9  10 627.749  19.988   1
  -8  -9  10 21.4588 5.74376   1
  -7  -9  10 942.517 26.5373   1
  -6  -9  10 596.595 17.6611   1
  -5  -9  10 767.487  30.033   1
  -4  -9  10 463.861 18.8814   1
  -3  -9  10 71.4591 5.99327   1
  -2  -9  10 65.3932 4.31545   1
  -1  -9  10 2630.76 68.2455   1
   0  -9  10 688.946 18.7273   1
   1  -9  10 135.342 4.87836   1
   2  -9  10 277.362  8.3589   1
   3  -9  10 2703.94 69.7738   1
   4  -9  10 567.055 16.3814   1
   5  -9  10 2213.56 58.0958   1
   6  -9  10 276.095 8.55968   1
   7  -9  10 458.976 25.8809   1
   8  -9  10 454.817 13.6982   1
   9  -9  10 159.937 8.96864   1
  10  -9  10 908.259 35.1977   1
  11  -9  10 550.192 23.2938   1
  12  -9  10 231.639 13.9266   1
  13  -9  10 572.617  25.569   1
  14  -9  10 15.3813 8.73398   1
  15  -9  10 12.7798  9.4789   1
  16  -9  10 62.3113  9.8381   1
 -13  -8  10  2.1263 11.9134   1
 -12  -8  10 185.247 12.5732   1
 -11  -8  10 171.646 12.9511   1
 -10  -8  10 16.5022 6.88415   1
  -9  -8  10 98.8238 10.0444   1
  -8  -8  10 332.845 12.5201   1
  -7  -8  10  88.744 12.1631   1
  -6  -8  10 1974.53 51.9089   1
  -5  -8  10 1713.81 44.9948   1
  -4  -8  10 188.279 6.96456   1
  -3  -8  10 1602.96 58.9444   1
  -2  -8  10 59.4873 3.84476   1
  -1  -8  10 68.2378 3.57767   1
   0  -8  10 7960.06 306.458   1
   1  -8  10 9888.35 596.394   1
   2  -8  10 3377.70 86.8879   1
   3  -8  10 1886.46 49.4629   1
   4  -8  10 733.653 21.4737   1
   5  -8  10 632.072 17.8828   1
   6  -8  10 3522.41 129.198   1
   7  -8  10  874.08 39.3827   1
   8  -8  10 1082.03  29.278   1
   9  -8  10 1309.29 98.3846   1
  10  -8  10  76.216 7.45724   1
  11  -8  10 63.5812 9.74588   1
  12  -8  10 423.303 19.8316   1
  13  -8  10 12.1523 7.96461   1
  14  -8  10 270.613 17.0393   1
  15  -8  10  34.243  12.374   1
  16  -8  10 -2.4659 9.86362   1
 -13  -7  10 146.911 12.4185   1
 -12  -7  10 19.3971 13.6253   1
 -11  -7  10 58.3993 11.9781   1
 -10  -7  10 222.557 11.4839   1
  -9  -7  10  966.54 27.4079   1
  -8  -7  10 2160.19 56.9076   1
  -7  -7  10 693.053 19.8531   1
  -6  -7  10 195.556 7.71769   1
  -5  -7  10 41.4949  3.9181   1
  -4  -7  10 5966.61 153.164   1
  -3  -7  10 1748.97  63.864   1
  -2  -7  10 6256.42 173.269   1
  -1  -7  10 3379.38 87.0949   1
   0  -7  10 818.648  21.678   1
   1  -7  10 1794.80 46.6248   1
   2  -7  10 5655.40 162.659   1
   3  -7  10 268.624 8.52902   1
   4  -7  10 4117.99 106.257   1
   5  -7  10 175.013 5.71846   1
   6  -7  10 1644.71 34.9885   1
   7  -7  10 52.1509 3.51976   1
   8  -7  10 1199.36 54.8654   1
   9  -7  10 53.0074 7.64647   1
  10  -7  10 773.469 22.0802   1
  11  -7  10 18.6673 6.36777   1
  12  -7  10 22.7909 7.17323   1
  13  -7  10 25.9769 8.38189   1
  14  -7  10 3.74364 8.72855   1
  15  -7  10 57.3555 15.6801   1
  16  -7  10 159.847 16.0704   1
 -14  -6  10 107.054 10.0808   1
 -13  -6  10 97.2809 9.08074   1
 -12  -6  10 451.922 17.0449   1
 -11  -6  10 375.346 14.6534   1
 -10  -6  10  309.80 12.5969   1
  -9  -6  10 482.099 15.4388   1
  -8  -6  10 949.578 26.1845   1
  -7  -6  10 583.339 24.1086   1
  -6  -6  10 2105.61 55.0145   1
  -5  -6  10 620.258 17.1663   1
  -4  -6  10 475.465 13.2851   1
  -3  -6  10 348.796  33.059   1
  -2  -6  10 247.455 7.36587   1
  -1  -6  10 11.8748 1.49683   1
   0  -6  10 6921.10 249.954   1
   1  -6  10 2699.13 69.6377   1
   2  -6  10 826.394 22.2937   1
   3  -6  10 584.232 16.3187   1
   4  -6  10 147.716 5.60393   1
   5  -6  10 1556.37 51.5311   1
   6  -6  10 8519.73 373.004   1
   7  -6  10 1056.61 48.1115   1
   8  -6  10 231.706 14.8649   1
   9  -6  10 82.7342 12.1333   1
  10  -6  10 105.252  6.8098   1
  11  -6  10 58.1729  7.2158   1
  12  -6  10 1285.27 49.3833   1
  13  -6  10 23.4453 8.37548   1
  14  -6  10 42.3426 9.54395   1
  15  -6  10 11.5474 10.7289   1
  16  -6  10 81.3563 11.5589   1
 -14  -5  10 32.0774 8.59806   1
 -13  -5  10 230.055 17.6191   1
 -12  -5  10  424.67 15.7735   1
 -11  -5  10 43.8039 7.00504   1
 -10  -5  10 1075.58 29.9728   1
  -9  -5  10 420.282 13.8613   1
  -8  -5  10 1920.08 45.4624   1
  -7  -5  10 648.978 18.1414   1
  -6  -5  10 26.2174  2.8833   1
  -5  -5  10 113.591 6.85541   1
  -4  -5  10 1138.14  29.937   1
  -3  -5  10 317.134 8.30399   1
  -2  -5  10 152.149  6.2742   1
  -1  -5  10 47.3384 2.83832   1
   0  -5  10 2440.22 51.0383   1
   1  -5  10  80.323 3.94496   1
   2  -5  10 9818.16 252.836   1
   3  -5  10 2006.73  42.352   1
   4  -5  10 1538.03 63.9309   1
   5  -5  10 5128.79 185.634   1
   6  -5  10 8037.03 197.207   1
   7  -5  10 51.1696 3.64193   1
   8  -5  10 2999.71 96.1332   1
   9  -5  10 53.2758 3.36801   1
  10  -5  10 1246.40 65.0603   1
  11  -5  10 203.113 13.1726   1
  12  -5  10 201.262 13.9271   1
  13  -5  10 9.19541 8.36583   1
  14  -5  10 95.3527  11.197   1
  15  -5  10 62.2986 11.1424   1
  16  -5  10 176.453 16.5731   1
 -15  -4  10  90.028 9.37387   1
 -14  -4  10 370.577 15.8326   1
 -13  -4  10 69.7918 8.16555   1
 -12  -4  10 497.006 17.1562   1
 -11  -4  10 80.0577 6.81172   1
 -10  -4  10 329.895 12.1421   1
  -9  -4  10 16.0885 4.23703   1
  -8  -4  10 2111.89 79.2515   1
  -7  -4  10 161.585 6.55658   1
  -6  -4  10 87.2876 4.56325   1
  -5  -4  10 3614.35 75.7106   1
  -4  -4  10 2543.73 65.2442   1
  -3  -4  10 1449.27  30.483   1
  -2  -4  1021322.00 445.748   1
  -1  -4  10  208.95  4.7363   1
   0  -4  10 2559.00 81.7411   1
   1  -4  10 5749.59 104.734   1
   2  -4  10 910.358 19.4566   1
   3  -4  10 2078.62 56.8572   1
   4  -4  1013288.00 336.781   1
   5  -4  10 1052.27 23.5389   1
   6  -4  10 4433.66  92.802   1
   7  -4  10 440.985 13.9596   1
   8  -4  10 332.988 9.30078   1
   9  -4  10 52.5709 3.85813   1
  10  -4  10 984.238  29.427   1
  11  -4  10  118.24 6.73596   1
  12  -4  10 1325.04 51.0068   1
  13  -4  10 8.35264 7.93351   1
  14  -4  10 97.7007 14.4859   1
  15  -4  10 100.271  15.267   1
  16  -4  10 437.922 22.8722   1
 -15  -3  10 9.48879 8.18937   1
 -14  -3  10 243.127 13.4867   1
 -13  -3  10 36.7624 7.30707   1
 -12  -3  10 1160.06  32.534   1
 -11  -3  10 65.4528 6.25134   1
 -10  -3  10 646.176 18.9728   1
  -9  -3  10 103.432 7.08089   1
  -8  -3  10 20.6878 4.73923   1
  -7  -3  10 298.186 9.68832   1
  -6  -3  10 2295.37 75.0182   1
  -5  -3  10 1378.17  35.924   1
  -4  -3  1010008.30  209.71   1
  -3  -3  10 740.926  21.402   1
  -2  -3  10 295.258 15.5062   1
  -1  -3  1023554.70 492.061   1
   0  -3  10 8304.99 151.129   1
   1  -3  10 2570.85 54.3878   1
   2  -3  1012754.90 268.048   1
   3  -3  10 5554.97 229.645   1
   4  -3  10 99.7989 2.52884   1
   5  -3  10 291.773  5.8389   1
   6  -3  10 1919.90 77.2486   1
   7  -3  10 157.353 7.46185   1
   8  -3  10 2173.24 53.8218   1
   9  -3  10 10.0233 2.78025   1
  10  -3  10 81.8419 4.87799   1
  11  -3  10 534.364 15.8967   1
  12  -3  10 1204.53 32.5912   1
  13  -3  10 160.842 14.5804   1
  14  -3  10  308.38 19.0194   1
  15  -3  10 30.9733 10.3244   1
  16  -3  10  28.861 10.8766   1
 -16  -2  10 152.213 12.3589   1
 -15  -2  10 1.61677 7.82438   1
 -14  -2  10 166.862 21.0663   1
 -13  -2  10 186.966 11.4237   1
 -12  -2  10 62.9118 6.64597   1
 -11  -2  10 82.5856 6.79284   1
 -10  -2  10 386.125 12.8331   1
  -9  -2  10 774.261 33.1069   1
  -8  -2  10 2419.86 62.7435   1
  -7  -2  10 227.317 7.60017   1
  -6  -2  10 73.8766 3.92907   1
  -5  -2  10 353.686 15.0158   1
  -4  -2  10 1997.92 53.3552   1
  -3  -2  10 6203.56 130.094   1
  -1  -2  1014237.30  297.65   1
   0  -2  10 2586.72 47.1997   1
   1  -2  10 2284.82 52.4303   1
   2  -2  10 6848.96 209.814   1
   3  -2  10 220.497 4.66443   1
   4  -2  10 1131.84 33.0491   1
   5  -2  10 207.269 9.04389   1
   6  -2  10 14.4648 1.34746   1
   7  -2  10 3402.93 163.782   1
   8  -2  10 2337.39 108.047   1
   9  -2  10 1830.36 56.7743   1
  10  -2  10 1033.21 27.8403   1
  11  -2  10 22.4977 6.78888   1
  12  -2  10 130.555 8.36429   1
  13  -2  10  214.66 12.2606   1
  14  -2  10 395.098 21.8764   1
  15  -2  10 93.0967 11.9956   1
  16  -2  10  227.29  18.132   1
 -16  -1  10 86.3551 9.03539   1
 -15  -1  10 11.0083 7.63332   1
 -14  -1  10 110.594 10.9507   1
 -13  -1  10 19.9379 6.46394   1
 -12  -1  10 1147.26 31.9007   1
 -11  -1  10 122.657 8.27449   1
 -10  -1  10 272.977 10.1349   1
  -9  -1  10 359.401 11.2509   1
  -8  -1  10 1303.32 34.3572   1
  -7  -1  10 67.5833 5.13887   1
  -6  -1  1011638.60  299.41   1
  -5  -1  10 48.8509 2.67649   1
  -4  -1  10 6020.58 154.856   1
  -3  -1  10 3928.38 143.316   1
  -2  -1  1015529.70 280.973   1
  -1  -1  1010589.10 191.952   1
   0  -1  10 1498.78  44.421   1
   1  -1  10 965.687 24.1862   1
   2  -1  10 2079.90 95.4692   1
   3  -1  1024930.40 637.715   1
   4  -1  10 1596.47 30.4194   1
   5  -1  1011824.60 252.305   1
   6  -1  10 5991.14 153.733   1
   7  -1  10 68.7229 11.4212   1
   8  -1  10 3274.82 118.688   1
   9  -1  10 356.548 14.6456   1
  10  -1  10 319.724 11.5571   1
  11  -1  10 890.756 24.8665   1
  12  -1  10 715.572 20.8681   1
  13  -1  10 2.91354 7.28385   1
  14  -1  10 -10.314 14.8498   1
  15  -1  10 38.2019 11.2154   1
 -16   0  10 500.406 18.0043   1
 -15   0  10 17.1851 7.90948   1
 -14   0  10 197.562 11.6975   1
 -13   0  10 874.819 26.5124   1
 -12   0  10 955.347 27.0886   1
 -11   0  10 433.442 13.9718   1
 -10   0  10 2653.43 90.3299   1
  -9   0  10 463.679 13.5057   1
  -8   0  10 4423.66 113.713   1
  -7   0  10 1174.48 30.7788   1
  -6   0  10 2745.82 70.6395   1
  -5   0  10 6002.03 154.409   1
  -4   0  1010583.40 389.623   1
  -3   0  10 4158.51 107.241   1
  -1   0  10 32.4129 2.69703   1
   0   0  10 3192.35   68.87   1
   1   0  1013444.20 285.474   1
   2   0  10 1882.47 60.1491   1
   3   0  1010245.20 214.603   1
   4   0  1015447.10  279.82   1
   5   0  10 2593.04 47.0833   1
   6   0  10 299.752  23.676   1
   7   0  10 5130.89 131.572   1
   8   0  10 599.697 16.6585   1
   9   0  10 2772.29 71.8728   1
  10   0  10 16.0641 4.50366   1
  11   0  10 106.549 8.77721   1
  12   0  10 83.8817 8.50294   1
  13   0  10 235.255  11.358   1
  14   0  10 26.4157  11.965   1
  15   0  10 348.484 21.3121   1
 -16   1  10 135.831  12.862   1
 -15   1  10 74.5294 9.47441   1
 -14   1  10 1269.63 35.3176   1
 -13   1  10 280.624 12.1042   1
 -12   1  10 1223.29 33.4134   1
 -11   1  10 255.902 12.7656   1
 -10   1  10 26.3133 4.11114   1
  -9   1  10 551.866 15.5982   1
  -8   1  10 938.693 24.9396   1
  -7   1  10 2464.15 63.5636   1
  -6   1  1016989.70 436.014   1
  -5   1  10 34.9225  2.0067   1
  -4   1  10 9010.63 231.475   1
  -3   1  10 6526.69 167.764   1
  -2   1  1020575.20 554.259   1
  -1   1  10 5622.98 146.423   1
   0   1  10 382.865 15.5509   1
   1   1  10 89.2434 2.63555   1
   2   1  10 467.082 17.6621   1
   3   1  1028693.00 1247.63   1
   4   1  10 3151.92 61.2631   1
   5   1  10 338.159 7.95269   1
   6   1  10 43.1592  3.1595   1
   7   1  10  28.082  2.8579   1
   8   1  10 485.242 14.0647   1
   9   1  10 610.314 17.3376   1
  10   1  10 418.545  18.109   1
  11   1  10 262.585 10.8375   1
  12   1  10 246.654 11.2951   1
  13   1  10 47.0571 7.11283   1
  14   1  10 108.659  10.597   1
  15   1  10 286.544 19.8298   1
 -17   2  10 105.297 9.54553   1
 -16   2  10 143.998  11.633   1
 -15   2  10  12.018 6.87448   1
 -14   2  10 10.1553 6.31353   1
 -13   2  10 928.908 26.5053   1
 -12   2  10 145.928 8.64576   1
 -11   2  10 2903.56 75.5435   1
 -10   2  10 2205.65 57.5589   1
  -9   2  10 646.695 17.8247   1
  -8   2  10 207.661 7.02521   1
  -7   2  10 618.064 16.6183   1
  -5   2  10 2457.06 63.2024   1
  -4   2  10 2437.45 50.9897   1
  -3   2  10 9.60813 1.23659   1
  -2   2  10 1329.80 27.8604   1
  -1   2  10 984.496 25.4571   1
   0   2  10 6007.65 155.385   1
   1   2  10 4828.88  125.13   1
   2   2  10 477.668 15.2355   1
   3   2  10 156.575  8.7037   1
   4   2  10 525.133 11.3531   1
   5   2  10 1619.01 34.1664   1
   6   2  10 278.323 8.41741   1
   7   2  10 3351.60 86.3404   1
   8   2  10 132.462 6.26343   1
   9   2  10 3.76488  3.7854   1
  10   2  10 74.1549 8.91807   1
  11   2  10  593.87 18.0717   1
  12   2  10 4.14073 9.11356   1
  13   2  10 435.859 16.7464   1
  14   2  10 114.331 15.7951   1
  15   2  10 68.5452 12.8509   1
 -17   3  10 206.649 12.1374   1
 -16   3  10 328.618 14.1089   1
 -15   3  10 303.004 13.4728   1
 -14   3  10 309.949 12.8006   1
 -13   3  10 1298.25 40.4779   1
 -12   3  10 288.948 11.0473   1
 -11   3  10 2047.65  43.878   1
 -10   3  10 2157.38 56.2337   1
  -9   3  10 2936.57 75.9255   1
  -8   3  10 510.285 13.9508   1
  -7   3  10 963.532 33.1532   1
  -6   3  10 1033.00 18.9593   1
  -5   3  1017345.00  510.32   1
  -4   3  10 1379.18 28.9651   1
  -3   3  10 9019.10 188.594   1
  -2   3  10 7444.38 194.317   1
  -1   3  1016959.70 433.987   1
   0   3  1013464.90 281.219   1
   1   3  10 4669.25 120.046   1
   2   3  10 1310.75 27.5637   1
   3   3  1016330.20 605.175   1
   4   3  10 3488.21 89.4054   1
   5   3  10 3567.23 74.7997   1
   6   3  10 1572.70 40.9556   1
   7   3  10 3668.92 94.6133   1
   8   3  10 55.3161 6.07517   1
   9   3  10 907.459 25.0888   1
  10   3  10 153.112 12.6702   1
  11   3  10 16.4679 6.09074   1
  12   3  10 51.3301 7.43585   1
  13   3  10 547.391 39.0169   1
  14   3  10 4.08964 11.9482   1
 -17   4  10 260.395 13.6138   1
 -16   4  10 71.4219 7.92915   1
 -15   4  10 112.023 10.2074   1
 -14   4  10 59.1395 7.11347   1
 -13   4  10 1088.04  30.146   1
 -12   4  10 29.8197 4.78126   1
 -11   4  10 3.73689 3.74705   1
 -10   4  10 97.7706 8.34925   1
  -9   4  10 1410.03 30.1666   1
  -8   4  10 345.626 8.14082   1
  -7   4  1011541.90 241.863   1
  -6   4  10 5903.45 123.769   1
  -5   4  10 3250.03  68.005   1
  -4   4  10 2769.51 57.9797   1
  -3   4  10 6057.01 219.547   1
  -2   4  10 4050.32 103.858   1
  -1   4  1019559.80 500.359   1
   0   4  10 5388.27 117.868   1
   1   4  10 1766.06  37.051   1
   2   4  10 991.299 25.5907   1
   3   4  10 17.9468 1.51174   1
   4   4  10 56.6067   3.666   1
   5   4  10 2970.90  62.452   1
   6   4  10 440.299 12.5847   1
   7   4  10 40.0202  9.0969   1
   8   4  10 33.7194  4.1006   1
   9   4  10 735.765 21.0463   1
  10   4  10 13.0699 5.18981   1
  11   4  10 920.712 26.4087   1
  12   4  10 15.7817 6.51576   1
  13   4  10 157.807 11.1487   1
  14   4  10 157.843 18.2999   1
 -17   5  10 565.039 26.4287   1
 -16   5  10 10.8715 8.51074   1
 -15   5  10 404.513 14.8232   1
 -14   5  10 740.497 32.5543   1
 -13   5  10 2.25033 5.02306   1
 -12   5  10 8.34683 4.86056   1
 -11   5  10 2384.14  62.249   1
 -10   5  10 14.9142 2.98284   1
  -9   5  10 3867.31 81.3613   1
  -8   5  10  498.43 11.1222   1
  -7   5  10 6.72131 2.56814   1
  -6   5  10 2765.89 58.0081   1
  -5   5  1014272.60 558.591   1
  -4   5  10 2201.18 97.5683   1
  -3   5  10 7701.12 307.234   1
  -2   5  10 76.0756 4.55424   1
  -1   5  10 493.265 12.9373   1
   0   5  10 9435.47 241.496   1
   1   5  10 550.074 26.7766   1
   2   5  10 1319.15 46.7921   1
   3   5  10 740.016 19.2582   1
   4   5  10 516.582 16.4881   1
   5   5  10 86.0404 3.30606   1
   6   5  10 390.848 11.6473   1
   7   5  10 424.332  17.907   1
   8   5  10 129.703 7.40285   1
   9   5  10 979.654 27.2019   1
  10   5  10 460.977 16.3644   1
  11   5  10 33.8234 7.02554   1
  12   5  10 136.188 20.2206   1
  13   5  10 335.463 19.2479   1
 -17   6  10 31.3646 9.19548   1
 -16   6  10 3.43192  7.6772   1
 -15   6  10 853.641 24.6838   1
 -14   6  10  7.5509 5.46342   1
 -13   6  10 347.772 12.4725   1
 -12   6  10 451.538 14.0383   1
 -11   6  10 77.0994 7.62388   1
 -10   6  10  31.747 2.80419   1
  -9   6  10 1039.44 22.6022   1
  -8   6  10 236.846 7.11221   1
  -7   6  10 2942.93 100.567   1
  -6   6  10 172.868 5.28404   1
  -5   6  10 823.512 29.9268   1
  -4   6  10 144.807 6.22785   1
  -3   6  1011774.90 430.269   1
  -2   6  10 2129.40 77.3417   1
  -1   6  10 2366.89 86.0403   1
   0   6  10 6538.21 237.087   1
   1   6  10 3533.66 90.4804   1
   2   6  10 1103.23  28.547   1
   3   6  10 8600.95 220.292   1
   4   6  10 1073.87 22.9703   1
   5   6  10 3381.35 87.1689   1
   6   6  10 247.969 9.11325   1
   7   6  10 26.8421 4.24958   1
   8   6  10 188.156 9.02223   1
   9   6  10 1645.93 44.0904   1
  10   6  10 204.722 10.6866   1
  11   6  10 719.714 22.0073   1
  12   6  10 105.555 9.20413   1
  13   6  10 17.6303 7.80974   1
 -17   7  10 98.4592 10.8491   1
 -16   7  10 27.3892  12.033   1
 -15   7  10 5.24991 5.72717   1
 -14   7  10 110.784 10.6665   1
 -13   7  10  294.34 11.3795   1
 -12   7  10 7.28737 4.14835   1
 -11   7  10 2117.68 77.8338   1
 -10   7  10  142.73 5.01197   1
  -9   7  10 76.8258 3.89068   1
  -8   7  10 940.818 25.6588   1
  -7   7  10 3943.26 134.124   1
  -5   7  1014028.80 359.329   1
  -4   7  10 87.2924 4.98757   1
  -3   7  10 1235.06 45.3534   1
  -2   7  10 164.453 7.51234   1
  -1   7  10 5496.40 199.262   1
   0   7  10 3027.36 109.793   1
   1   7  10 6016.52 129.069   1
   2   7  10 53.2804 2.45815   1
   3   7  10 1397.11 36.1188   1
   4   7  10 1498.58 31.8733   1
   5   7  10 489.733 19.8877   1
   6   7  10 1173.77   31.34   1
   7   7  10 1409.46 37.7205   1
   8   7  10 110.164  8.3523   1
   9   7  10 158.202 9.84963   1
  10   7  10 312.545 12.9828   1
  11   7  10 30.1406 10.3232   1
  12   7  10 61.4446 8.10588   1
 -17   8  10 95.3439 13.3249   1
 -16   8  10 5.81352 9.12703   1
 -15   8  10 629.071 27.0662   1
 -14   8  10 63.2021 7.95277   1
 -13   8  10 225.099 9.50102   1
 -12   8  10 1088.02 29.3969   1
 -11   8  10 2519.04 92.1253   1
 -10   8  10 671.573 27.8624   1
  -9   8  10 4249.76 189.321   1
  -8   8  10  265.83 10.4947   1
  -7   8  10 3019.35 109.614   1
  -6   8  10 3127.16 113.486   1
  -5   8  10 1740.22  44.779   1
  -4   8  10 5689.85 206.242   1
  -3   8  10 1967.55 50.9158   1
  -2   8  10 3563.23 91.5458   1
  -1   8  10 4516.62  163.44   1
   0   8  10 743.627 27.5624   1
   1   8  10 2262.43 51.7824   1
   2   8  10 3574.06 91.6828   1
   3   8  10 2306.75 59.4427   1
   4   8  10 799.273 30.6465   1
   5   8  10 1199.31 31.9574   1
   6   8  10 2339.23 61.0959   1
   7   8  10 399.063  13.184   1
   8   8  10 151.804 10.4533   1
   9   8  10 238.914 11.2895   1
  10   8  10 284.193 14.2624   1
  11   8  10 326.166 14.2234   1
  12   8  10 99.3856 10.2289   1
 -16   9  10-1.65643 8.30197   1
 -15   9  10 9.15929 7.07854   1
 -14   9  10 757.487 30.5653   1
 -13   9  10  326.04 15.5655   1
 -12   9  10 111.813 8.86479   1
 -11   9  10 35.4708  4.6433   1
 -10   9  10 8.86413 3.37825   1
  -9   9  10  29.047 4.20562   1
  -8   9  10 3027.16 109.974   1
  -7   9  10  601.93 22.1807   1
  -6   9  10 2429.32 88.1492   1
  -5   9  10 91.0108  5.8472   1
  -4   9  10 228.556 10.4461   1
  -3   9  10 310.758 16.3394   1
  -2   9  10 2254.62 58.2859   1
  -1   9  10 4694.21 169.974   1
   0   9  10 236.903  9.3525   1
   1   9  10 499.586 18.3915   1
   2   9  10 100.224  11.387   1
   3   9  10 38.3166 6.02941   1
   4   9  10 354.589 11.1005   1
   5   9  10 1096.65 52.6494   1
   6   9  10 39.4448  5.1057   1
   7   9  10 34.6049 6.36031   1
   8   9  10 3.33159  7.9063   1
   9   9  10 9.08526 6.42881   1
  10   9  10 584.694 19.1408   1
  11   9  10 7.29713 7.41774   1
 -15  10  10 205.374 14.1682   1
 -14  10  10-5.44583 6.28673   1
 -13  10  10 -1.2671 5.47067   1
 -12  10  10 250.618  12.656   1
 -11  10  10 15.1996 3.80494   1
 -10  10  10 883.038 33.3273   1
  -9  10  10 1116.67 41.2623   1
  -8  10  10 478.442 18.0618   1
  -7  10  10 854.251 31.4382   1
  -6  10  10 171.575 11.3063   1
  -5  10  10 1588.57 59.4395   1
  -4  10  10 1541.32 57.4284   1
  -3  10  10 4536.19 116.521   1
  -2  10  10 1280.24  33.565   1
  -1  10  10 11.2836 2.17968   1
   0  10  10 1669.77 60.5314   1
   1  10  10 853.624 31.2485   1
   3  10  10 238.516 18.0231   1
   4  10  10 79.3829 6.15594   1
   5  10  10 12.3157 4.65396   1
   6  10  10 485.466 15.3398   1
   7  10  10 7.01185 5.45587   1
   8  10  10 402.163 14.7828   1
   9  10  10 52.0553 9.01488   1
  10  10  10 11.0372 9.59151   1
  11  10  10-12.8974 12.8974   1
 -13  11  10  37.451 6.31558   1
 -12  11  10 268.368  13.081   1
 -11  11  10 16.4757 3.80598   1
 -10  11  10 1228.84 45.5947   1
  -9  11  10 1051.17 38.7744   1
  -6  11  10 241.769 11.3365   1
  -5  11  10 90.6997 6.71441   1
  -4  11  10 3305.92 85.3639   1
  -3  11  10 269.523 8.28774   1
  -2  11  10 3228.38 83.3816   1
  -1  11  10 710.622 19.3485   1
   0  11  10 6.40577 2.13186   1
   3  11  10 55.5399 6.83143   1
   4  11  10  133.07  11.482   1
   5  11  10 349.931 12.3747   1
   6  11  10   51.47 6.20759   1
   7  11  10 22.6063 6.45469   1
   8  11  10 413.737 15.9092   1
   9  11  10 225.088 16.6159   1
  10  11  10 192.208 16.1247   1
  -5  12  10 125.566 5.63932   1
  -4  12  10 942.841 25.3502   1
  -3  12  10 313.003 9.63848   1
  -2  12  10 318.251 9.77985   1
  -1  12  10 96.2213 5.10819   1
   2  12  10 56.2904 7.24651   1
   3  12  10 114.682 11.4723   1
   4  12  10 374.411 18.5738   1
   5  12  10 67.0061 8.79868   1
   6  12  10  569.30 25.3468   1
   7  12  10 11.5731 13.6486   1
   8  12  10 18.2326 9.94325   1
   9  12  10 139.256  15.988   1
  -5  13  10 12.2544 3.80867   1
  -4  13  10  294.47 29.2102   1
  -3  13  10 119.196  6.7825   1
  -2  13  10 51.8553 4.67348   1
   2  13  10 1342.14 51.3222   1
   3  13  10 67.0862 8.44124   1
   4  13  10 22.2052 8.38327   1
   5  13  10 109.832 13.3151   1
   6  13  10 89.8095 17.7957   1
   7  13  10 149.855  15.316   1
   8  13  10 390.425 21.3436   1
  -6  14  10 9.31237 4.65619   1
  -5  14  10 10.5948  3.8186   1
  -4  14  10 805.613 30.5405   1
  -3  14  10 10.6187 3.40083   1
   1  14  10 43.2023 8.04729   1
   3  14  10 68.3025 9.21383   1
   4  14  10 910.845 37.0535   1
   5  14  10 56.7398 14.4918   1
   6  14  10 57.9277 11.1761   1
   7  14  10 85.4963 11.2639   1
  -7  15  10 368.975 16.9688   1
  -6  15  10 773.787 30.1245   1
   0  15  10 80.3193 11.8322   1
   1  15  10 180.185  13.896   1
   2  15  10 321.157 18.0044   1
   3  15  10 87.4146  10.407   1
   4  15  10   9.109 11.1882   1
   5  15  10 293.304 18.6182   1
   6  15  10 164.779 15.8135   1
  -8  16  10 218.287 13.1396   1
  -7  16  10 3.39584 5.51443   1
  -6  16  10 37.7598  5.9418   1
  -1  16  10 10.1233 8.01595   1
   0  16  10  6.3073 7.98456   1
   1  16  10 165.162 14.2216   1
   2  16  10 177.179 14.9712   1
   3  16  10 141.611 14.9044   1
   4  16  10 234.823 17.3617   1
   5  16  10 25.3339 10.3837   1
 -10  17  10 4.20091 7.14557   1
  -9  17  10 57.3691 7.16862   1
  -7  17  10-2.11331 6.35003   1
  -2  17  10 47.1093 8.83677   1
  -1  17  10 311.347 17.5975   1
   0  17  10 195.227 15.0151   1
   1  17  10 6.63798  9.5452   1
   2  17  10  3.7256 9.50671   1
   3  17  10 30.5504 10.3216   1
   4  17  10 5.80494 10.3617   1
 -14  18  10 8.77195 7.98056   1
 -13  18  10 53.4938 8.10688   1
 -12  18  10 53.3356 8.20773   1
 -11  18  10 14.4902 7.03726   1
 -10  18  10  107.14  12.086   1
  -9  18  10 15.4933 6.69577   1
  -3  18  10 178.749 13.8176   1
  -2  18  10 118.058 12.9326   1
  -1  18  10 9.55276 10.3869   1
   0  18  10-7.44526 9.09647   1
   1  18  10 218.065 16.0793   1
   2  18  10-3.29657 9.87987   1
   3  18  10 39.2548 10.7445   1
 -13  19  10 15.0833 6.74479   1
 -12  19  10 22.1597 7.25175   1
 -11  19  10 11.8183 7.33651   1
  -4  19  10 30.7281 9.54795   1
  -3  19  10  70.806 9.52129   1
  -2  19  10 6.19407 8.25547   1
  -1  19  10 45.6391 9.04134   1
   0  19  10 13.5326 9.01521   1
   1  19  10-9.00841 9.00841   1
  -4  20  10 6.54067  8.5938   1
  -3  20  10 7.75446 8.16412   1
  -2  20  10-7.73455 7.73455   1
  -1  20  10-2.43724 8.12737   1
  -4 -18  11 67.3602 9.79713   1
   7 -18  11 15.0979 6.70683   1
   8 -18  11 696.804 28.8433   1
   9 -18  11 102.257 11.6346   1
  11 -18  11 0.81824 8.56229   1
  -5 -17  11-7.79561 7.79561   1
  -4 -17  11 43.0612 8.61615   1
  -2 -17  11 261.315 14.9068   1
  -1 -17  11 1.66293 7.07989   1
   8 -17  11 248.784 14.7547   1
   9 -17  11 133.135 12.1762   1
  10 -17  11 10.4343 7.09254   1
  11 -17  11 171.617 14.8854   1
  12 -17  11 152.702 12.6568   1
  13 -17  11 67.0434 9.23082   1
  -7 -16  11 37.8676 9.98662   1
  -6 -16  11 363.515 19.3447   1
  -5 -16  11 37.8249 8.63811   1
  -4 -16  11 342.172 22.7003   1
  -3 -16  11 80.5636 11.2156   1
  -2 -16  11-4.17509 6.68215   1
  -1 -16  11 236.997 13.0264   1
   0 -16  11 918.671 35.4425   1
   1 -16  11-5.07788 5.07788   1
   8 -16  11 262.196 14.8218   1
   9 -16  11   32.11 8.87568   1
  10 -16  11 45.0016 7.99113   1
  11 -16  11 46.7671 8.35341   1
  12 -16  11 412.824 25.6206   1
  13 -16  11 4.88854 7.74181   1
  14 -16  11  275.70 16.0101   1
  -8 -15  11 327.427 19.6748   1
  -7 -15  11 121.379 14.4459   1
  -6 -15  11  30.468 9.88044   1
  -5 -15  11 188.418 14.8736   1
  -4 -15  11 219.552 14.9674   1
  -3 -15  11 99.2166 11.3065   1
  -2 -15  11 2678.08 98.5302   1
  -1 -15  11 24.9468 5.92334   1
   0 -15  11 192.101 10.6019   1
   8 -15  11 166.741 12.3005   1
   9 -15  11 147.434 12.2828   1
  10 -15  11 260.604  17.313   1
  11 -15  11-4.61872 7.13894   1
  12 -15  11 102.474 12.0775   1
  13 -15  11 361.436 24.6966   1
  14 -15  11 109.445 12.5664   1
  15 -15  11 129.718  12.735   1
  -9 -14  11 97.8733 12.6539   1
  -8 -14  11 74.1152 11.5889   1
  -7 -14  11 54.8103 10.3022   1
  -6 -14  11 402.528 20.6642   1
  -5 -14  11-4.57317 8.73874   1
  -4 -14  11 384.616 23.8833   1
  -3 -14  11 47.2245 7.16531   1
  -2 -14  11 20.7553 5.93297   1
  -1 -14  11 42.0489 5.94897   1
   1 -14  11 57.3806 5.52674   1
   2 -14  11 99.3715 5.94808   1
   8 -14  11 335.522  16.546   1
   9 -14  11 704.288 28.8327   1
  10 -14  11 176.497 13.1207   1
  11 -14  11 83.4704 12.2223   1
  12 -14  11 148.649 12.9804   1
  13 -14  11-4.55783 7.87712   1
  14 -14  11 99.4132 13.0928   1
  15 -14  11 4.83117 7.65095   1
  -9 -13  11 44.4793 11.2266   1
  -8 -13  11    0.00 9.89571   1
  -7 -13  11 8.26376  9.4979   1
  -6 -13  11 49.0572 9.55906   1
  -4 -13  11  227.86  13.928   1
  -3 -13  11 139.122   11.03   1
  -2 -13  11 65.9367 8.51025   1
   0 -13  11 264.187 11.4899   1
   1 -13  11 527.468 20.3825   1
   2 -13  11 1501.69 55.0996   1
   3 -13  11 82.9273 4.65202   1
   8 -13  11 841.042 33.0442   1
   9 -13  11 25.8573 6.77843   1
  10 -13  11  26.262 6.77303   1
  11 -13  11 20.2712 7.17771   1
  12 -13  11 63.8404 8.82461   1
  13 -13  11 121.603 13.3278   1
  14 -13  11 66.2796 11.1188   1
  15 -13  11 36.9501 8.92936   1
  16 -13  11-1.99971 8.41025   1
 -10 -12  11 25.5019 11.7017   1
  -9 -12  11 61.1049 11.5559   1
  -8 -12  11 124.647  14.857   1
  -7 -12  11 40.6906 9.13058   1
  -6 -12  11 304.387 22.1858   1
  -5 -12  11 216.494 13.5063   1
  -4 -12  11 81.0921 9.76231   1
  -3 -12  11 1759.21 65.1841   1
  -1 -12  11 206.191 9.79534   1
   0 -12  11 1949.43 71.3992   1
   1 -12  11 10.1684 2.96748   1
   2 -12  11 54.5085  4.2217   1
   3 -12  11 146.907 6.53098   1
   7 -12  11  94.609 10.9832   1
   8 -12  11 1.68889 5.07677   1
   9 -12  11 465.603  20.333   1
  10 -12  11 300.373 15.6748   1
  11 -12  11 343.723 17.3301   1
  12 -12  11 101.835 11.7777   1
  13 -12  11 142.411 13.7849   1
  14 -12  11 49.1943 14.4648   1
  15 -12  11 300.248 17.9746   1
  16 -12  11 39.1589 9.68841   1
 -11 -11  11 110.958 15.6092   1
 -10 -11  11 129.143 16.1454   1
  -8 -11  11 76.2623 9.94639   1
  -7 -11  11 446.465 21.3221   1
  -6 -11  11 226.064 14.3445   1
  -5 -11  11 806.228 31.8592   1
  -4 -11  11 412.579 18.3457   1
  -2 -11  11  15.793 3.84622   1
  -1 -11  11 322.201 13.1944   1
   0 -11  11 418.939 16.5399   1
   1 -11  11 683.865 25.3407   1
   2 -11  11 221.326 7.24571   1
   3 -11  11 3.57498 1.59669   1
   4 -11  11 512.153 23.5091   1
   6 -11  11 32.3952 6.72639   1
   7 -11  11 601.242 25.7177   1
   8 -11  11 303.507 10.8294   1
   9 -11  11-0.85017 5.50584   1
  10 -11  11 241.494 13.5592   1
  11 -11  11 632.833 26.6516   1
  12 -11  11 100.674 13.0587   1
  13 -11  11 358.925  19.247   1
  14 -11  11 317.875 18.6525   1
  15 -11  11 2.87218 8.61654   1
  16 -11  11 6.09843 9.34186   1
 -12 -10  11 50.0541 12.4036   1
 -11 -10  11 116.041 15.8062   1
  -9 -10  11 480.623 23.5779   1
  -8 -10  11  40.041 9.17046   1
  -7 -10  11 363.399 18.5287   1
  -6 -10  11 22.5013 6.37385   1
  -5 -10  11  112.74 9.81946   1
  -3 -10  11 752.994 28.6632   1
  -2 -10  11 156.551 8.10538   1
  -1 -10  11 2.17228 2.23318   1
   0 -10  11 50.4812 3.69744   1
   1 -10  11 1120.37 29.8742   1
   2 -10  11  4.3914 2.72708   1
   3 -10  11 2124.39 55.2027   1
   4 -10  11 1569.68 59.0172   1
   5 -10  11 67.8456 5.60873   1
   6 -10  11 613.266 16.9841   1
   7 -10  11 19.1981 2.40606   1
   8 -10  11 7.94655 3.65521   1
   9 -10  11 732.489 56.7361   1
  10 -10  11 172.478 11.4458   1
  11 -10  11 109.609 11.0054   1
  12 -10  11 12.6437 7.16306   1
  13 -10  11 87.0828 9.62694   1
  14 -10  11 67.6538 9.95959   1
  15 -10  11  170.23 15.2137   1
  16 -10  11 7.75644 9.38578   1
 -12  -9  11 6.70853 11.3313   1
 -11  -9  11 59.4859 11.1567   1
 -10  -9  11 26.0776 7.43948   1
  -9  -9  11 293.464  13.187   1
  -8  -9  11  560.68 18.0884   1
  -7  -9  11 214.757 10.1454   1
  -6  -9  11 139.235 10.6782   1
  -5  -9  11 120.478  9.0074   1
  -4  -9  11 347.367 15.0062   1
  -3  -9  11 558.154  21.815   1
  -2  -9  11 489.231 14.2344   1
  -1  -9  11 680.464 18.6679   1
   0  -9  11 793.241 21.4156   1
   1  -9  11  879.67  23.396   1
   2  -9  11 871.731 34.4888   1
   3  -9  11 2336.81 86.4286   1
   4  -9  11 59.8002 4.99167   1
   5  -9  11 2511.76 65.6914   1
   6  -9  11  44.467 5.66747   1
   7  -9  11 258.445 13.0556   1
   8  -9  11 42.6847 5.07046   1
   9  -9  11 722.705 40.2527   1
  10  -9  11 13.1459 5.51376   1
  11  -9  11 400.999 18.6325   1
  12  -9  11 28.2503 7.16587   1
  13  -9  11  342.18 18.4294   1
  14  -9  11 251.662  16.616   1
  15  -9  11 72.4849 10.7093   1
  16  -9  11-1.23373 9.00817   1
 -13  -8  11 4.68057 11.4979   1
 -12  -8  11-0.38678 7.90412   1
 -11  -8  11 197.184 13.2475   1
 -10  -8  11 527.878 18.0056   1
  -9  -8  11 122.367 12.3417   1
  -8  -8  11 233.463 10.7553   1
  -7  -8  11 160.147  8.5662   1
  -6  -8  11 323.315 11.0434   1
  -5  -8  11 1693.33 44.6673   1
  -4  -8  11 292.937 12.8652   1
  -3  -8  11 1247.28  33.194   1
  -2  -8  11 257.219 8.15409   1
  -1  -8  11 30.6454 2.80152   1
   0  -8  11 1183.64 31.1172   1
   1  -8  11 5554.26 142.481   1
   2  -8  11 163.478 5.16971   1
   3  -8  11 414.124 12.3781   1
   4  -8  11 63.8288 6.26222   1
   5  -8  11 142.275 6.18893   1
   6  -8  11 134.018 8.18799   1
   7  -8  11 1831.38  39.009   1
   8  -8  11 660.263 18.8291   1
   9  -8  11  277.85 15.2694   1
  10  -8  11  773.46  30.561   1
  11  -8  11-1.27612 5.93496   1
  12  -8  11 249.275 15.1821   1
  13  -8  11 372.312 19.2687   1
  14  -8  11 36.5468 9.13174   1
  15  -8  11 166.516 15.6635   1
  16  -8  11 84.2259 11.4992   1
 -13  -7  11 109.038 10.6596   1
 -12  -7  11 54.0841 12.3838   1
 -11  -7  11  19.265  6.9911   1
 -10  -7  11 62.3654 7.05008   1
  -9  -7  11  335.14  12.938   1
  -8  -7  11  97.239 8.27025   1
  -7  -7  11 1091.37  29.708   1
  -6  -7  11 16.2984  3.6093   1
  -5  -7  11 1.53125 2.68226   1
  -4  -7  11 1578.53 41.3329   1
  -3  -7  11 1013.74 37.4534   1
  -2  -7  11 1330.70 34.9427   1
  -1  -7  11 3417.79 87.9805   1
   0  -7  11 429.754  11.934   1
   1  -7  11 505.501 13.7966   1
   2  -7  11 132.637 5.29672   1
   3  -7  11 841.585 26.4279   1
   4  -7  11 295.776 9.29221   1
   5  -7  11 1533.34  153.42   1
   6  -7  11 29.2292 2.35119   1
   7  -7  11 37.8474 2.35158   1
   8  -7  11 894.465 35.8171   1
   9  -7  11 537.179 23.3728   1
  10  -7  11 638.531 25.9306   1
  11  -7  11 454.185 20.3531   1
  12  -7  11 13.4999 7.16836   1
  13  -7  11 98.3723 12.9769   1
  14  -7  11 125.351 14.5243   1
  15  -7  11 7.83457 9.89422   1
  16  -7  11 73.3229 11.5296   1
 -14  -6  11 28.9274 8.87257   1
 -13  -6  11 22.3993  8.2101   1
 -12  -6  11 41.5158 7.72938   1
 -11  -6  11 114.317 10.3789   1
 -10  -6  11 79.0915 14.0451   1
  -9  -6  11 39.2501 5.23808   1
  -8  -6  11 97.2951 7.40322   1
  -7  -6  11 12.9964 4.29786   1
  -6  -6  11 219.731 7.89606   1
  -5  -6  11 9.31156 4.29132   1
  -4  -6  11  202.88 8.54264   1
  -3  -6  11 341.336 16.1041   1
  -2  -6  11 183.409 5.85806   1
  -1  -6  11 1278.96 33.3637   1
   0  -6  11 209.262 10.8193   1
   1  -6  11 5470.14 222.311   1
   2  -6  11 1199.31 48.9832   1
   3  -6  11 252.335 7.94512   1
   4  -6  11 32.1498 5.00906   1
   5  -6  11 116.601 4.18903   1
   6  -6  11 1175.41 31.2786   1
   7  -6  11  748.11 16.5138   1
   8  -6  11 71.5577 5.20124   1
   9  -6  11 28.2421 3.87897   1
  10  -6  11 58.4301 6.64603   1
  11  -6  11 244.032 14.4348   1
  12  -6  11 35.0105 7.59081   1
  13  -6  11  40.569 8.78762   1
  14  -6  11 7.04765 9.11933   1
  15  -6  11 54.4352 10.7234   1
  16  -6  11 28.5049 10.3277   1
 -14  -5  11 2.54609 9.85358   1
 -13  -5  11  15.697  12.222   1
 -12  -5  11 31.7143 7.15078   1
 -11  -5  11 45.9751  6.4654   1
 -10  -5  11 18.1086 5.20987   1
  -9  -5  11  53.251 5.26602   1
  -8  -5  11 16.4739 3.95167   1
  -7  -5  11 65.1245  5.4588   1
  -6  -5  11 63.2213 4.71278   1
  -5  -5  11 770.126 20.7481   1
  -4  -5  11  18.184 2.23616   1
  -3  -5  11 1073.44 29.3703   1
  -2  -5  11 13.3082 1.49868   1
  -1  -5  11 67.3228 2.00519   1
   0  -5  11 778.821 16.5606   1
   1  -5  11 2.06718  0.7517   1
   2  -5  11 2305.24 48.6819   1
   3  -5  11 1420.87 39.2889   1
   4  -5  11 27.1842 4.59733   1
   5  -5  11 216.878 10.5079   1
   6  -5  11 826.989 47.9661   1
   7  -5  11 349.721 8.27328   1
   8  -5  11 9.41554 1.87496   1
   9  -5  11 82.5442 3.96032   1
  10  -5  11 10.1132 2.84434   1
  11  -5  11 22.5023 6.79029   1
  12  -5  11 227.647 14.3381   1
  13  -5  11 99.0149 13.3704   1
  14  -5  11 14.9107 9.10878   1
  15  -5  11 67.6426  11.139   1
  16  -5  11 11.6013 10.3629   1
 -15  -4  11 31.8748 8.46721   1
 -14  -4  11 16.5326 8.07754   1
 -13  -4  11 101.972 9.81351   1
 -12  -4  11 36.7265 6.73882   1
 -11  -4  11 100.128 9.18264   1
 -10  -4  11 216.393 9.88668   1
  -9  -4  11 305.345  10.892   1
  -7  -4  11 634.449 14.2463   1
  -6  -4  11 177.953 4.86812   1
  -5  -4  11 1565.65 33.1915   1
  -4  -4  11 1407.92 29.8043   1
  -3  -4  11 94.7267 2.57426   1
  -2  -4  11 781.589 16.6232   1
  -1  -4  11 77.0369 2.07301   1
   0  -4  11 0.79799 0.54185   1
   1  -4  11 333.978 6.38546   1
   2  -4  11 830.457 17.7882   1
   3  -4  11 23.5662 1.47413   1
   4  -4  11 1098.31  34.185   1
   5  -4  11 1620.33 34.3987   1
   6  -4  11 26.9504 2.74673   1
   7  -4  11 619.199 11.8589   1
   8  -4  11 876.228 19.3229   1
   9  -4  11 2.98811 2.21038   1
  10  -4  11 594.392 14.7021   1
  11  -4  11 254.623  21.238   1
  12  -4  11 299.449 16.8513   1
  13  -4  11  211.47 15.4325   1
  14  -4  11 50.0515 10.3425   1
  15  -4  11-1.64698  9.9016   1
  16  -4  11 221.516  17.486   1
 -15  -3  11  42.878 8.49498   1
 -14  -3  11 8.37686 7.75379   1
 -13  -3  11 3.51538 6.71478   1
 -12  -3  11 222.546 11.4825   1
 -11  -3  11 121.903   9.227   1
 -10  -3  11 207.757 9.48051   1
  -9  -3  11 182.171 8.19335   1
  -8  -3  11  5.6002 3.34571   1
  -7  -3  11 144.565  6.0287   1
  -6  -3  11 0.64504 2.11943   1
  -5  -3  11 7.43522  2.1229   1
  -4  -3  11 398.769 8.82041   1
  -3  -3  11 354.111 7.76495   1
  -2  -3  11 480.699 9.65108   1
  -1  -3  11 377.992 8.20634   1
   0  -3  11 742.125 13.6985   1
   1  -3  11 239.103  5.5367   1
   2  -3  11 66.8316 2.34897   1
   3  -3  11 321.887 8.82853   1
   4  -3  11 52.2601  2.2093   1
   5  -3  11 247.767 4.50909   1
   6  -3  11 2195.68 46.2835   1
   7  -3  11 307.452 7.77246   1
   8  -3  11 233.696 6.35963   1
   9  -3  11 45.4179  3.1694   1
  10  -3  11 95.2519 5.62109   1
  11  -3  11 90.2079 17.1912   1
  12  -3  11 119.821 22.0826   1
  13  -3  11 13.3222 8.74547   1
  14  -3  11 12.3926 9.49935   1
  15  -3  11  31.398 10.3278   1
  16  -3  11 5.44839 10.4761   1
 -16  -2  11-2.23322 8.10576   1
 -15  -2  11 15.0859  10.024   1
 -14  -2  11 28.6235 11.2164   1
 -13  -2  11  12.601 6.72118   1
 -12  -2  11  50.664 6.50409   1
 -11  -2  11 2.87941 4.92025   1
 -10  -2  11 152.077  8.1517   1
  -9  -2  11  32.219  9.8772   1
  -8  -2  11 7.96281 3.04521   1
  -7  -2  11 2.79154 2.43234   1
  -6  -2  11 98.6062 4.90583   1
  -5  -2  11 125.263 4.48775   1
  -4  -2  11 2.51037 1.26018   1
  -3  -2  11 414.058 9.00556   1
  -2  -2  11 1613.65 29.5478   1
  -1  -2  11 1752.15 39.5303   1
   0  -2  11 190.036 6.14124   1
   1  -2  11 80.0852 2.18441   1
   2  -2  11 1979.49 41.5219   1
   3  -2  11 490.223  9.1452   1
   4  -2  11 255.237 4.94539   1
   5  -2  11 7.79332 1.16697   1
   6  -2  11 371.445 8.29474   1
   7  -2  11 32.1928 4.93773   1
   8  -2  11 24.9595 2.79843   1
   9  -2  11 37.4024 5.15825   1
  10  -2  11 13.2905 3.47597   1
  11  -2  11 33.0766 7.20731   1
  12  -2  11 26.0968 5.13511   1
  13  -2  11 7.89132 8.72512   1
  14  -2  11 61.0784 12.3794   1
  15  -2  11 14.9047 10.3521   1
  16  -2  11  83.715 12.2581   1
 -16  -1  11 3.19674 7.82896   1
 -15  -1  11 31.5771 8.07302   1
 -14  -1  11 10.2904 7.14994   1
 -13  -1  11 116.454 10.2753   1
 -12  -1  11 41.8764 5.93649   1
 -11  -1  11 29.1367 5.09765   1
 -10  -1  11 92.1614 6.79611   1
  -9  -1  11  9.0246 3.33674   1
  -8  -1  11  265.49 8.81133   1
  -7  -1  11 193.028 7.48831   1
  -6  -1  11 238.875 7.21064   1
  -5  -1  11 366.809  10.119   1
  -4  -1  11 271.348 7.65243   1
  -3  -1  11 175.732 4.04717   1
  -2  -1  11 852.317 28.0734   1
  -1  -1  11 10.7118 0.69077   1
   0  -1  11 981.117 32.3825   1
   1  -1  11 851.423 17.9839   1
   2  -1  11 100.036 3.53478   1
   3  -1  11 209.434  5.7508   1
   4  -1  11 376.597 7.13478   1
   5  -1  11 441.353 8.60845   1
   6  -1  11 114.981 3.52809   1
   7  -1  11 510.084 14.0099   1
   8  -1  11 175.598 6.50784   1
   9  -1  11 291.683 10.0286   1
  10  -1  11  442.67 14.9685   1
  11  -1  11 19.8589 4.76492   1
  12  -1  11 196.149 10.2515   1
  13  -1  11 145.019 12.0107   1
  14  -1  11-4.53561 11.1418   1
  15  -1  11 136.806 16.6374   1
 -16   0  11 17.4906 7.74786   1
 -15   0  11 33.6483 8.05064   1
 -14   0  11  13.923 7.00104   1
 -13   0  11 41.7019 7.34862   1
 -12   0  11 125.175 9.25358   1
 -11   0  11 7.61637 4.34641   1
 -10   0  11 246.411 9.37627   1
  -9   0  11 91.2501  6.0095   1
  -8   0  11 157.206 6.03299   1
  -7   0  11 151.457 9.17305   1
  -6   0  11 13.0353  4.4395   1
  -5   0  11 79.3427  3.1048   1
  -4   0  11 303.751 8.35603   1
  -3   0  11  874.33 22.6546   1
  -2   0  11 172.213 3.70245   1
  -1   0  11 248.066 5.60914   1
   0   0  11 469.195 9.98017   1
   1   0  11 553.641 20.6125   1
   2   0  11 92.8516 5.41386   1
   3   0  11 260.236 5.82903   1
   4   0  11 22.9969 1.27817   1
   5   0  11 1086.90 18.5654   1
   6   0  11 355.452 8.60653   1
   7   0  11 176.383 6.82925   1
   8   0  11 1111.01 46.5991   1
   9   0  11 51.2113 6.88097   1
  10   0  11 242.076  10.027   1
  11   0  11 104.149 7.80738   1
  12   0  11 7.96459 5.58219   1
  13   0  11 88.7594  8.1795   1
  14   0  11  20.229 10.3217   1
  15   0  11 35.5893 11.3093   1
 -16   1  11 8.34589 7.80551   1
 -15   1  11 38.9564 8.33933   1
 -14   1  11 35.8323 6.88511   1
 -13   1  11  101.43 12.5302   1
 -12   1  11  118.62 8.62909   1
 -11   1  11 4.88959 4.17801   1
 -10   1  11 100.479 8.55384   1
  -9   1  11 46.4449 3.89941   1
  -8   1  11  69.595 4.19653   1
  -7   1  11 163.857 5.68596   1
  -6   1  11 8.43147 2.95152   1
  -5   1  11 26.1814  1.7767   1
  -4   1  11  36.311 1.88872   1
  -3   1  11 384.037 14.3569   1
  -2   1  11 1338.68 34.3364   1
  -1   1  11  34.248 2.03695   1
   0   1  11 5.32996 0.82301   1
   1   1  11 131.948 5.37795   1
   2   1  11 70.7463 1.99735   1
   3   1  11 454.814 13.2772   1
   4   1  11 244.325 6.70249   1
   5   1  11 181.373 4.53919   1
   6   1  11  446.46 11.9093   1
   7   1  11 34.9637 4.11033   1
   8   1  11 348.528 14.9139   1
   9   1  11 75.5854  5.9889   1
  10   1  11 74.1608 11.4939   1
  11   1  11 27.9057 5.64746   1
  12   1  11 13.3488 6.44597   1
  13   1  11-0.44378 6.40029   1
  14   1  11  -10.35   10.35   1
  15   1  11 4.22927 11.0082   1
 -17   2  11 32.1482 8.56127   1
 -16   2  11 3.36816 7.35415   1
 -15   2  11  71.253 7.88513   1
 -14   2  11  22.215 6.46199   1
 -13   2  11 103.857  9.0258   1
 -12   2  11 142.241 9.92352   1
 -10   2  11 137.935 7.47083   1
  -9   2  11 94.9172 5.10417   1
  -8   2  11  54.726 7.44877   1
  -7   2  11 299.587 8.65963   1
  -6   2  11 4.19675 2.09837   1
  -5   2  11 147.167 4.56068   1
  -4   2  11 1.90685 0.63232   1
  -3   2  11 10.5244 1.12902   1
  -2   2  11 1062.86 43.8016   1
  -1   2  11 388.408 10.1354   1
   0   2  11 77.8395 3.40702   1
   1   2  11 158.931 3.77414   1
   2   2  11 364.903 7.91479   1
   3   2  11 8.82659 1.32754   1
   4   2  11 0.03069 1.29913   1
   5   2  11 104.946 3.21579   1
   6   2  11 131.645 7.56964   1
   7   2  11 23.4117 3.90713   1
   8   2  11 54.2677 5.16343   1
   9   2  11 5.09217 4.08808   1
  10   2  11 72.3565 6.39274   1
  11   2  11 33.6135 5.60225   1
  12   2  11 12.7774 6.12644   1
  13   2  11 51.6732 14.2244   1
  14   2  11-1.45291 7.65267   1
 -17   3  11 51.0541 8.08146   1
 -16   3  11 37.0095 7.79358   1
 -15   3  11 55.4847 7.46529   1
 -14   3  11 74.5872 6.99131   1
 -13   3  11 37.5473 5.77342   1
 -12   3  11 104.841 7.74843   1
 -11   3  11  30.593 3.41389   1
 -10   3  11 9.37178 3.26994   1
  -9   3  11 91.9058 7.02348   1
  -8   3  11 3.70164 3.82334   1
  -7   3  11 121.639 4.63811   1
  -6   3  11 2.60349 1.00134   1
  -4   3  11 83.1838 2.62883   1
  -3   3  11  11.582 2.67655   1
  -2   3  11 1151.05 29.6528   1
  -1   3  11 88.2975  5.5629   1
   0   3  11 598.423 14.3083   1
   1   3  11 163.287 4.54297   1
   2   3  11 230.614 9.07334   1
   3   3  11 45.9355 2.12778   1
   4   3  11 8.59618 1.71513   1
   5   3  11  232.58 5.73722   1
   6   3  11 113.699 3.88882   1
   7   3  11 30.3442 4.33044   1
   9   3  11 14.6138 4.90868   1
  10   3  11 47.8333 5.51418   1
  11   3  11 82.8053 7.06887   1
  12   3  11 27.6643 9.49449   1
  13   3  11  43.597 8.26517   1
  14   3  11-3.47781 15.5597   1
 -17   4  11 21.9294 7.43747   1
 -16   4  11 15.1509 7.18824   1
 -15   4  11 28.2377 7.26508   1
 -14   4  11 9.20436 5.86728   1
 -13   4  11 14.1796 6.51276   1
 -12   4  11 18.9136 4.75872   1
 -11   4  11-1.97907 3.56233   1
 -10   4  11  40.779 6.00707   1
  -9   4  11 1.00476 1.92833   1
  -8   4  11 160.021  7.3394   1
  -7   4  11 6.67591 1.41763   1
  -6   4  11 117.811 3.42771   1
  -5   4  11 18.1542 2.22581   1
  -4   4  11 87.2497 2.27522   1
  -3   4  11   85.46 3.71994   1
  -2   4  11 402.493 10.6571   1
  -1   4  11 201.065  5.5626   1
   0   4  11 24.5043 2.08103   1
   1   4  11    0.00 1.00387   1
   2   4  11 449.881 14.4181   1
   3   4  11 205.528 13.2622   1
   4   4  11 120.842 4.23518   1
   5   4  11 125.246  5.8206   1
   6   4  11 64.9541 4.60476   1
   7   4  11 31.1444 3.50529   1
   8   4  11 128.731 7.51324   1
   9   4  11 3.32985 4.64961   1
  10   4  11 12.5999 5.31263   1
  11   4  11 19.0582 6.00587   1
  12   4  11 4.71157 6.39709   1
  13   4  11   -1.33 6.85844   1
  14   4  11 3.35027 11.5421   1
 -17   5  11 7.97741 9.23172   1
 -16   5  11 22.1498   7.026   1
 -15   5  11 38.7193 6.84683   1
 -13   5  11 78.4627 7.05993   1
 -12   5  11 70.4204 7.60564   1
 -11   5  11 73.1136 9.32417   1
 -10   5  11 611.441 13.9542   1
  -9   5  11 9.02796 2.76304   1
  -8   5  11 27.9453 2.14731   1
  -7   5  11 235.636 5.71761   1
  -6   5  11 260.732 22.9627   1
  -5   5  11 464.377 9.99493   1
  -4   5  11 157.071 6.22062   1
  -3   5  11 114.674 4.96734   1
  -2   5  11 81.6539 2.90312   1
  -1   5  11 5.96822  0.9947   1
   0   5  11 5.41537 1.08107   1
   1   5  11 18.6175 1.49343   1
   2   5  11 1043.23  26.955   1
   3   5  11 219.293 6.21947   1
   4   5  11 99.0191 3.73891   1
   5   5  11 143.843 4.26939   1
   6   5  11 133.288 6.13057   1
   7   5  11 71.9914 8.19138   1
   8   5  11 215.038 13.4571   1
   9   5  11  43.384 5.70046   1
  10   5  11 37.1012 8.56029   1
  11   5  11 16.4915  6.1127   1
  12   5  11 5.94172 7.32351   1
  13   5  11  37.626 7.45904   1
 -17   6  11 47.2966 9.62338   1
 -16   6  11 1.64725 6.44014   1
 -15   6  11  161.27 9.84466   1
 -14   6  11 191.398 11.9536   1
 -13   6  11 142.868 8.56001   1
 -12   6  11 233.865 9.49959   1
 -11   6  11 12.9034 3.59272   1
 -10   6  11  10.818 3.24843   1
  -9   6  11 97.4236 3.78628   1
  -8   6  11 11.7484 2.32353   1
  -7   6  11 341.919 9.59343   1
  -5   6  11  85.665 3.74703   1
  -4   6  11 317.982 12.0351   1
  -3   6  11 809.448 21.1375   1
  -2   6  11 970.556  35.791   1
  -1   6  11 181.044 7.52516   1
   0   6  11 1146.16 36.8272   1
   1   6  11 319.824 8.69842   1
   2   6  11 164.705 4.97681   1
   3   6  11 1004.88 29.9251   1
   4   6  11 43.6395 5.52085   1
   5   6  11 566.864 12.7329   1
   6   6  11 60.6481 5.33703   1
   7   6  11 73.6556 6.51983   1
   8   6  11 33.3358 4.94052   1
   9   6  11 20.6153 5.18139   1
  10   6  11 55.9473 6.43335   1
  11   6  11 31.9052  6.9805   1
  12   6  11 8.19651 6.85689   1
  13   6  11-7.16902 7.16902   1
 -17   7  11 41.7566 9.18166   1
 -16   7  11 31.9563 14.5292   1
 -15   7  11-5.68792 5.68792   1
 -14   7  11 48.9664 5.88716   1
 -13   7  11 40.1174 5.14532   1
 -12   7  11 11.7442 4.25776   1
 -11   7  11 147.182 7.27721   1
 -10   7  11-0.76775 2.29314   1
  -9   7  11 214.277 5.81497   1
  -8   7  11 9.14878  2.0989   1
  -7   7  11 145.661 6.28263   1
  -6   7  11 360.847 13.7694   1
  -4   7  11 321.118 12.4769   1
  -3   7  11 148.334 4.84758   1
  -2   7  11 7.51962  1.6677   1
  -1   7  11 1372.00  49.977   1
   0   7  11 137.808 5.92094   1
   1   7  11 605.277 14.7174   1
   2   7  11 92.5999 3.28994   1
   3   7  11 683.828 24.5766   1
   4   7  11 18.4441 2.27322   1
   5   7  11 61.5207 5.49237   1
   6   7  11 140.649 13.5409   1
   7   7  11 22.0316 4.35947   1
   8   7  11 89.3111 8.04777   1
   9   7  11 11.3212 7.07947   1
  10   7  11 61.3445 6.86324   1
  11   7  11 14.8051 7.05195   1
  12   7  11 1.26448 9.23269   1
 -17   8  11-6.25489 9.16322   1
 -16   8  11-8.72409 8.72409   1
 -15   8  11 33.3087 7.91168   1
 -14   8  11 68.2141 10.4622   1
 -13   8  11  2.2213 4.54311   1
 -12   8  11 32.7554 4.35663   1
 -11   8  11 186.306 9.71361   1
 -10   8  11  231.52 8.50531   1
  -9   8  11 333.452  11.163   1
  -8   8  11 588.164 22.2458   1
  -7   8  11 55.6619 3.35071   1
  -6   8  11 174.063 7.09343   1
  -5   8  11 485.636 18.7611   1
  -4   8  11 60.4635 5.00291   1
  -3   8  11 209.933 6.48113   1
  -2   8  11 270.563 7.98958   1
  -1   8  11 31.2025 3.37624   1
   0   8  11 209.623 8.48919   1
   1   8  11 193.329 5.60448   1
   2   8  11 168.517  5.2562   1
   3   8  11 11.9312 5.17225   1
   4   8  11 14.5576 3.48475   1
   5   8  11 9.97074 3.48462   1
   6   8  11 25.9852 4.22706   1
   7   8  11  263.72 10.3134   1
   8   8  11 149.221 9.31944   1
   9   8  11  65.977 6.73436   1
  10   8  11  136.62 17.7471   1
  11   8  11 4.27587 7.19937   1
  12   8  11  3.8377 7.37862   1
 -16   9  11-3.74106 8.30574   1
 -15   9  11 62.4894 8.33391   1
 -14   9  11 13.8198 6.28445   1
 -13   9  11 298.203 14.7171   1
 -12   9  11 185.603 10.5459   1
 -11   9  11 83.1754 6.75131   1
 -10   9  11 126.974 7.16895   1
  -9   9  11 530.404 20.2032   1
  -8   9  11 198.152 8.39849   1
  -7   9  11 1052.70 38.5217   1
  -5   9  11 2.50615 2.92551   1
  -4   9  11 57.2882 5.43699   1
  -3   9  11 147.973 9.63976   1
  -2   9  11 45.4591 6.73133   1
  -1   9  11 1299.17  47.397   1
   0   9  11 243.455  9.7862   1
   1   9  11 63.3288 3.85577   1
   2   9  11 10.1556 1.81753   1
   3   9  11 683.798 26.2485   1
   4   9  11  20.941 3.60485   1
   5   9  11 1401.83 37.7915   1
   6   9  11 318.087 11.3936   1
   7   9  11 21.2023 5.34824   1
   8   9  11 30.5596 6.16954   1
   9   9  11 66.6711 7.28614   1
  10   9  11 61.2275 7.59158   1
  11   9  11 82.6197 8.33962   1
 -15  10  11 88.3267 13.3336   1
 -14  10  11 94.6523 10.4702   1
 -13  10  11 39.9653 6.31401   1
 -12  10  11 53.5751 7.59166   1
 -11  10  11 491.413 19.4244   1
 -10  10  11 14.7614 3.37779   1
  -9  10  11 434.977 16.8479   1
  -8  10  11 206.294  8.4052   1
  -7  10  11 301.071 11.7361   1
  -5  10  11 1612.24 60.3195   1
  -4  10  11 10.3472 2.51663   1
  -3  10  11 1495.24 39.1155   1
  -2  10  11 603.407  16.558   1
  -1  10  11 177.418 7.63886   1
   0  10  11 142.011 6.40132   1
   1  10  11 1292.59 47.0939   1
   3  10  11 861.816  27.238   1
   4  10  11 33.0069 4.31102   1
   5  10  11 38.6466 4.94247   1
   6  10  11 25.6299 5.50219   1
   7  10  11 23.5129 5.73875   1
   8  10  11  110.26 9.93909   1
   9  10  11 57.8655 10.3342   1
  10  10  11  19.139 7.23583   1
 -12  11  11 8.43975 5.06183   1
 -11  11  11-2.10957 3.38137   1
  -6  11  11 4.61718 3.36251   1
  -5  11  11 39.0754 5.88491   1
  -4  11  11 602.555 16.6594   1
  -3  11  11 528.357   14.75   1
  -2  11  11 332.692 9.95393   1
  -1  11  11 555.132 15.4322   1
   0  11  11 19.2101 2.56067   1
   3  11  11 8.96819  5.9788   1
   4  11  11 14.4431 6.79017   1
   5  11  11 29.1811 5.36884   1
   6  11  11 56.9639 6.20063   1
   7  11  11 16.7848 6.15311   1
   8  11  11 24.3878 9.45286   1
   9  11  11 115.648 14.5567   1
  10  11  11 20.0196 10.2237   1
  -5  12  11 51.6048 4.55396   1
  -4  12  11 24.2124 2.80577   1
  -3  12  11  7.3662 2.49925   1
  -2  12  11 75.4332 4.55664   1
  -1  12  11 332.118 13.1996   1
   2  12  11  74.143 10.2252   1
   3  12  11 56.0161 7.63718   1
   4  12  11 59.0239 8.43486   1
   5  12  11 382.793 19.2482   1
   6  12  11 61.0374 9.54765   1
   7  12  11 112.469 15.7141   1
   8  12  11 2.07248 9.53938   1
   9  12  11 -3.8033 10.1287   1
  -6  13  11 253.905 12.2484   1
  -5  13  11 353.048  14.795   1
  -4  13  11 53.3575 5.50578   1
  -3  13  11 558.336 21.6398   1
  -2  13  11 35.7038  4.6738   1
   2  13  11 1016.73   39.84   1
   3  13  11 334.681 18.5475   1
   4  13  11 44.7956 8.37478   1
   5  13  11 37.4113 9.14167   1
   6  13  11 191.187 16.1416   1
   7  13  11 35.2166  10.359   1
   8  13  11 198.043 16.7877   1
  -7  14  11 176.152 11.0114   1
  -6  14  11  131.30 8.89845   1
  -5  14  11 74.5985 6.77708   1
  -4  14  11 366.138 15.2714   1
  -3  14  11 13.5927 3.40071   1
   1  14  11 142.185 12.6933   1
   2  14  11 3.37224 8.00278   1
   3  14  11 23.4433 8.37476   1
   4  14  11 217.151 15.8091   1
   5  14  11 94.8219 12.0049   1
   6  14  11 91.1084 11.5902   1
   7  14  11 30.9308 10.4501   1
  -8  15  11 2.11772 6.36331   1
  -7  15  11  47.496 6.36523   1
  -6  15  11 518.788 21.2102   1
  -5  15  11 2.97175 4.66554   1
   0  15  11 24.0804 8.45086   1
   1  15  11 15.1407 8.41484   1
   2  15  11 99.9847 12.9693   1
   3  15  11  13.731 9.14734   1
   4  15  11 42.2495 18.2243   1
   5  15  11 78.2399 11.5856   1
   6  15  11 145.093 15.8446   1
  -9  16  11  44.013 11.4306   1
  -8  16  11 219.498 12.7103   1
  -7  16  11 100.063 9.32323   1
  -6  16  11 14.4244 5.51432   1
   0  16  11 43.6637 9.23249   1
   1  16  11 14.6199 8.77793   1
   2  16  11 390.729 20.7843   1
   3  16  11 79.4865 10.7658   1
   4  16  11  92.663 11.5779   1
   5  16  11 47.8445 11.2376   1
 -11  17  11 271.009  17.143   1
 -10  17  11 3.36524 7.14235   1
  -9  17  11 15.1771 6.74203   1
  -8  17  11 168.559 12.2477   1
  -7  17  11 273.164 14.3818   1
  -1  17  11 59.4566 9.62755   1
   0  17  11 443.106 21.6796   1
   1  17  11 209.538   20.33   1
   2  17  11-2.06514 9.50559   1
   3  17  11 166.062 15.6988   1
   4  17  11 138.661 15.3604   1
 -14  18  11 68.2227 8.38241   1
 -13  18  11 38.0886 7.69908   1
 -12  18  11 175.128  13.126   1
 -11  18  11 1.65214 6.61845   1
 -10  18  11 114.162 14.5789   1
  -9  18  11 55.2448 7.95213   1
  -3  18  11 -0.4199 8.36809   1
  -2  18  11 373.921 19.5883   1
  -1  18  11 266.137 24.9079   1
   0  18  11 116.194 13.6484   1
   1  18  11 71.7225 10.3052   1
   2  18  11 102.168 14.4154   1
   3  18  11 34.7597 10.3468   1
 -13  19  11 8.33771 6.74416   1
 -12  19  11 39.4716 7.65364   1
 -11  19  11 37.0729 7.74177   1
  -3  19  11 87.3085 11.9965   1
  -2  19  11 332.398 17.7327   1
  -1  19  11-2.87837  8.2225   1
   1  19  11-4.50728 9.01455   1
  -4  20  11 78.8901 9.80875   1
  -3  20  11 86.8783 9.78746   1
  -2  20  11-7.32371  7.7322   1
  -1  20  11 23.1615 8.12836   1
   7 -19  12    0.00 7.43883   1
   7 -18  12  74.151 10.4743   1
   8 -18  12 25.0423 7.51268   1
   9 -18  12 73.4495 11.2084   1
  10 -18  12 5.34966 9.04722   1
  11 -18  12 2.43884 7.72461   1
  -5 -17  12 2.04875 8.20482   1
  -4 -17  12 12.7088 8.61299   1
  -2 -17  12 15.3151  7.8653   1
  -1 -17  12 81.6096 10.8282   1
   8 -17  12 49.7102 7.58188   1
   9 -17  12  14.267 7.54956   1
  10 -17  12 120.843 12.0813   1
  11 -17  12 11.9656 12.3799   1
  12 -17  12 34.6155 7.73883   1
  13 -17  12 -0.8036 8.00726   1
  -7 -16  12 73.2346 10.8201   1
  -6 -16  12 17.2848 8.64734   1
  -5 -16  12 131.534  13.568   1
  -4 -16  12 20.6317 13.2055   1
  -3 -16  12 43.1679  8.3042   1
  -2 -16  12 125.317 11.2818   1
  -1 -16  12 55.8665 7.13766   1
   0 -16  12 163.241 10.9688   1
   8 -16  12 39.7962 7.61925   1
   9 -16  12 19.8357 8.44479   1
  10 -16  12 80.2325 11.7573   1
  11 -16  12 4.16531 7.50354   1
  12 -16  12  17.319 9.06855   1
  13 -16  12 28.0437 8.13043   1
  14 -16  12 5.58764  7.5805   1
  -8 -15  12 11.7178  10.467   1
  -7 -15  12 23.1172 10.3203   1
  -6 -15  12-0.82652 9.05234   1
  -5 -15  12  3.7224 8.67901   1
  -4 -15  12 19.1252 8.73303   1
  -3 -15  12 201.695 13.3923   1
  -2 -15  12 475.622 20.6232   1
  -1 -15  12 188.115 11.4174   1
   0 -15  12 111.067   8.906   1
   8 -15  12 6.36675 6.78242   1
   9 -15  12 89.3504  11.437   1
  10 -15  12 10.1276 8.01935   1
  11 -15  12 19.7171  7.9731   1
  12 -15  12-4.57275 7.48539   1
  13 -15  12 11.4979 8.21842   1
  14 -15  12 52.5636 8.89107   1
  15 -15  12 0.39827 7.53877   1
  -9 -14  12 31.6394   10.97   1
  -8 -14  12 157.344  16.151   1
  -7 -14  12 68.8099 10.7149   1
  -6 -14  12 134.697 14.0533   1
  -5 -14  12 171.731 14.1428   1
  -4 -14  12 106.378 15.9161   1
  -3 -14  12 69.5375 8.00845   1
  -2 -14  12 449.673 19.4815   1
  -1 -14  12 84.9187 8.92012   1
   0 -14  12 123.258 12.3228   1
   1 -14  12 158.947 8.07533   1
   2 -14  12-2.97387 2.97387   1
   8 -14  12 17.8137 6.36709   1
   9 -14  12 142.444 12.2908   1
  10 -14  12 143.408 12.2649   1
  11 -14  12  2.1041 7.15796   1
  12 -14  12 283.114 16.7319   1
  13 -14  12  60.416 11.5827   1
  14 -14  12 24.0805 8.57647   1
  15 -14  12 38.9559  8.8318   1
  -9 -13  12 43.6476 11.2274   1
  -8 -13  12 12.7834 9.89556   1
  -7 -13  12 98.7073 14.0475   1
  -6 -13  12 300.494 17.4541   1
  -4 -13  12 214.685 13.4985   1
  -3 -13  12 230.633 13.1428   1
  -2 -13  12 285.325 14.0355   1
  -1 -13  12 54.4739  5.9611   1
   0 -13  12 121.218 7.22794   1
   1 -13  12 50.1101 5.09526   1
   2 -13  12 1400.07 51.2842   1
   8 -13  12 1263.76 48.3166   1
   9 -13  12  71.646 10.1729   1
  10 -13  12 52.5097 8.04649   1
  11 -13  12  7.1732 7.59693   1
  12 -13  12 37.3481  8.3943   1
  13 -13  12 17.4632  8.3191   1
  14 -13  12 93.2767  10.686   1
  15 -13  12 19.0414 8.51341   1
 -10 -12  12 51.0106 11.7032   1
  -9 -12  12 4.95419 10.3229   1
  -8 -12  12 317.792  18.989   1
  -7 -12  12 41.5148 9.54523   1
  -5 -12  12 20.6685 7.16846   1
  -4 -12  12 11.8773 6.36971   1
  -3 -12  12 530.616 22.1484   1
  -2 -12  12 1097.29 42.2032   1
  -1 -12  12 282.791 12.3475   1
   0 -12  12 1235.70 45.8968   1
   1 -12  12 23.7305 2.96758   1
   2 -12  12 529.152 19.8601   1
   3 -12  12 52.7299 3.37754   1
   7 -12  12 165.651  13.524   1
   8 -12  12 49.9476 6.35347   1
   9 -12  12 83.0476  9.7429   1
  10 -12  12 98.2802 10.5904   1
  11 -12  12 12.2517 7.18134   1
  12 -12  12 1.67822   7.145   1
  13 -12  12 14.1866 7.92576   1
  14 -12  12  20.223 10.3187   1
  15 -12  12 0.40934 8.56682   1
  16 -12  12 2.41768  8.8616   1
 -11 -11  12 18.5673 10.9729   1
 -10 -11  12 79.0651 12.0017   1
  -9 -11  12 38.7714 16.9064   1
  -8 -11  12 30.2498 9.52858   1
  -7 -11  12 28.8359 8.36012   1
  -6 -11  12 534.951 23.6074   1
  -5 -11  12 43.3084  6.7885   1
  -4 -11  12 690.382 27.7225   1
  -2 -11  12 27.7392 4.26286   1
  -1 -11  12 21.7042 3.40718   1
   0 -11  12 463.011 17.8058   1
   1 -11  12 272.484 10.9858   1
   2 -11  12 171.838 7.15739   1
   3 -11  12 72.7187 4.19956   1
   6 -11  12 913.463 38.3033   1
   7 -11  12  92.398 10.1241   1
   8 -11  12 285.242 10.5316   1
   9 -11  12 33.8845 6.35777   1
  10 -11  12 153.372 11.4426   1
  11 -11  12 70.1926 10.9963   1
  12 -11  12 652.876 30.7262   1
  13 -11  12  21.733  8.3596   1
  14 -11  12 350.549  21.931   1
  15 -11  12-2.45676 9.00484   1
  16 -11  12-7.30177 8.92115   1
 -12 -10  12 32.9549 12.4067   1
 -11 -10  12 54.9153 11.6433   1
  -9 -10  12 175.355 16.1319   1
  -8 -10  12  141.75   14.18   1
  -7 -10  12 149.842 12.6251   1
  -6 -10  12 14.0084 6.78612   1
  -5 -10  12 32.4395 5.97784   1
  -3 -10  12 91.0884 7.26704   1
  -2 -10  12 31.9823 3.84236   1
  -1 -10  12 183.203   8.708   1
   0 -10  12 3112.65 112.857   1
   1 -10  12 222.801 7.16345   1
   2 -10  12 2310.46 60.0709   1
   3 -10  12 175.125 10.4741   1
   4 -10  12 3579.05 93.0067   1
   5 -10  12 734.127 20.9083   1
   6 -10  12 381.975 11.3013   1
   7 -10  12 28.2684  2.7402   1
   8 -10  12 315.332  16.488   1
   9 -10  12 83.4417 8.89896   1
  10 -10  12 1254.03 47.8916   1
  11 -10  12  8.8885 6.76497   1
  12 -10  12 9.68522  7.1582   1
  13 -10  12 26.7726 8.36768   1
  14 -10  12 213.067 16.1695   1
  15 -10  12 46.4074 9.85469   1
  16 -10  12 25.6905 9.78499   1
 -12  -9  12 211.092 18.0449   1
 -11  -9  12 23.9658 10.3289   1
 -10  -9  12 197.731 16.5162   1
  -9  -9  12 172.075 17.8732   1
  -8  -9  12 496.354  22.666   1
  -7  -9  12 35.1797 7.20207   1
  -6  -9  12 2117.53 78.5343   1
  -5  -9  12 12.8519 4.71065   1
  -4  -9  12 53.1461 6.43326   1
  -3  -9  12 643.818 24.7988   1
  -2  -9  12 2855.04 74.0205   1
  -1  -9  12 9.70254 2.22582   1
   0  -9  12 6093.89 156.471   1
   1  -9  12 345.674 9.96288   1
   2  -9  12 1744.26 45.3716   1
   3  -9  12 3441.67 126.166   1
   4  -9  12 416.498 12.8582   1
   5  -9  12 5037.34 130.148   1
   6  -9  12 1833.32 47.9468   1
   7  -9  12 1179.19 25.6068   1
   8  -9  12 361.627 11.7436   1
   9  -9  12 361.516 12.2471   1
  10  -9  12 379.974  17.383   1
  11  -9  12 201.067 12.6976   1
  12  -9  12 49.3017 8.00712   1
  13  -9  12 197.079 15.0615   1
  14  -9  12 204.098 15.7647   1
  15  -9  12 17.2759 9.87196   1
  16  -9  12 58.9505 10.2344   1
 -13  -8  12 5.53727 12.3469   1
 -12  -8  12 0.92254 7.77711   1
 -11  -8  12 209.162 26.8119   1
 -10  -8  12 1025.79 29.5887   1
  -9  -8  12 502.272 43.9197   1
  -8  -8  12  18.377 5.22315   1
  -7  -8  12 264.446 21.7476   1
  -6  -8  12 126.565 11.3634   1
  -5  -8  12 916.629 27.9172   1
  -4  -8  12 1840.19 67.7312   1
  -3  -8  12 511.598 14.7491   1
  -2  -8  12 536.146 15.0983   1
  -1  -8  12 154.077   5.452   1
   0  -8  12 240.876 12.5801   1
   1  -8  12 8118.57 207.977   1
   2  -8  12  725.14 21.2286   1
   3  -8  12 1029.63 61.9129   1
   4  -8  12 188.233 7.06547   1
   5  -8  12 127.035 4.87324   1
   6  -8  12 920.805  24.474   1
   7  -8  12 461.049  18.894   1
   8  -8  12 1563.41 73.2348   1
   9  -8  12 268.422 9.96974   1
  10  -8  12 74.2907 8.91854   1
  11  -8  12 21.1798 6.77307   1
  12  -8  12 53.1103 8.43197   1
  13  -8  12 206.685 15.0604   1
  14  -8  12 281.691 17.8381   1
  15  -8  12 39.1244 10.2954   1
  16  -8  12 14.7832 9.85546   1
 -13  -7  12 32.6708 8.59072   1
 -12  -7  12 25.1863 12.3859   1
 -11  -7  12  90.899 13.4285   1
 -10  -7  12 110.559 13.5386   1
  -9  -7  12 119.765 9.04705   1
  -8  -7  12 1157.51 31.7275   1
  -7  -7  12 557.129 16.6503   1
  -6  -7  12 543.904 24.2904   1
  -5  -7  12 281.209  9.0991   1
  -4  -7  12 42.3749 5.56542   1
  -3  -7  12 1501.88 39.5561   1
  -2  -7  12 63.5369 3.80696   1
  -1  -7  12 6344.19 162.942   1
   0  -7  12 3332.06 85.7812   1
   1  -7  12 1237.31 32.3731   1
   2  -7  12 3428.76 88.5458   1
   3  -7  12 1206.61 32.0996   1
   4  -7  12 2544.61 68.0498   1
   5  -7  12 843.337 33.7259   1
   6  -7  12 184.581 6.14434   1
   7  -7  12 712.727 15.9176   1
   8  -7  12  867.72 27.9897   1
   9  -7  12 1337.76 51.8574   1
  10  -7  12 100.319  9.3471   1
  11  -7  12 952.472 37.3038   1
  12  -7  12 202.323 13.9127   1
  13  -7  12 12.1248 8.36639   1
  14  -7  12 76.2976   9.951   1
  15  -7  12 104.241 11.9457   1
  16  -7  12 22.6552 10.2987   1
 -14  -6  12 15.2899 8.27609   1
 -13  -6  12 178.008 12.7453   1
 -12  -6  12 397.874 15.8838   1
 -11  -6  12 280.101 13.0233   1
 -10  -6  12 347.797 13.3183   1
  -9  -6  12 26.3465 5.09311   1
  -8  -6  12 146.912 8.01078   1
  -7  -6  12 2974.33 67.7762   1
  -6  -6  12 330.209 9.93714   1
  -5  -6  12 219.506 16.5591   1
  -4  -6  12 4943.31 126.907   1
  -3  -6  12 2019.18 73.7178   1
  -2  -6  12 33.9535 3.36621   1
  -1  -6  12 9166.76 201.052   1
   0  -6  12 6459.43 362.931   1
   1  -6  12 4652.58 147.367   1
   2  -6  12 6143.11 353.048   1
   3  -6  12 13.1943 2.35825   1
   4  -6  12 164.287 8.14842   1
   5  -6  12 4931.16 127.149   1
   6  -6  12 419.379 12.6687   1
   7  -6  12 5451.15 144.778   1
   8  -6  12 147.683 6.53502   1
   9  -6  12 14.4897 5.53928   1
  10  -6  12 350.372  16.179   1
  11  -6  12 1727.21 64.8941   1
  12  -6  12 175.729 13.4866   1
  13  -6  12 781.402 32.5888   1
  14  -6  12 65.0555  10.359   1
  15  -6  12-1.24128  9.8908   1
  16  -6  12 9.08723 9.91693   1
 -14  -5  12 318.682 14.9624   1
 -13  -5  12 22.7015  12.116   1
 -12  -5  12 200.885   11.98   1
 -11  -5  12 294.112  12.658   1
 -10  -5  12  227.28 10.4243   1
  -9  -5  12 461.211 14.7589   1
  -8  -5  12 1253.09 33.8341   1
  -7  -5  12 367.171 18.2978   1
  -6  -5  12 1218.79 32.3996   1
  -5  -5  12 2638.84  68.277   1
  -4  -5  12 1184.14 31.1119   1
  -3  -5  12 8568.02 186.299   1
  -2  -5  12 523.011  11.412   1
  -1  -5  12 648.883 13.9824   1
   0  -5  12 3411.80 71.4042   1
   1  -5  12 6233.96 131.154   1
   2  -5  12 57.2483  2.4399   1
   3  -5  1212531.40 371.492   1
   4  -5  12 180.409 4.61074   1
   5  -5  12 6228.93 178.568   1
   6  -5  12 380.775 13.4236   1
   7  -5  12  490.34 18.3041   1
   8  -5  12 20.1325 5.33129   1
   9  -5  12 1411.62 44.4115   1
  10  -5  12 24.7337 5.54394   1
  11  -5  12-0.85199 5.94362   1
  12  -5  12 40.4365 8.00273   1
  13  -5  12 204.501 15.4415   1
  14  -5  12 33.1111 9.93235   1
  15  -5  12 27.6244 10.3087   1
  16  -5  12 24.8887 11.2049   1
 -15  -4  12 132.261 12.4014   1
 -14  -4  12 10.0287  7.9216   1
 -13  -4  12 451.948 16.7787   1
 -12  -4  12 463.091 17.4091   1
 -11  -4  12 441.694 15.3948   1
 -10  -4  12 286.321 11.2269   1
  -9  -4  12 1345.40 36.1255   1
  -8  -4  12 341.884 13.3312   1
  -7  -4  12 4875.54  158.22   1
  -6  -4  12 838.738 18.2582   1
  -5  -4  12 4154.64 117.881   1
  -4  -4  12 2744.03  76.833   1
  -3  -4  12 1508.08 31.6943   1
  -2  -4  12 93.7666 2.91065   1
  -1  -4  12 576.157  13.068   1
   0  -4  12 298.534  5.7672   1
   1  -4  12  98.613 3.94017   1
   2  -4  1211550.90  243.01   1
   3  -4  12 1104.79 23.5108   1
   4  -4  12 21.1297 1.93455   1
   5  -4  12 2624.46  51.025   1
   6  -4  12 613.793 21.5644   1
   7  -4  12 117.513 4.87258   1
   8  -4  12 146.174 6.61637   1
   9  -4  12 937.306 29.3244   1
  10  -4  12 38.5826 3.78581   1
  11  -4  12 1287.15 49.2252   1
  12  -4  12 31.5551 7.99437   1
  13  -4  12 171.255 14.5799   1
  14  -4  12 73.1674 10.7503   1
  15  -4  12 114.716 15.2678   1
  16  -4  12 17.0927 10.4251   1
 -15  -3  12 122.708 12.2204   1
 -14  -3  12 53.4917 8.33983   1
 -13  -3  12 115.614 10.9512   1
 -12  -3  12 18.7312  6.1774   1
 -11  -3  12 1776.18 47.6098   1
 -10  -3  12 9.25025 4.65562   1
  -9  -3  12 599.803 17.4288   1
  -8  -3  12 907.826 24.6451   1
  -7  -3  12 44.9338 3.72135   1
  -6  -3  12 7.83804 4.70691   1
  -5  -3  12 2308.48 59.6202   1
  -4  -3  12 1097.02 23.2402   1
  -3  -3  12 65.8093 5.79528   1
  -2  -3  12  940.98 19.9564   1
  -1  -3  12 3366.89 70.7232   1
   0  -3  12 1005.28 18.4849   1
   1  -3  12 8662.66 192.828   1
   2  -3  12 2145.47 55.1586   1
   3  -3  12 179.933 4.30241   1
   4  -3  12 205.067 4.57289   1
   5  -3  12 5994.60 97.4207   1
   6  -3  12 1640.90  75.202   1
   7  -3  12 9834.82  208.10   1
   8  -3  12  557.30 21.1939   1
   9  -3  12 686.834 24.6704   1
  10  -3  12 56.4872 4.10556   1
  11  -3  12 64.4059 8.91119   1
  12  -3  12 443.991 21.4245   1
  13  -3  12 784.695 33.2663   1
  14  -3  12 49.1398 10.7379   1
  15  -3  12 10.7475 10.3326   1
  16  -3  12 102.468 12.5964   1
 -16  -2  12 34.3006 9.31237   1
 -15  -2  12 224.027 13.1458   1
 -14  -2  12  53.388 11.5151   1
 -13  -2  12 470.867 16.5392   1
 -12  -2  12  74.615 9.39803   1
 -11  -2  12 58.0489   5.816   1
 -10  -2  12 62.3818 7.89075   1
  -9  -2  12 1987.73 73.8234   1
  -8  -2  12 96.9261 5.62293   1
  -7  -2  12 3116.11  80.405   1
  -6  -2  12 635.702 17.1866   1
  -5  -2  12 2226.09 61.9308   1
  -4  -2  12 42.6875 2.51044   1
  -3  -2  1211028.70 230.946   1
  -2  -2  12 174.644 4.90986   1
  -1  -2  1215657.20 327.717   1
   0  -2  1210832.30 205.815   1
   1  -2  12 14.4487 1.36904   1
   2  -2  1212641.00 325.164   1
   3  -2  12 4870.33  102.36   1
   4  -2  12 4956.11 80.6491   1
   5  -2  12 7134.77 129.279   1
   6  -2  12 2919.89 52.9804   1
   7  -2  12 428.997  21.267   1
   8  -2  12  508.42 19.5875   1
   9  -2  12 898.189 52.4184   1
  10  -2  12 482.444  14.167   1
  11  -2  12 757.002 30.9216   1
  12  -2  12 104.039 8.05386   1
  13  -2  12 2.90558 8.71673   1
  14  -2  12 9.48663 16.9122   1
  15  -2  12 329.511 20.3084   1
 -16  -1  12 8.02851 7.81455   1
 -15  -1  12 134.581 11.7424   1
 -14  -1  12 13.6399 7.30886   1
 -13  -1  12 793.848 23.7829   1
 -12  -1  12 126.105 9.34182   1
 -11  -1  12 1718.07 45.8392   1
 -10  -1  12 23.9469 4.37069   1
  -9  -1  12 360.489 11.3768   1
  -8  -1  12 2529.05 65.5731   1
  -7  -1  12 3047.41 78.6385   1
  -6  -1  12 56.8471 4.66959   1
  -5  -1  12 5910.27  175.46   1
  -4  -1  12 512.039 13.5457   1
  -3  -1  12 866.309 18.3279   1
  -1  -1  1212260.10  222.22   1
   0  -1  12 5482.10 89.1694   1
   1  -1  12 4931.00 208.454   1
   2  -1  12  619.30 13.2792   1
   3  -1  12 58.5901 5.24523   1
   4  -1  12 1765.16 29.3266   1
   5  -1  12 2027.54  39.164   1
   6  -1  12 330.487 6.59846   1
   7  -1  12 1412.90  36.731   1
   8  -1  12 159.485 14.8782   1
   9  -1  12 24.2668 3.35069   1
  10  -1  12 304.858 9.91017   1
  11  -1  12 760.674 23.4601   1
  12  -1  12 327.489  16.302   1
  13  -1  12 461.113 23.1803   1
  14  -1  12-6.19256 16.9112   1
  15  -1  12 79.9678 12.0753   1
 -16   0  12 43.8993 8.19708   1
 -15   0  12 313.201 14.3639   1
 -14   0  12 29.1722  7.0211   1
 -13   0  12 29.9443 7.28698   1
 -12   0  12 349.358 16.6179   1
 -11   0  12 634.738 18.7643   1
 -10   0  12 1114.22  34.626   1
  -9   0  12 3570.29 92.1642   1
  -8   0  12 4.79031 4.92338   1
  -7   0  12 24.1933 6.39722   1
  -6   0  12 84.3608 3.73027   1
  -5   0  12 3269.91 83.9913   1
  -4   0  1211883.50 305.345   1
  -3   0  12 9474.63 172.156   1
  -2   0  12 109.967 2.66404   1
  -1   0  12 8008.15 145.313   1
   0   0  12 1066.16 24.5902   1
   1   0  12 1590.84 57.7994   1
   2   0  12 2794.92 58.9329   1
   3   0  12 4884.87 151.306   1
   4   0  12 1854.18   39.92   1
   5   0  12 11.5477 1.10563   1
   6   0  12  274.05 9.07388   1
   7   0  12 929.458 35.8402   1
   8   0  12 3823.14 84.4679   1
   9   0  12 1201.43 31.9161   1
  10   0  12 20.7719 4.66579   1
  11   0  12  6.4769 4.85516   1
  12   0  12 815.451 28.5344   1
  13   0  12 52.6018 6.82204   1
  14   0  12 197.871 17.3474   1
  15   0  12 115.861 16.3738   1
 -16   1  12  167.14 11.9965   1
 -15   1  12 116.351 11.4391   1
 -14   1  12 22.4179 6.72637   1
 -13   1  12 683.493 20.8205   1
 -12   1  12 96.3197 15.5965   1
 -11   1  12 648.899 18.9254   1
 -10   1  12 32.0458 5.12651   1
  -9   1  12 898.258 24.2084   1
  -8   1  12 25.1231 2.85721   1
  -7   1  12 6415.27 164.838   1
  -6   1  12 33.7067  3.3737   1
  -5   1  12 1508.79 55.1257   1
  -4   1  12 147.937 11.9983   1
  -3   1  12 9027.80 231.842   1
  -2   1  12 4383.43 159.351   1
   0   1  1210635.40 386.065   1
   1   1  12 3836.60  101.40   1
   2   1  1213266.20  340.19   1
   3   1  12 5211.47 109.489   1
   4   1  12 8059.14 192.267   1
   5   1  12 4342.83 83.9742   1
   6   1  12 566.874 12.5635   1
   7   1  12 1693.64 44.0952   1
   8   1  12 2059.55  53.621   1
   9   1  12 55.3042 9.43968   1
  10   1  12 1040.86 28.5411   1
  11   1  12 468.327 15.2724   1
  12   1  12 260.011 12.9971   1
  13   1  12 71.7658 7.27616   1
  14   1  12 46.0073 11.1947   1
  15   1  12 48.8503 11.8902   1
 -17   2  12 360.478   14.99   1
 -16   2  12 6.67069 10.4298   1
 -15   2  12 234.918 12.7162   1
 -14   2  12 195.419 11.0072   1
 -13   2  12 194.864 10.3429   1
[truncated: 898,585 more chars]
