# Supplementary material for: (Aceto­nitrile-κN)aqua­[N,N′-bis­(pyridin-2-yl­methyl)ethane-1,2-di­amine-κ4 N,N′,N′′,N′′′]zinc(II) perchlorate
Source: Acta Crystallogr E Crystallogr Commun. 2017 Sep 29;73(Pt 10):1568–71. doi: 10.1107/S2056989017013603 (PMC5730320; doi:10.1107/S2056989017013603)
Supplement: Supplementary file 2 [file e-73-01568-Isup2.hkl]

data_I                                                                          
_shelx_title ' shelxt_a.res in P-1'                                             
_shelx_refln_list_code          4                                               
_shelx_F_calc_maximum      195.66                                               
_exptl_crystal_F_000      1160.00                                               
_reflns_d_resolution_high  0.4692                                               
                                                                                
loop_                                                                           
 _space_group_symop_operation_xyz                                               
 'x, y, z'                                                                      
 '-x, -y, -z'                                                                   
                                                                                
_cell_length_a     8.2959                                                       
_cell_length_b    10.3169                                                       
_cell_length_c    27.7884                                                       
_cell_angle_alpha  92.969                                                       
_cell_angle_beta   98.241                                                       
_cell_angle_gamma 109.620                                                       
                                                                                
_shelx_F_squared_multiplier     1.000                                           
                                                                                
loop_                                                                           
 _refln_index_h                                                                 
 _refln_index_k                                                                 
 _refln_index_l                                                                 
 _refln_F_squared_calc                                                          
 _refln_F_squared_meas                                                          
 _refln_F_squared_sigma                                                         
 _refln_observed_status                                                         
   3   0   0        316.93        409.69        10.76 o                         
   4   0   0         19.11         14.93         1.66 o                         
   5   0   0       4245.72       4404.37       113.26 o                         
   6   0   0       9978.36      10127.20       260.25 o                         
   7   0   0         42.58         52.02         5.11 o                         
   8   0   0        647.09        685.32        18.58 o                         
   9   0   0        378.49        397.82        11.93 o                         
  10   0   0         61.93         72.56         6.16 o                         
  11   0   0       1026.42       1019.56        28.17 o                         
  12   0   0       1010.12        977.10        27.25 o                         
  13   0   0          3.27          7.99         7.30 o                         
  14   0   0        339.80        326.25        19.62 o                         
  15   0   0        130.12        125.19        10.84 o                         
  16   0   0        100.97        107.41        10.15 o                         
 -16   1   0        153.05        118.14        16.59 o                         
 -15   1   0          7.32         13.91        11.45 o                         
 -14   1   0        181.67        181.22        10.84 o                         
 -13   1   0        169.60        158.88        10.73 o                         
 -12   1   0        394.83        450.27        19.02 o                         
 -11   1   0          8.57         12.45         4.18 o                         
 -10   1   0       1934.08       1858.81        52.73 o                         
  -9   1   0        429.65        430.54        12.51 o                         
  -8   1   0       6034.72       5771.39       148.03 o                         
  -7   1   0        970.94        937.58        24.73 o                         
  -6   1   0       1693.91       1619.22        41.81 o                         
  -5   1   0        157.05        107.49         5.01 o                         
  -4   1   0      19321.98      18653.24       477.50 o                         
  -3   1   0       1668.50       1701.05        43.63 o                         
   1   1   0        424.90        527.16        14.08 o                         
   2   1   0        126.79         93.39         3.67 o                         
   3   1   0        421.89        557.83        16.67 o                         
   4   1   0       4333.60       4653.11       119.61 o                         
   5   1   0        193.17        201.25         9.05 o                         
   6   1   0        527.85        554.17        14.85 o                         
   7   1   0        138.61        170.55         5.88 o                         
   8   1   0        496.85        533.00        14.99 o                         
   9   1   0       1460.61       1465.17        38.54 o                         
  10   1   0       2634.36       2560.95        66.83 o                         
  11   1   0        199.89        215.24         9.66 o                         
  12   1   0        660.65        709.38        22.83 o                         
  13   1   0         12.19         17.62         6.24 o                         
  14   1   0        554.71        552.62        18.62 o                         
  15   1   0          2.51         -7.26         7.26 o                         
  16   1   0        216.48        213.51        12.54 o                         
 -16   2   0         78.96         66.78        11.54 o                         
 -15   2   0         93.93         88.69         8.82 o                         
 -14   2   0        868.07        891.08        28.74 o                         
 -13   2   0          4.29         17.17         6.25 o                         
 -12   2   0        782.73        819.55        23.24 o                         
 -11   2   0        339.66        368.40        17.32 o                         
 -10   2   0         52.60         46.18         4.08 o                         
  -9   2   0       3610.44       3454.56        89.03 o                         
  -8   2   0       3597.34       3524.55        90.62 o                         
  -7   2   0       6528.74       6373.66       163.86 o                         
  -6   2   0       3511.06       3349.92        85.95 o                         
  -5   2   0       5374.41       5857.32       150.48 o                         
  -4   2   0       1252.74       1243.14        38.87 o                         
  -3   2   0       5115.48       5509.84       215.61 o                         
  -2   2   0        108.38        131.27         3.71 o                         
  -1   2   0       2978.07       3502.20        90.64 o                         
   2   2   0          5.53         41.76         3.07 o                         
   3   2   0        438.43        432.79        12.40 o                         
   4   2   0      14350.14      13891.23       356.50 o                         
   5   2   0       3937.57       3738.11        95.90 o                         
   6   2   0       8360.94       8178.26       210.32 o                         
   7   2   0        236.34        258.35        12.64 o                         
   8   2   0         42.88         42.79         8.79 o                         
   9   2   0       2680.47       2530.13        93.14 o                         
  10   2   0        912.20        929.59        25.61 o                         
  11   2   0        427.01        431.80        14.50 o                         
  12   2   0        220.48        240.11        15.50 o                         
  13   2   0         24.21         19.25         6.51 o                         
  14   2   0         29.75         25.71         9.68 o                         
  15   2   0         11.29         14.57         9.74 o                         
 -17   3   0         41.84         39.46        10.92 o                         
 -16   3   0        145.50        149.52        16.02 o                         
 -15   3   0          2.59          0.83         6.80 o                         
 -14   3   0         73.13         72.85         8.21 o                         
 -13   3   0        256.04        255.58        11.01 o                         
 -12   3   0       1264.90       1278.95        34.53 o                         
 -11   3   0        178.36        191.98         6.64 o                         
 -10   3   0       1534.45       1585.32        41.67 o                         
  -9   3   0         58.40         68.33         9.54 o                         
  -8   3   0        681.61        691.78        18.53 o                         
  -7   3   0       1029.68       1023.63        26.76 o                         
  -6   3   0       3407.92       3593.99        92.13 o                         
  -5   3   0        894.38        999.01        25.82 o                         
  -4   3   0      22549.83      25188.94       644.09 o                         
  -3   3   0        614.53        817.68        17.20 o                         
  -2   3   0       5733.53       6235.02       160.97 o                         
  -1   3   0       5828.78       6474.46       236.46 o                         
   0   3   0       8693.43       8944.81       323.89 o                         
   1   3   0        104.73        219.32         8.17 o                         
   2   3   0      10471.77       9303.74       239.12 o                         
   3   3   0        824.07        876.01        22.63 o                         
   4   3   0        534.61        559.93        14.85 o                         
   5   3   0       8273.98       7643.56       196.42 o                         
   6   3   0      14300.62      14005.65       359.67 o                         
   7   3   0       1598.18       1564.68        40.82 o                         
   8   3   0       2693.50       2641.61        68.53 o                         
   9   3   0         46.12         63.10         6.05 o                         
  10   3   0         82.04         81.91         7.30 o                         
  11   3   0        367.72        358.37        13.11 o                         
  12   3   0        746.23        717.31        21.82 o                         
  13   3   0        244.48        253.43        12.54 o                         
  14   3   0         82.89         83.84         8.51 o                         
  15   3   0          5.04         -1.42         7.82 o                         
 -17   4   0         92.06         89.95        11.66 o                         
 -16   4   0         18.76          3.69         9.84 o                         
 -15   4   0         62.98         76.36         8.05 o                         
 -14   4   0        732.17        701.08        20.97 o                         
 -13   4   0          0.63         13.07         8.74 o                         
 -12   4   0        643.37        660.27        22.44 o                         
 -11   4   0         78.78         73.48         4.96 o                         
 -10   4   0        953.26        923.32        20.34 o                         
  -9   4   0        535.81        553.44        12.60 o                         
  -8   4   0       6545.29       6483.28       135.72 o                         
  -7   4   0        128.40        112.55         3.52 o                         
  -6   4   0       1171.77       1192.03        25.31 o                         
  -5   4   0       3142.85       3361.17        70.51 o                         
  -4   4   0         15.04         10.26         1.05 o                         
  -2   4   0        715.84        517.73        32.43 o                         
  -1   4   0        434.87        394.82        15.15 o                         
   1   4   0       7919.98       8403.49       305.09 o                         
   2   4   0        474.60        519.18        13.75 o                         
   3   4   0       5928.21       5956.50       153.12 o                         
   4   4   0        500.46        545.03        21.14 o                         
   5   4   0       2592.41       2308.00        58.87 o                         
   6   4   0        437.04        423.54        18.19 o                         
   7   4   0        258.14        284.83         8.68 o                         
   8   4   0       1080.48       1037.83        35.35 o                         
   9   4   0        172.34        190.44         8.56 o                         
  10   4   0        516.75        544.14        16.77 o                         
  11   4   0        420.40        435.50        15.07 o                         
  12   4   0        208.05        203.36        12.91 o                         
  13   4   0        114.13        132.24        17.96 o                         
  14   4   0          9.06          5.09         7.69 o                         
  15   4   0        302.99        291.32        16.46 o                         
 -17   5   0          7.44          2.07         9.52 o                         
 -16   5   0         21.91         15.56         9.83 o                         
 -15   5   0         21.94         11.07         9.43 o                         
 -14   5   0        136.73        157.40         9.75 o                         
 -13   5   0        849.14        849.55        25.39 o                         
 -12   5   0       1418.12       1501.57        40.48 o                         
 -11   5   0        549.47        538.68        13.75 o                         
 -10   5   0        886.46        841.40        20.15 o                         
  -9   5   0       1837.35       1770.43        37.69 o                         
  -8   5   0        701.30        717.51        19.23 o                         
  -7   5   0       6529.03       6330.65       132.58 o                         
  -6   5   0        378.02        372.85         8.38 o                         
  -5   5   0        241.65        289.72         9.80 o                         
  -4   5   0        496.56        443.35        12.07 o                         
  -3   5   0       5978.11       6404.58       165.73 o                         
  -2   5   0         13.17         43.07         3.28 o                         
   0   5   0       1099.18       1104.80        39.83 o                         
   2   5   0       3070.24       3256.44        83.60 o                         
   3   5   0        315.17        293.43         8.32 o                         
   4   5   0        504.92        529.49        20.36 o                         
   5   5   0       2393.70       2321.92        59.99 o                         
   6   5   0       2457.68       2456.92        90.12 o                         
   7   5   0        314.53        340.54        10.76 o                         
   8   5   0        950.46        976.10        26.70 o                         
   9   5   0         37.20         43.69         4.92 o                         
  10   5   0         10.81         25.65         5.46 o                         
  11   5   0       1165.57       1141.59        31.90 o                         
  12   5   0        203.37        198.97        11.80 o                         
  13   5   0        106.77        108.65         8.96 o                         
  14   5   0         67.35         76.43         8.91 o                         
 -17   6   0         54.26         54.83        10.72 o                         
 -16   6   0         17.43         31.11        10.23 o                         
 -15   6   0        150.02        147.75        14.77 o                         
 -14   6   0        141.11        159.17        15.92 o                         
 -13   6   0          3.43          0.84         5.01 o                         
 -12   6   0         38.73         48.22         7.54 o                         
 -11   6   0        306.78        287.34        10.60 o                         
 -10   6   0         28.18         30.60         2.76 o                         
  -9   6   0       2342.15       2201.70        57.21 o                         
  -8   6   0        923.16        949.19        23.87 o                         
  -7   6   0        110.44        113.89         6.15 o                         
  -6   6   0       5120.96       4934.46       103.33 o                         
  -5   6   0        733.23        793.34        20.98 o                         
  -4   6   0       2807.15       2674.65        68.91 o                         
  -3   6   0       2405.84       2289.14        59.07 o                         
  -2   6   0         89.68         80.43         4.92 o                         
  -1   6   0       2755.01       2876.41       104.78 o                         
   0   6   0       4332.87       4703.07       169.93 o                         
   1   6   0       3656.46       3369.32       122.04 o                         
   2   6   0       2695.62       2823.22        72.52 o                         
   3   6   0       1937.56       2022.94        52.27 o                         
   4   6   0        273.81        317.37         9.18 o                         
   5   6   0       4449.28       4327.31       111.27 o                         
   6   6   0        227.78        248.04         8.33 o                         
   7   6   0       2942.54       2701.56       113.98 o                         
   8   6   0          2.70         10.62         4.34 o                         
   9   6   0        665.47        657.07        19.45 o                         
  10   6   0         25.94         35.00         6.00 o                         
  11   6   0        339.69        328.10        13.32 o                         
  12   6   0          7.84         10.00         9.02 o                         
  13   6   0        254.39        251.33        13.36 o                         
  14   6   0        137.65        131.10        10.82 o                         
 -17   7   0         40.53         40.26        10.27 o                         
 -16   7   0         34.45         34.78         9.82 o                         
 -15   7   0        164.92        171.30        14.79 o                         
 -14   7   0        259.45        265.62        16.14 o                         
 -13   7   0        551.88        541.84        16.33 o                         
 -12   7   0        435.74        421.65        13.16 o                         
 -11   7   0        114.70        107.21         5.24 o                         
 -10   7   0         96.48        101.58         4.42 o                         
  -9   7   0       1433.93       1534.49        32.88 o                         
  -8   7   0       1921.47       2018.46        44.08 o                         
  -7   7   0         57.48         90.47         4.29 o                         
  -6   7   0       1029.05       1043.47        27.46 o                         
  -5   7   0        839.73        991.58        21.31 o                         
  -4   7   0       1080.62       1094.41        28.77 o                         
  -3   7   0      15229.95      16510.57       601.24 o                         
  -2   7   0       1594.92       1721.09        63.30 o                         
  -1   7   0       7599.86       7302.09       265.88 o                         
   0   7   0       2710.77       2667.26        96.53 o                         
   1   7   0        243.97        151.87         7.09 o                         
   2   7   0       3000.58       2763.26        71.09 o                         
   3   7   0       9035.96       8871.86       228.18 o                         
   4   7   0         51.13         68.28         6.41 o                         
   5   7   0       3461.25       3250.28        83.87 o                         
   6   7   0        414.55        408.67        17.54 o                         
   7   7   0        840.90        823.78        23.03 o                         
   8   7   0        194.97        208.14        14.35 o                         
   9   7   0        620.70        613.85        18.86 o                         
  10   7   0         40.69         49.03         6.55 o                         
  11   7   0        447.49        449.20        16.30 o                         
  12   7   0        104.98        118.64        11.53 o                         
  13   7   0         13.13         17.75         8.07 o                         
 -17   8   0        179.67        153.60        14.74 o                         
 -16   8   0        198.85        191.82        15.95 o                         
 -15   8   0         39.56         39.05         9.45 o                         
 -14   8   0          4.35          8.28         7.87 o                         
 -13   8   0        795.49        803.49        32.50 o                         
 -12   8   0        242.51        252.98         9.12 o                         
 -11   8   0        649.28        632.41        14.75 o                         
 -10   8   0        574.23        526.30        15.38 o                         
  -9   8   0          1.64          5.47         2.71 o                         
  -8   8   0        127.53        123.69         6.04 o                         
  -7   8   0       1983.16       2014.14        68.79 o                         
  -6   8   0        949.84        967.93        33.24 o                         
  -5   8   0      12660.55      13251.34       384.15 o                         
  -4   8   0       3308.06       2875.86       105.68 o                         
  -3   8   0       1567.85       1587.24        58.82 o                         
  -2   8   0       8076.50       7788.46       286.86 o                         
  -1   8   0       1347.15       1458.60        54.21 o                         
   0   8   0        317.93        325.46        12.07 o                         
   2   8   0       1117.15       1107.79        29.11 o                         
   3   8   0          6.34          7.71         5.53 o                         
   4   8   0        598.69        587.40        16.31 o                         
   5   8   0        931.76        923.84        24.94 o                         
   6   8   0        365.06        370.53        14.07 o                         
   7   8   0       1608.70       1567.15        41.74 o                         
   8   8   0          6.55         15.86         5.00 o                         
   9   8   0          1.90          7.71         5.70 o                         
  10   8   0        122.52        126.04        10.42 o                         
  11   8   0        474.67        464.71        19.41 o                         
  12   8   0        170.38        178.65        12.23 o                         
  13   8   0        379.17        384.20        15.96 o                         
 -17   9   0        149.40        123.31        13.48 o                         
 -16   9   0         35.79         49.45         9.81 o                         
 -15   9   0        288.14        277.52        16.85 o                         
 -14   9   0          2.74         10.35         7.87 o                         
 -13   9   0        523.31        518.02        22.92 o                         
 -12   9   0        602.27        580.77        24.27 o                         
 -11   9   0        376.82        398.48        13.12 o                         
 -10   9   0          3.48         21.35         5.44 o                         
  -9   9   0       1255.20       1192.67        46.75 o                         
  -8   9   0        118.33        142.25         5.89 o                         
  -7   9   0       4258.87       4087.55       170.69 o                         
  -6   9   0       3447.63       3441.35        90.27 o                         
  -5   9   0        148.33        193.28         9.48 o                         
  -4   9   0       1157.51       1307.35        49.02 o                         
  -3   9   0        818.17        870.51        33.40 o                         
  -2   9   0         81.68        128.21         7.86 o                         
  -1   9   0        710.30        821.54        21.72 o                         
   0   9   0        408.48        447.61        16.58 o                         
   2   9   0        362.93        397.24        16.09 o                         
   3   9   0       1498.15       1583.56        41.38 o                         
   4   9   0         53.23         64.36         5.27 o                         
   5   9   0        335.24        342.44        11.29 o                         
   6   9   0         34.69         43.50         4.77 o                         
   7   9   0        211.13        227.24         9.92 o                         
   8   9   0        227.20        237.65        10.99 o                         
   9   9   0        700.79        699.69        21.35 o                         
  10   9   0          0.73         -1.02         6.93 o                         
  11   9   0        129.75        133.83        11.42 o                         
  12   9   0         46.34         41.89         8.43 o                         
 -17  10   0         30.37          8.55         8.14 o                         
 -16  10   0         14.05         15.92         8.58 o                         
 -15  10   0         17.79         26.31         8.64 o                         
 -14  10   0         27.25          9.52         7.45 o                         
 -13  10   0        835.21        847.14        33.75 o                         
 -12  10   0          1.66         15.48         5.86 o                         
 -11  10   0        216.61        221.08         9.35 o                         
 -10  10   0          6.17         17.82         6.49 o                         
  -9  10   0         13.85         28.67         3.55 o                         
  -8  10   0          6.20         17.74         2.76 o                         
  -7  10   0       3011.05       3058.62       148.62 o                         
  -6  10   0        176.41        201.81         6.65 o                         
  -5  10   0       1824.95       1910.30        70.61 o                         
  -4  10   0         14.13         27.26         4.13 o                         
  -3  10   0        535.83        640.94        25.24 o                         
  -2  10   0         74.32         93.01         7.47 o                         
  -1  10   0       3605.29       3498.76        90.12 o                         
   0  10   0          3.86         12.45         4.41 o                         
   1  10   0        216.20        216.50        10.13 o                         
   2  10   0        355.74        363.45        15.27 o                         
   3  10   0         15.72         10.63         4.68 o                         
   4  10   0       1134.88       1087.79        29.31 o                         
   5  10   0       1722.50       1689.27        44.80 o                         
   6  10   0          2.05          7.82         4.74 o                         
   7  10   0        636.80        591.99        18.26 o                         
   8  10   0        180.98        178.97        16.50 o                         
   9  10   0         14.88         13.51         6.64 o                         
  10  10   0         54.70         69.79         9.39 o                         
  11  10   0        166.17        173.73        11.99 o                         
 -17  11   0        288.62        244.21        15.39 o                         
 -16  11   0          4.19         11.40         8.15 o                         
 -15  11   0         68.54         56.25         8.63 o                         
 -14  11   0         74.17         77.41         9.10 o                         
 -13  11   0         17.94         27.49         7.08 o                         
 -12  11   0         26.99         29.70         6.28 o                         
 -11  11   0        661.11        678.42        27.23 o                         
 -10  11   0         70.01         87.02         6.73 o                         
  -9  11   0        292.96        319.01        13.36 o                         
  -8  11   0        318.08        354.29        22.90 o                         
  -7  11   0        273.28        288.62        12.04 o                         
  -6  11   0       2260.84       2280.91        84.14 o                         
  -5  11   0        920.08        979.14        37.69 o                         
  -4  11   0          0.42          1.65         3.73 o                         
  -3  11   0       2476.71       2497.07        92.22 o                         
  -2  11   0        697.22        753.57        20.45 o                         
  -1  11   0        160.82        147.84         9.63 o                         
   0  11   0        402.62        402.78        18.10 o                         
   1  11   0       1184.24       1199.77        44.81 o                         
   2  11   0        139.46        139.93         8.91 o                         
   3  11   0       1249.22       1272.53        47.95 o                         
   4  11   0         32.54         36.83         6.35 o                         
   5  11   0          2.35         14.32         6.73 o                         
   6  11   0        157.12        142.35        12.10 o                         
   7  11   0        540.45        539.48        24.39 o                         
   8  11   0         20.54         19.26         9.01 o                         
  10  11   0         35.79         26.73        10.28 o                         
  11  11   0          0.71          7.17        10.97 o                         
 -16  12   0         90.90         98.61        12.17 o                         
 -15  12   0        185.58        193.81        15.57 o                         
 -14  12   0        131.10        122.37        11.99 o                         
 -13  12   0        433.93        441.29        19.98 o                         
 -12  12   0         81.89         81.12         9.61 o                         
 -11  12   0         79.58         79.17         8.80 o                         
 -10  12   0        970.72        945.27        26.47 o                         
  -9  12   0        673.12        635.93        24.66 o                         
  -8  12   0       1377.40       1408.04        52.15 o                         
  -7  12   0       1777.77       1673.73        61.62 o                         
  -6  12   0          8.50         18.71         4.57 o                         
  -5  12   0        163.74        167.53         9.98 o                         
  -4  12   0         10.82         17.48         4.99 o                         
  -3  12   0        112.50        137.65         9.59 o                         
  -2  12   0       2563.53       2575.84        66.86 o                         
   0  12   0         27.54         38.79         4.64 o                         
   1  12   0          5.20          9.72         5.50 o                         
   2  12   0        115.98        122.32         9.31 o                         
   3  12   0         17.40         24.09         5.92 o                         
   4  12   0        963.60        963.97        37.45 o                         
   5  12   0        100.61         96.51        10.86 o                         
   6  12   0          4.30          5.80         7.45 o                         
   7  12   0          2.25          4.93         8.63 o                         
   8  12   0        168.55        176.89        16.75 o                         
   9  12   0          1.37         11.88        10.24 o                         
  10  12   0         46.74         45.47        11.68 o                         
 -15  13   0         83.57         59.20         9.39 o                         
 -14  13   0         66.10         61.05         8.25 o                         
 -13  13   0         16.53         14.97         6.65 o                         
 -12  13   0        545.48        527.39        22.14 o                         
 -11  13   0        371.09        359.89        16.34 o                         
 -10  13   0        544.09        531.51        21.80 o                         
  -9  13   0         14.66         12.98         4.18 o                         
  -8  13   0         85.48         88.24         6.69 o                         
  -7  13   0        239.28        247.65        11.28 o                         
  -3  13   0        140.70        126.87         6.28 o                         
  -1  13   0         70.00         55.58         6.73 o                         
   0  13   0        156.17        150.63        11.81 o                         
   1  13   0       1287.31       1298.98        48.98 o                         
   2  13   0         17.37         32.90         6.33 o                         
   3  13   0        287.94        296.73        15.55 o                         
   4  13   0        161.77        165.44        12.53 o                         
   5  13   0        101.83        113.58        12.43 o                         
   6  13   0        234.79        235.20        16.04 o                         
   7  13   0         60.74         64.60        15.54 o                         
   8  13   0         84.04         84.26        11.45 o                         
   9  13   0          8.73         -5.80        10.35 o                         
 -14  14   0         61.82         29.58         7.81 o                         
 -13  14   0          3.67         -3.32         6.63 o                         
 -12  14   0         88.58         87.64         9.60 o                         
 -11  14   0        360.78        360.21        16.76 o                         
 -10  14   0          2.72          9.65         5.45 o                         
  -8  14   0        131.04        121.58         7.97 o                         
  -7  14   0         44.05         60.33         6.29 o                         
  -1  14   0        202.81        216.54        11.38 o                         
   0  14   0        994.33       1106.80        42.15 o                         
   1  14   0         62.20         83.36         9.68 o                         
   2  14   0        431.41        474.67        20.98 o                         
   3  14   0        224.89        280.56        15.87 o                         
   4  14   0        132.08        139.72        12.85 o                         
   5  14   0          3.60          5.35         8.23 o                         
   7  14   0         22.01         25.74        10.22 o                         
   8  14   0         31.67         44.11        11.54 o                         
 -11  15   0          3.09          5.02         5.86 o                         
 -10  15   0        142.67        120.79        10.06 o                         
  -9  15   0         84.30         89.02         8.82 o                         
  -7  15   0        589.99        523.67        21.00 o                         
  -2  15   0       1057.19       1129.60        42.51 o                         
  -1  15   0         83.16         95.10         9.68 o                         
   0  15   0        302.65        363.49        17.22 o                         
   1  15   0        122.61        117.31        10.89 o                         
   2  15   0          0.46          2.08         7.09 o                         
   3  15   0         15.88         19.47         8.29 o                         
   4  15   0        133.33        154.32        14.00 o                         
   5  15   0         28.75         29.45        11.05 o                         
   6  15   0         15.07         14.70         9.80 o                         
   7  15   0         84.85        109.68        14.79 o                         
  -4  16   0        705.93        731.31        28.60 o                         
  -3  16   0          1.56          0.84         5.04 o                         
  -2  16   0          0.06         -2.94         5.88 o                         
  -1  16   0         25.28         39.42         6.71 o                         
   0  16   0        254.89        254.20        14.22 o                         
   1  16   0          8.76         24.14         7.49 o                         
   2  16   0        117.21        129.11        12.83 o                         
   3  16   0         20.08         30.01         9.04 o                         
   5  16   0         89.13        109.32        14.27 o                         
   6  16   0        302.81        311.32        18.85 o                         
  -4  17   0         17.74         15.95         5.88 o                         
  -3  17   0         38.66         74.18         9.22 o                         
  -2  17   0        110.40        153.49        11.30 o                         
   0  17   0        103.99        108.75        11.62 o                         
   1  17   0          3.45          7.01         7.84 o                         
   2  17   0         29.41         36.11         9.02 o                         
   3  17   0         25.92         40.41         9.39 o                         
   4  17   0        185.15        222.30        15.88 o                         
   5  17   0         23.20         23.28         9.39 o                         
  -3  18   0        112.91         96.99        12.91 o                         
  -2  18   0        108.36        101.67        10.37 o                         
  -1  18   0         29.76         26.86         7.85 o                         
   0  18   0        252.88        282.84        15.62 o                         
   2  18   0         27.59         42.72         8.95 o                         
   3  18   0         35.28         38.96         9.33 o                         
   4  18   0         17.94         15.46         8.55 o                         
  -2  19   0         52.37         31.18         8.62 o                         
  -1  19   0          1.47         -4.49        13.48 o                         
   0  19   0          6.07         -4.47         8.13 o                         
   1  19   0         17.98         14.97         8.09 o                         
   2  19   0         85.31         83.94        11.30 o                         
  -2 -19   1         67.19         75.84         9.68 o                         
  -1 -19   1        515.90        533.06        23.46 o                         
   0 -19   1         16.84          7.72         7.72 o                         
   1 -19   1          4.24         -6.53        11.43 o                         
  -4 -18   1         84.08         82.51        10.57 o                         
  -3 -18   1        259.53        266.53        16.23 o                         
  -2 -18   1         49.55         40.28         8.55 o                         
  -1 -18   1         62.61         71.15        12.68 o                         
   0 -18   1        166.23        166.53        12.75 o                         
   1 -18   1        151.30        128.12        11.57 o                         
   2 -18   1        113.33        108.74        10.79 o                         
   3 -18   1        271.19        240.23        18.74 o                         
  -5 -17   1         14.61          7.34        10.20 o                         
  -4 -17   1        160.57        186.83        15.06 o                         
  -3 -17   1        125.60        135.52        13.06 o                         
  -2 -17   1         11.33          2.05         8.21 o                         
  -1 -17   1         19.32         30.55         7.85 o                         
   0 -17   1        158.34        167.30        12.45 o                         
   1 -17   1         41.77         43.36         8.34 o                         
   2 -17   1        882.21        921.88        35.55 o                         
   3 -17   1        369.09        364.65        16.77 o                         
   4 -17   1          0.96         -5.46         5.46 o                         
  -6 -16   1         81.99        113.78        13.92 o                         
  -5 -16   1        133.66        143.95        14.68 o                         
  -4 -16   1         47.31         39.66        11.04 o                         
  -3 -16   1        202.50        222.09        15.22 o                         
  -2 -16   1        195.76        215.23        14.48 o                         
  -1 -16   1       1021.70       1084.07        43.71 o                         
   0 -16   1         63.56         58.13         7.53 o                         
   1 -16   1        302.11        321.29        15.52 o                         
   2 -16   1        165.50        163.01        10.93 o                         
   3 -16   1        125.95        118.15         9.25 o                         
   4 -16   1       1087.93       1062.72        39.96 o                         
   5 -16   1        248.27        184.60        10.94 o                         
  -7 -15   1         99.62        105.88        14.36 o                         
  -6 -15   1        235.02        213.91        15.92 o                         
  -5 -15   1        137.03        144.85        17.18 o                         
  -4 -15   1        128.76        141.19        13.17 o                         
  -3 -15   1        542.47        581.13        25.28 o                         
  -2 -15   1         43.12         42.13         7.51 o                         
  -1 -15   1          7.24          6.70         6.70 o                         
   0 -15   1        804.56        826.24        32.36 o                         
   1 -15   1         91.21        118.67         9.68 o                         
   2 -15   1       1721.00       1655.68        61.44 o                         
   3 -15   1         52.44         51.31         7.15 o                         
   7 -15   1          0.75          3.36         3.78 o                         
   8 -15   1       1419.34       1450.72        54.18 o                         
   9 -15   1        251.75        275.88        13.44 o                         
  10 -15   1         23.74         26.84         6.30 o                         
  11 -15   1        193.68        196.13        12.12 o                         
  12 -15   1         26.48         12.90         7.90 o                         
  -8 -14   1        224.72        203.81        16.88 o                         
  -7 -14   1         80.08        102.13        14.29 o                         
  -6 -14   1         10.88         14.73        11.86 o                         
  -5 -14   1         86.58         89.32        12.35 o                         
  -4 -14   1        273.11        289.08        16.59 o                         
  -3 -14   1         31.01         36.33         7.52 o                         
  -2 -14   1        378.21        390.81        18.05 o                         
  -1 -14   1         63.05         77.47         9.26 o                         
   0 -14   1        666.00        680.68        26.98 o                         
   1 -14   1        146.46        138.59         9.26 o                         
   2 -14   1          9.36          5.05         3.79 o                         
   7 -14   1        329.07        329.72        14.25 o                         
   8 -14   1        695.30        707.74        27.26 o                         
   9 -14   1         40.76         51.18         7.55 o                         
  10 -14   1        638.71        683.36        27.27 o                         
  11 -14   1         14.27         37.28         6.29 o                         
  12 -14   1         25.40         35.04         6.67 o                         
  13 -14   1          6.00          6.22         6.63 o                         
  14 -14   1        159.13        152.73        12.32 o                         
  -9 -13   1          5.42          3.73        10.34 o                         
  -8 -13   1         42.33         45.38        10.63 o                         
  -7 -13   1          1.60         -6.14        11.44 o                         
  -6 -13   1        162.27        182.22        14.81 o                         
  -5 -13   1          6.46          7.05         7.88 o                         
  -4 -13   1         64.89         64.78         8.36 o                         
  -3 -13   1         22.39         25.22         7.14 o                         
  -2 -13   1         31.17         36.70         6.33 o                         
  -1 -13   1         66.10         84.03         8.45 o                         
   1 -13   1        211.59        227.73        10.95 o                         
   3 -13   1        183.03        169.98         7.53 o                         
   7 -13   1         11.91         25.06         4.17 o                         
   8 -13   1         35.03         42.67         5.02 o                         
   9 -13   1        151.04        145.35        10.05 o                         
  10 -13   1        490.14        508.93        21.38 o                         
  11 -13   1         66.50         82.11         9.21 o                         
  12 -13   1        173.37        174.66        11.69 o                         
  13 -13   1         74.95         70.24        10.39 o                         
  14 -13   1         91.25        110.48        11.54 o                         
  15 -13   1         39.99         45.69         8.97 o                         
  16 -13   1         85.85         61.27        10.08 o                         
 -10 -12   1        116.51        127.46        16.25 o                         
  -9 -12   1        102.74        127.77        14.74 o                         
  -8 -12   1          2.60         17.98        16.35 o                         
  -7 -12   1          2.84          1.64         8.63 o                         
  -6 -12   1         10.12         12.43         7.46 o                         
  -5 -12   1         27.74         20.90         7.52 o                         
  -4 -12   1       1373.21       1347.20        50.92 o                         
  -3 -12   1        600.09        619.62        25.36 o                         
  -2 -12   1        181.46        195.54        11.01 o                         
  -1 -12   1        622.18        612.60        24.10 o                         
   0 -12   1        252.24        246.63        11.39 o                         
   2 -12   1       3288.26       2915.04       149.36 o                         
   3 -12   1          9.54         10.84         4.59 o                         
   4 -12   1        311.01        330.39        15.40 o                         
   5 -12   1         13.90         17.87         4.99 o                         
   6 -12   1          0.52          4.99         4.15 o                         
   7 -12   1        232.27        232.36        10.41 o                         
   8 -12   1        964.47       1005.24        37.97 o                         
   9 -12   1         41.05         47.34         6.69 o                         
  10 -12   1        581.60        606.19        57.38 o                         
  11 -12   1         69.15         61.16         8.80 o                         
  12 -12   1        128.14        133.79        10.87 o                         
  13 -12   1         67.63         86.57         9.99 o                         
  14 -12   1        873.86        905.38        35.95 o                         
  15 -12   1         14.97          9.82         9.41 o                         
  16 -12   1        193.23        201.88        14.18 o                         
  17 -12   1        129.51         82.82        12.06 o                         
 -11 -11   1         60.47         78.75        12.21 o                         
 -10 -11   1         10.00         15.20        10.68 o                         
  -9 -11   1          6.18          1.23        11.84 o                         
  -8 -11   1        239.44        207.03        15.99 o                         
  -7 -11   1          0.10          9.51         8.27 o                         
  -6 -11   1        790.63        750.45        30.48 o                         
  -5 -11   1         85.72         79.16         9.68 o                         
  -4 -11   1          3.61          0.42         5.50 o                         
  -3 -11   1        436.32        451.02        19.10 o                         
  -2 -11   1        444.32        396.80        16.54 o                         
  -1 -11   1        352.48        335.55        13.95 o                         
   0 -11   1       1365.68       1266.27        33.90 o                         
   1 -11   1        952.25        863.25        33.91 o                         
   2 -11   1         59.46         59.60         7.08 o                         
   3 -11   1        858.11        844.34        32.81 o                         
   4 -11   1         97.37         84.96         7.46 o                         
   5 -11   1        112.75        101.89         7.87 o                         
   6 -11   1        917.69        905.34        34.82 o                         
   7 -11   1        375.89        378.81        15.37 o                         
   8 -11   1         14.90         18.34         3.16 o                         
   9 -11   1         92.38        104.42         6.01 o                         
  10 -11   1        632.49        555.43        24.69 o                         
  11 -11   1         75.56        107.65         9.63 o                         
  12 -11   1        489.95        491.40        21.33 o                         
  13 -11   1        132.36        146.60        12.08 o                         
  14 -11   1         32.54         38.06         7.86 o                         
  15 -11   1         75.45         82.48        10.67 o                         
  16 -11   1        107.44        128.17        13.02 o                         
  17 -11   1        106.35        114.09        12.95 o                         
 -11 -10   1         30.12         45.67         8.17 o                         
 -10 -10   1        239.42        252.08        14.34 o                         
  -9 -10   1         21.12         19.39         7.77 o                         
  -8 -10   1        280.05        266.31        11.79 o                         
  -7 -10   1        202.13        227.59        10.73 o                         
  -6 -10   1          6.62         11.16         4.76 o                         
  -5 -10   1        202.73        233.24         9.28 o                         
  -4 -10   1        118.00        124.49         6.60 o                         
  -3 -10   1          2.53          7.65         4.25 o                         
  -2 -10   1         94.35         86.48         6.78 o                         
  -1 -10   1        194.44        177.83         6.79 o                         
   0 -10   1        396.64        342.64        15.52 o                         
   1 -10   1        539.39        472.16        24.60 o                         
   2 -10   1        383.44        392.24        16.61 o                         
   3 -10   1         89.10         79.01         6.61 o                         
   4 -10   1        226.61        216.82        10.74 o                         
   5 -10   1        427.89        424.95        17.76 o                         
   6 -10   1       1563.86       1515.33        56.66 o                         
   7 -10   1       1268.51       1281.00        34.00 o                         
   8 -10   1        995.00        970.79        26.16 o                         
   9 -10   1         35.98         40.22         3.70 o                         
  10 -10   1        446.39        426.45        17.99 o                         
  11 -10   1        249.46        250.35        29.32 o                         
  12 -10   1         29.09         37.23         6.69 o                         
  13 -10   1        108.74        161.65        12.92 o                         
  14 -10   1         21.33         28.57         8.28 o                         
  15 -10   1         25.91         28.35         8.22 o                         
  16 -10   1         39.39         42.41         9.38 o                         
  17 -10   1         50.11         56.91         9.35 o                         
 -12  -9   1          7.35          6.58         7.83 o                         
 -11  -9   1          2.16          3.77         7.38 o                         
 -10  -9   1          7.09          6.58         6.78 o                         
  -9  -9   1          3.26         20.39         6.38 o                         
  -8  -9   1         36.19         57.94         6.32 o                         
  -7  -9   1          4.27         11.40         4.73 o                         
  -6  -9   1         46.89         49.65         4.93 o                         
  -5  -9   1          6.88          7.45         3.61 o                         
  -4  -9   1        972.16        997.85        35.40 o                         
  -3  -9   1         16.24         19.36         3.01 o                         
  -2  -9   1       1529.66       1530.93        56.30 o                         
  -1  -9   1        175.60        150.97         7.57 o                         
   0  -9   1          7.92          6.73         3.61 o                         
   1  -9   1          7.07         11.62         3.74 o                         
   2  -9   1       1519.04       1499.14        55.81 o                         
   3  -9   1        230.70        234.60        11.14 o                         
   4  -9   1       1623.60       1642.19        60.96 o                         
   5  -9   1        359.53        327.97        10.05 o                         
   6  -9   1       1178.61       1185.72        25.67 o                         
   7  -9   1       1653.41       1517.80        90.55 o                         
   8  -9   1         37.59         45.02         4.16 o                         
   9  -9   1        243.83        250.35         8.80 o                         
  10  -9   1         66.04         83.59         5.93 o                         
  11  -9   1          2.64          6.41         4.03 o                         
  12  -9   1         28.36         39.34         6.69 o                         
  13  -9   1        272.31        257.92        15.00 o                         
  14  -9   1        193.95        185.47        14.08 o                         
  15  -9   1         51.82         69.45         9.86 o                         
  16  -9   1         87.28        124.58        13.89 o                         
  17  -9   1         20.57         19.58         8.97 o                         
 -13  -8   1          2.90          6.59         8.12 o                         
 -12  -8   1         42.39         59.65         8.43 o                         
 -11  -8   1          0.23         15.40         8.96 o                         
 -10  -8   1          6.84         12.59         6.51 o                         
  -9  -8   1          4.15         11.99         6.24 o                         
  -8  -8   1        534.40        511.20        17.38 o                         
  -7  -8   1         55.91         87.89         7.16 o                         
  -6  -8   1        761.71        758.59        26.42 o                         
  -5  -8   1         11.22         19.92         4.70 o                         
  -4  -8   1        939.90        944.97        30.10 o                         
  -3  -8   1        792.86        841.36        31.23 o                         
  -2  -8   1         40.42         49.58         5.91 o                         
   0  -8   1        613.25        591.88        23.29 o                         
   1  -8   1          7.28          9.51         3.31 o                         
   2  -8   1       2488.38       2253.46        82.82 o                         
   4  -8   1         32.51         34.54         5.35 o                         
   5  -8   1       1861.94       1733.37        45.28 o                         
   6  -8   1        715.88        734.96        19.85 o                         
   7  -8   1        201.34        193.30         6.67 o                         
   8  -8   1          4.43          1.10         2.39 o                         
   9  -8   1        181.29        176.53         6.90 o                         
  10  -8   1         36.10         40.89         4.32 o                         
  11  -8   1        402.23        397.50        19.71 o                         
  12  -8   1        376.70        407.35        18.84 o                         
  13  -8   1         84.51         99.17        11.25 o                         
  14  -8   1        128.43        119.60        12.83 o                         
  15  -8   1         21.13         27.11         9.03 o                         
  16  -8   1         38.81         48.24        10.63 o                         
  17  -8   1        114.99        103.99        13.51 o                         
 -13  -7   1         17.74         23.88         8.23 o                         
 -12  -7   1         13.32         17.85         7.50 o                         
 -11  -7   1        218.30        232.11        14.09 o                         
 -10  -7   1        156.24        187.86        10.90 o                         
  -9  -7   1        168.29        179.37         9.55 o                         
  -8  -7   1        379.93        383.59        13.12 o                         
  -7  -7   1        192.53        192.83        12.77 o                         
  -6  -7   1         90.78         92.42         8.13 o                         
  -5  -7   1       1003.78       1061.99        40.24 o                         
  -4  -7   1        250.72        254.94         7.99 o                         
  -3  -7   1       1436.72       1451.82        66.95 o                         
  -2  -7   1       1210.26       1182.42        42.67 o                         
   1  -7   1        683.43        598.31        23.08 o                         
   2  -7   1       1278.40       1265.44        46.86 o                         
   3  -7   1       1338.86       1268.66        47.23 o                         
   4  -7   1       1585.00       1523.95        39.82 o                         
   5  -7   1         54.61         46.28         3.63 o                         
   6  -7   1        265.93        256.67         7.71 o                         
   7  -7   1       1297.91       1280.41        60.00 o                         
   8  -7   1        144.52        157.51         6.67 o                         
   9  -7   1        353.96        393.02         9.32 o                         
  10  -7   1        203.06        218.16         6.32 o                         
  11  -7   1          2.86          2.59         2.69 o                         
  12  -7   1        397.95        411.26        12.70 o                         
  13  -7   1        615.10        660.71        20.43 o                         
  14  -7   1         17.25         24.40         8.27 o                         
  15  -7   1        174.54        165.48        14.78 o                         
  16  -7   1         46.68         49.90        10.64 o                         
  17  -7   1          0.26         -9.03         9.03 o                         
 -14  -6   1          0.09          6.10         8.09 o                         
 -13  -6   1         65.77         72.63         8.55 o                         
 -12  -6   1          9.11         18.58         7.90 o                         
 -11  -6   1         70.50         86.59        16.00 o                         
 -10  -6   1         18.99         17.80         5.71 o                         
  -9  -6   1         19.77         33.66         5.02 o                         
  -7  -6   1        323.56        334.31        11.01 o                         
  -6  -6   1         41.45         63.48         4.99 o                         
  -5  -6   1        581.64        605.73        16.64 o                         
  -4  -6   1         57.07         49.50         3.45 o                         
  -3  -6   1         80.80         72.13         3.42 o                         
  -2  -6   1        300.59        305.18        12.34 o                         
  -1  -6   1        164.97        156.36         6.63 o                         
   0  -6   1        139.65        103.87         4.12 o                         
   1  -6   1          1.04          1.24         2.46 o                         
   2  -6   1        542.56        544.17        20.93 o                         
   3  -6   1        570.28        554.20        15.09 o                         
   4  -6   1         17.77         31.51         6.17 o                         
   5  -6   1       1200.84       1125.19        43.93 o                         
   6  -6   1         17.51         37.30         3.32 o                         
   7  -6   1         19.27         22.42         1.94 o                         
   8  -6   1         70.00         78.93         3.42 o                         
   9  -6   1        531.02        499.27        12.31 o                         
  10  -6   1          6.71          6.69         2.45 o                         
  11  -6   1        101.72        101.72         5.07 o                         
  12  -6   1         22.12         23.58         4.12 o                         
  13  -6   1         21.16         17.03         5.15 o                         
  14  -6   1         13.41          2.06         7.85 o                         
  15  -6   1         15.70         19.69         9.43 o                         
  16  -6   1         13.96         18.83         9.82 o                         
  17  -6   1          4.10          6.59         9.48 o                         
 -14  -5   1          0.87          7.26         8.07 o                         
 -13  -5   1          8.24         11.16         7.50 o                         
 -12  -5   1          1.50         16.24         6.79 o                         
 -11  -5   1          5.16         27.75         6.12 o                         
 -10  -5   1         18.68         26.95         5.61 o                         
  -9  -5   1          5.28          7.71         4.32 o                         
  -8  -5   1        270.71        245.11         9.34 o                         
  -7  -5   1         15.40         25.70         3.18 o                         
  -6  -5   1        206.57        237.25        15.87 o                         
  -5  -5   1         40.80         45.31         3.46 o                         
  -4  -5   1        474.59        456.07        25.01 o                         
  -3  -5   1        367.04        339.87         9.35 o                         
  -2  -5   1        481.69        495.73        14.55 o                         
  -1  -5   1       2171.30       1967.72        71.78 o                         
   1  -5   1       3174.26       2874.01       105.36 o                         
   2  -5   1        349.21        358.50         9.87 o                         
   3  -5   1        141.95        147.83         4.65 o                         
   4  -5   1        213.99        196.14         5.97 o                         
   5  -5   1         60.38         68.43         3.66 o                         
   6  -5   1         12.13         13.15         1.31 o                         
   7  -5   1        359.65        361.33         8.34 o                         
   8  -5   1        514.58        502.04        11.86 o                         
   9  -5   1         68.82         61.84         3.59 o                         
  10  -5   1          2.00          3.58         3.24 o                         
  11  -5   1         51.96         50.17         3.52 o                         
  12  -5   1        121.37        148.45        11.74 o                         
  13  -5   1         53.09         75.74         7.80 o                         
  14  -5   1        109.70        116.32         9.16 o                         
  15  -5   1          1.80         -3.28         9.42 o                         
  16  -5   1         28.53         26.62         9.83 o                         
  17  -5   1         45.07         53.84        10.77 o                         
 -15  -4   1          4.36         23.02        14.92 o                         
 -14  -4   1          8.09         14.31         7.72 o                         
 -13  -4   1          1.21         -1.08         7.93 o                         
 -12  -4   1          1.22         10.24         6.23 o                         
 -11  -4   1        170.91        171.73        10.09 o                         
 -10  -4   1         72.94         94.22         8.00 o                         
  -9  -4   1        175.28        190.72         8.56 o                         
  -8  -4   1        190.90        181.25        10.03 o                         
  -7  -4   1         54.12         57.51         4.42 o                         
  -6  -4   1        112.30        129.20         8.95 o                         
  -5  -4   1        638.13        670.75        19.31 o                         
  -4  -4   1         64.21         53.57         3.97 o                         
  -3  -4   1       2905.92       2645.52        67.90 o                         
  -2  -4   1        152.85        153.62         6.20 o                         
  -1  -4   1       1146.43       1073.22        39.39 o                         
   1  -4   1          0.76          2.05         1.23 o                         
   2  -4   1        869.69        782.53        20.62 o                         
   3  -4   1       2237.06       2048.14        78.21 o                         
   4  -4   1       1892.26       1747.86       147.54 o                         
   5  -4   1          3.21          3.08         0.92 o                         
   6  -4   1        100.28        111.61         3.17 o                         
   7  -4   1        130.74        128.15         3.83 o                         
   8  -4   1        121.71        150.26         4.93 o                         
   9  -4   1        588.15        596.54        13.50 o                         
  10  -4   1        155.17        170.92         6.99 o                         
  11  -4   1          3.04          4.10         3.04 o                         
  12  -4   1        589.99        578.93        17.05 o                         
  13  -4   1        231.95        255.51        10.86 o                         
  14  -4   1        141.77        151.40         9.90 o                         
  15  -4   1        152.61        179.31        15.97 o                         
  16  -4   1          0.60         -5.33         9.84 o                         
  17  -4   1         47.13         48.33        11.25 o                         
 -15  -3   1         48.10         62.83        12.98 o                         
 -14  -3   1          0.80          0.33         7.34 o                         
 -13  -3   1         47.11         44.92         7.36 o                         
 -11  -3   1        143.07        145.00         9.29 o                         
 -10  -3   1        161.49        145.08         8.35 o                         
  -9  -3   1          0.01          4.48         3.76 o                         
  -8  -3   1        186.34        204.41        10.07 o                         
  -7  -3   1        178.37        195.14         6.82 o                         
  -6  -3   1        428.19        466.62        12.99 o                         
  -5  -3   1        831.93        883.92        27.77 o                         
  -4  -3   1        241.52        208.92         6.08 o                         
  -3  -3   1        215.50        187.55        10.17 o                         
  -2  -3   1         11.39          9.45         1.24 o                         
  -1  -3   1         19.69         16.32         1.63 o                         
   1  -3   1        764.95        689.35        17.97 o                         
   2  -3   1        936.50        777.83        20.37 o                         
   3  -3   1        497.49        478.13        18.19 o                         
   4  -3   1       1735.51       1601.68        75.85 o                         
   5  -3   1       1361.63       1316.52        33.93 o                         
   6  -3   1         37.30         49.90         2.50 o                         
   7  -3   1        312.36        320.38        11.15 o                         
   8  -3   1         50.33         46.42         4.44 o                         
   9  -3   1         35.66         42.56         4.17 o                         
  10  -3   1        203.27        224.28         8.08 o                         
  11  -3   1         89.66        116.49         5.64 o                         
  12  -3   1        158.41        180.06        11.11 o                         
  13  -3   1        231.38        242.93        14.53 o                         
  14  -3   1          0.55         11.69         6.91 o                         
  15  -3   1         12.03          5.44         7.17 o                         
  16  -3   1          2.97         -1.64        10.27 o                         
  17  -3   1          0.44          1.27        10.08 o                         
 -15  -2   1          9.43          8.89         7.72 o                         
 -14  -2   1         10.78          8.66         8.36 o                         
 -13  -2   1         16.50          7.18         6.35 o                         
 -12  -2   1          2.56          7.94         6.12 o                         
 -11  -2   1         34.43         33.64         5.34 o                         
 -10  -2   1        244.54        254.02         9.88 o                         
  -9  -2   1          5.11         14.95         4.70 o                         
  -8  -2   1        412.73        390.93        11.67 o                         
  -7  -2   1         33.26         36.73         3.28 o                         
  -6  -2   1         21.66         37.47         4.68 o                         
  -5  -2   1         84.26         76.19         4.22 o                         
  -4  -2   1          1.92          5.85         2.09 o                         
  -3  -2   1        395.95        352.96        13.21 o                         
  -2  -2   1        103.77        104.20         2.89 o                         
  -1  -2   1       1191.12       1019.82       106.10 o                         
   1  -2   1        732.83        648.87        16.86 o                         
   2  -2   1         45.95         58.09         2.89 o                         
   3  -2   1        698.51        646.55        16.62 o                         
   4  -2   1          2.41         13.25         1.65 o                         
   5  -2   1        794.95        743.10        19.44 o                         
   6  -2   1         68.19         41.53         3.36 o                         
   7  -2   1         29.60         27.46         3.81 o                         
   8  -2   1          3.73         16.14         3.40 o                         
   9  -2   1          0.56          5.32         2.71 o                         
  10  -2   1         13.19         17.41         4.67 o                         
  11  -2   1          0.04          6.75         5.92 o                         
  12  -2   1          3.21         11.10         4.73 o                         
  13  -2   1          2.71         13.87         8.49 o                         
  14  -2   1          1.27         17.93         6.24 o                         
  15  -2   1          0.43         -7.50         7.50 o                         
  16  -2   1         14.42          9.48        10.31 o                         
 -16  -1   1         22.62         28.69         7.89 o                         
 -15  -1   1         16.76         14.57         7.54 o                         
 -14  -1   1          0.26         13.93         7.07 o                         
 -13  -1   1         46.25         41.88         6.53 o                         
 -12  -1   1          9.76         23.73         5.58 o                         
 -11  -1   1        117.80        128.00         8.17 o                         
 -10  -1   1        194.89        212.06         8.71 o                         
  -9  -1   1          5.18         20.60         3.32 o                         
  -8  -1   1        213.49        196.63         6.80 o                         
  -6  -1   1        169.38        167.07         5.40 o                         
  -5  -1   1        155.74        168.96         7.35 o                         
  -4  -1   1        226.88        198.61         6.03 o                         
  -3  -1   1       1486.23       1335.02        34.30 o                         
  -2  -1   1         74.69         69.12         3.05 o                         
  -1  -1   1        424.56        361.44         9.42 o                         
   1  -1   1         11.00          8.58         0.33 o                         
   2  -1   1        292.65        252.50         5.37 o                         
   3  -1   1        350.73        322.95         8.45 o                         
   4  -1   1         19.90         28.88         5.60 o                         
   5  -1   1        189.59        168.47         4.86 o                         
   6  -1   1         32.36         37.34         2.52 o                         
   7  -1   1        114.60        116.53         5.09 o                         
   8  -1   1        121.02        133.17        10.23 o                         
   9  -1   1        434.33        437.67        12.82 o                         
  10  -1   1         52.67         61.93         5.69 o                         
  11  -1   1         58.35         73.81         6.85 o                         
  12  -1   1         48.20         43.19         5.46 o                         
  13  -1   1          0.86          1.16         5.69 o                         
  14  -1   1         42.72         48.75         7.09 o                         
  15  -1   1         50.34         54.01         8.65 o                         
  16  -1   1          0.18         -2.91        10.37 o                         
 -16   0   1          5.49         -4.98         7.66 o                         
 -15   0   1         13.09         10.56        12.29 o                         
 -14   0   1          0.20          6.10         6.79 o                         
 -13   0   1         31.88         30.33         7.16 o                         
 -12   0   1         11.08         20.22         5.31 o                         
 -11   0   1         41.68         57.93        13.71 o                         
 -10   0   1        104.88        102.39         7.44 o                         
  -9   0   1         29.92         25.37         3.16 o                         
  -8   0   1        133.18        134.16         5.44 o                         
  -7   0   1         58.33         69.92         4.25 o                         
  -6   0   1        124.77        127.61         5.06 o                         
  -5   0   1        113.26        136.84         4.28 o                         
  -4   0   1        361.53        328.57        32.51 o                         
  -3   0   1       1071.58        919.54        23.79 o                         
  -2   0   1         70.12         70.54         2.85 o                         
  -1   0   1        177.33        147.92         3.72 o                         
   1   0   1        160.24        137.63         2.49 o                         
   2   0   1        925.94        820.65        29.85 o                         
   3   0   1        246.10        202.56         7.82 o                         
   4   0   1        270.41        244.62         9.55 o                         
   5   0   1        323.91        304.71        10.06 o                         
   6   0   1         33.48         49.91         3.81 o                         
   7   0   1        365.27        365.60        10.38 o                         
   8   0   1          2.38          8.98         2.55 o                         
   9   0   1        411.13        394.64        11.78 o                         
  10   0   1        280.91        287.72        16.80 o                         
  11   0   1         16.25         38.32         4.91 o                         
  12   0   1         83.20         79.85         8.39 o                         
  13   0   1          4.42         13.09         7.62 o                         
  14   0   1         11.52         17.34         6.79 o                         
  15   0   1         42.33         46.64         8.61 o                         
  16   0   1         18.08         24.70        11.72 o                         
 -16   1   1          0.47         -1.62         7.47 o                         
 -15   1   1          1.77          2.26        11.18 o                         
 -14   1   1         13.36         12.49         6.77 o                         
 -13   1   1         17.03         21.40         6.95 o                         
 -12   1   1          0.30         -2.93         5.03 o                         
 -11   1   1        113.34        110.94         7.31 o                         
 -10   1   1         72.05         92.69         8.08 o                         
  -9   1   1         18.90         39.05         8.31 o                         
  -8   1   1        100.95        121.84         4.95 o                         
  -7   1   1          7.39         10.90         2.33 o                         
  -6   1   1        272.94        243.71         6.98 o                         
  -5   1   1        387.47        389.47        10.31 o                         
  -4   1   1        251.95        200.47         7.85 o                         
  -3   1   1       2027.05       1771.31        45.29 o                         
  -2   1   1          8.32          6.98         0.58 o                         
  -1   1   1        243.30        211.86        10.74 o                         
   0   1   1          5.84          2.84         0.41 o                         
   1   1   1        256.35        254.51         6.59 o                         
   2   1   1        786.93        673.24        22.23 o                         
   3   1   1        200.35        161.91         5.36 o                         
   4   1   1         15.43         19.58         2.08 o                         
   5   1   1        472.45        452.13        15.79 o                         
   6   1   1          9.89          6.05         2.55 o                         
   7   1   1        423.55        455.06        14.74 o                         
   8   1   1         20.47         20.94         2.87 o                         
   9   1   1        169.83        185.93        12.83 o                         
  10   1   1         96.49        121.93         7.35 o                         
  11   1   1          3.26         11.97         4.75 o                         
  12   1   1         43.35         52.66         6.01 o                         
  13   1   1          7.06          9.85         6.09 o                         
  14   1   1          2.88         13.16         8.02 o                         
  15   1   1          5.21         -3.39         8.65 o                         
  16   1   1          1.31         -4.76         8.25 o                         
 -16   2   1         37.07         41.62        10.72 o                         
 -15   2   1          9.65         14.53         8.73 o                         
 -14   2   1         57.76         76.49        13.97 o                         
 -13   2   1        150.32        152.73         9.52 o                         
 -12   2   1          5.54         16.18         4.88 o                         
 -11   2   1        231.68        241.75        10.23 o                         
 -10   2   1        317.33        307.11         9.90 o                         
  -9   2   1          0.51         12.33         4.25 o                         
  -8   2   1        328.24        332.84         9.74 o                         
  -7   2   1         90.53        108.44         4.17 o                         
  -6   2   1        156.95        137.60         5.86 o                         
  -5   2   1       1036.18       1006.77        26.15 o                         
  -4   2   1         18.19         30.15         1.46 o                         
  -3   2   1       1621.34       1454.34        37.22 o                         
  -2   2   1        320.45        308.24        14.96 o                         
  -1   2   1        293.14        316.25         8.41 o                         
   0   2   1         17.11         12.61         0.82 o                         
   1   2   1        131.74        123.93         3.30 o                         
   2   2   1        967.20        876.66        18.38 o                         
   3   2   1        554.71        517.31        17.80 o                         
   4   2   1        470.48        529.19        13.91 o                         
   5   2   1        377.47        412.57        11.21 o                         
   6   2   1        162.39        201.63         6.48 o                         
   7   2   1        214.35        228.38         7.42 o                         
   8   2   1          7.54          8.08         2.56 o                         
   9   2   1        162.66        174.11         8.01 o                         
  10   2   1        229.41        256.06        10.03 o                         
  11   2   1          0.36         16.32         7.11 o                         
  12   2   1        105.97         94.98         9.93 o                         
  13   2   1          0.83          9.30         6.50 o                         
  14   2   1          5.54         17.57        19.20 o                         
  15   2   1          0.13         -6.87         7.61 o                         
 -17   3   1         13.14         19.30        10.49 o                         
 -16   3   1         75.77         72.69        11.50 o                         
 -15   3   1         85.47         99.06         8.10 o                         
 -14   3   1          0.16         -6.23         7.41 o                         
 -13   3   1        105.34         88.31         8.52 o                         
 -12   3   1        104.67        123.31         8.39 o                         
 -11   3   1         22.99         33.92         4.18 o                         
 -10   3   1        467.58        467.11        13.64 o                         
  -9   3   1         60.04         55.57         6.15 o                         
  -8   3   1          0.67         -0.42         5.07 o                         
  -7   3   1        124.84        123.25         4.62 o                         
  -6   3   1        277.82        281.06         7.97 o                         
  -5   3   1        113.81        114.91         4.14 o                         
  -4   3   1        594.09        641.59        13.66 o                         
  -3   3   1        341.95        304.44        11.45 o                         
  -2   3   1        271.87        236.00         6.39 o                         
  -1   3   1         26.15         19.65         2.05 o                         
   0   3   1       2623.10       2538.52        91.80 o                         
   1   3   1        224.75        225.71         6.56 o                         
   2   3   1       1450.50       1325.04        33.93 o                         
   3   3   1        334.01        282.77        12.99 o                         
   4   3   1         66.79         84.14         3.12 o                         
   5   3   1        165.31        170.72        13.60 o                         
   6   3   1        202.38        238.32         8.56 o                         
   7   3   1        228.70        219.35         7.43 o                         
   8   3   1        237.73        266.60        18.97 o                         
   9   3   1        156.94        154.07         7.23 o                         
  10   3   1        163.00        151.70         8.47 o                         
  11   3   1         10.07         19.14         5.44 o                         
  12   3   1         34.16         41.55         6.40 o                         
  13   3   1          0.87         10.69         6.78 o                         
  14   3   1         10.41         10.90         7.52 o                         
  15   3   1         10.42          1.83         7.83 o                         
 -17   4   1         21.13         18.73        10.41 o                         
 -16   4   1          1.41         -5.74         9.43 o                         
 -15   4   1         35.28         35.82         6.80 o                         
 -14   4   1         28.82         40.62         6.40 o                         
 -13   4   1          1.41         16.95        10.19 o                         
 -12   4   1          8.23         14.13         4.59 o                         
 -11   4   1         24.59         21.28         3.21 o                         
 -10   4   1         28.75         26.99         2.91 o                         
  -9   4   1         64.66         79.83         3.95 o                         
  -8   4   1        629.51        617.55        13.76 o                         
  -7   4   1        152.77        168.87         6.55 o                         
  -6   4   1         44.79         40.20         2.90 o                         
  -5   4   1         15.08         15.12         1.32 o                         
  -4   4   1        365.95        361.15        14.22 o                         
  -3   4   1        268.42        217.89         7.19 o                         
  -2   4   1         10.37         20.52         2.46 o                         
  -1   4   1         95.91         92.13         4.50 o                         
   0   4   1        280.69        246.89        19.44 o                         
   1   4   1        981.75        974.79        28.16 o                         
   2   4   1        450.52        464.60        12.15 o                         
   3   4   1        345.55        333.26        13.39 o                         
   4   4   1         38.46         32.98         3.81 o                         
   5   4   1        161.45        153.85         5.55 o                         
   6   4   1          1.12          1.26         2.10 o                         
   7   4   1        219.13        213.21         7.43 o                         
   8   4   1         15.69         29.54         8.13 o                         
   9   4   1        158.65        162.93         8.09 o                         
  11   4   1          1.21         18.64         7.87 o                         
  12   4   1         16.71         14.37         6.35 o                         
  13   4   1         24.40         30.20        11.08 o                         
  14   4   1         25.36         24.59         7.99 o                         
 -17   5   1          4.55         -2.48         9.93 o                         
 -16   5   1          0.18         -6.15         9.83 o                         
 -15   5   1          3.79          4.51         9.02 o                         
 -14   5   1        101.85        103.26         9.04 o                         
 -13   5   1        138.65        164.51         8.98 o                         
 -12   5   1        130.99        166.84         8.29 o                         
 -11   5   1        346.20        378.17        14.72 o                         
 -10   5   1          1.78          1.30         2.41 o                         
  -9   5   1        168.93        170.13         5.16 o                         
  -8   5   1        153.98        162.84         8.94 o                         
  -7   5   1         80.87         89.21         5.51 o                         
  -6   5   1        132.54        120.58         5.15 o                         
  -5   5   1        579.37        551.63        17.75 o                         
  -4   5   1         66.13         78.83         2.42 o                         
  -3   5   1       1621.71       1397.12        36.29 o                         
  -2   5   1       1543.43       1338.59        49.22 o                         
  -1   5   1       1003.00        982.00        36.50 o                         
   0   5   1        169.91        158.62         5.76 o                         
   1   5   1         98.06        116.56         6.82 o                         
   2   5   1        148.57        136.27         5.84 o                         
   3   5   1         91.13         75.41         3.27 o                         
   4   5   1        722.23        762.52        24.85 o                         
   5   5   1         53.75         65.38         6.64 o                         
   6   5   1        621.47        653.38        17.91 o                         
   7   5   1        284.18        326.87        10.46 o                         
   8   5   1         22.44         27.46         4.07 o                         
   9   5   1         39.58         34.43         4.62 o                         
  10   5   1        319.72        299.42        11.92 o                         
  11   5   1          3.91         19.12         5.96 o                         
  12   5   1        135.25        128.35        10.67 o                         
  13   5   1          1.74          7.66         7.22 o                         
  14   5   1         16.00         13.47         7.79 o                         
 -17   6   1          4.01         -8.66         9.07 o                         
 -16   6   1        114.89        117.10        14.74 o                         
 -15   6   1         53.19         47.21        10.26 o                         
 -14   6   1         23.60         31.45         5.99 o                         
 -13   6   1        324.80        320.08        11.63 o                         
 -12   6   1         84.90         77.26         7.51 o                         
 -11   6   1        362.41        377.53        23.52 o                         
 -10   6   1        492.13        528.00        21.10 o                         
  -9   6   1          3.58         37.76         6.71 o                         
  -8   6   1        658.56        663.05        22.49 o                         
  -7   6   1         88.26         93.03         4.28 o                         
  -6   6   1         12.71         18.30         1.55 o                         
  -5   6   1        262.18        257.57         7.27 o                         
  -4   6   1       3844.54       3508.12        90.24 o                         
  -3   6   1        279.69        281.60         8.42 o                         
  -2   6   1        507.52        457.17        17.65 o                         
  -1   6   1        759.55        718.09        27.13 o                         
   0   6   1       1834.34       1710.64        61.91 o                         
   1   6   1        167.93        168.66         8.10 o                         
   2   6   1       1841.98       1855.33        67.88 o                         
   3   6   1          1.00          3.60         2.75 o                         
   4   6   1        200.87        231.41         7.23 o                         
   5   6   1        572.53        585.98        32.56 o                         
   6   6   1         67.70         87.52         7.51 o                         
   7   6   1        313.36        318.01        11.08 o                         
   8   6   1        132.05        145.93         7.95 o                         
   9   6   1        186.18        196.39         9.48 o                         
  10   6   1        243.45        237.85        11.12 o                         
  11   6   1          7.09         17.21         6.38 o                         
  12   6   1          3.28          6.28         9.64 o                         
  13   6   1         11.23         13.04         7.98 o                         
  14   6   1          5.03          3.25         7.95 o                         
 -17   7   1         22.47         28.36         9.86 o                         
 -16   7   1          5.49         -7.37         8.60 o                         
 -15   7   1         10.41         14.38         9.04 o                         
 -14   7   1        127.52        153.95        13.66 o                         
 -13   7   1         56.36         76.42        16.67 o                         
 -12   7   1        582.64        564.90        28.97 o                         
 -11   7   1         37.91         54.39         4.11 o                         
 -10   7   1        127.31        126.12         4.76 o                         
  -9   7   1        174.48        177.79         5.34 o                         
  -8   7   1       1021.26       1032.32        36.86 o                         
  -7   7   1        139.71        142.74         5.37 o                         
  -6   7   1        171.79        190.08         6.11 o                         
  -5   7   1        227.32        239.59         5.84 o                         
  -4   7   1         44.68         58.32         3.33 o                         
  -3   7   1       1597.45       1530.17        56.26 o                         
  -2   7   1       1235.35       1220.27        45.22 o                         
  -1   7   1        277.15        221.87         9.90 o                         
   0   7   1        872.35        798.06        29.02 o                         
   1   7   1         13.41         10.02         2.09 o                         
   2   7   1         57.80         56.94         3.27 o                         
   3   7   1       1055.47       1074.03        33.31 o                         
   4   7   1        133.63        156.64         5.88 o                         
   5   7   1        398.61        393.19        11.66 o                         
   6   7   1        144.17        183.59        10.70 o                         
   7   7   1        134.30        136.57         7.37 o                         
   8   7   1         63.10         64.04         6.95 o                         
   9   7   1          5.02         17.20         5.45 o                         
  10   7   1          4.03         23.17         6.09 o                         
  11   7   1         22.04         29.42         7.07 o                         
  12   7   1          0.46          8.65         7.50 o                         
  13   7   1          3.78         20.78         8.12 o                         
 -16   8   1         56.26         80.20        11.05 o                         
 -15   8   1          2.12          3.29         8.23 o                         
 -14   8   1         17.01         15.32         7.87 o                         
 -13   8   1         30.06         32.10         7.50 o                         
 -12   8   1         31.15         36.04         4.22 o                         
 -11   8   1         24.18         25.92         3.40 o                         
 -10   8   1         11.62         15.04         3.32 o                         
  -9   8   1        164.59        161.32         9.19 o                         
  -8   8   1         34.21         36.13         3.37 o                         
  -7   8   1        117.46        125.14         5.18 o                         
  -6   8   1       1046.39       1022.90        26.98 o                         
  -5   8   1         52.11         99.21         7.00 o                         
  -4   8   1       1005.81        978.19        37.00 o                         
  -3   8   1         40.45         40.72         4.52 o                         
  -1   8   1         22.89         15.73         3.31 o                         
   0   8   1         21.42         24.98         1.66 o                         
   2   8   1        657.09        641.92        25.57 o                         
   3   8   1         16.71         17.03         2.70 o                         
   4   8   1         39.03         40.05         3.70 o                         
   5   8   1         23.13         22.76         4.27 o                         
   6   8   1        133.81        148.71         8.65 o                         
   7   8   1         18.69         38.29         4.92 o                         
   8   8   1          2.76         14.85         5.03 o                         
   9   8   1         47.73         48.56         6.24 o                         
  10   8   1        172.81        180.08        11.12 o                         
  11   8   1         36.58         49.07        10.00 o                         
  12   8   1         44.02         55.62         8.16 o                         
 -17   9   1         66.34         61.29         9.80 o                         
 -16   9   1        186.88        183.21        15.13 o                         
 -15   9   1          5.94         12.34         8.64 o                         
 -14   9   1        181.97        206.72        14.09 o                         
 -13   9   1         54.94         73.36        10.42 o                         
 -12   9   1         20.40         23.01         6.28 o                         
 -11   9   1        468.36        472.96        38.54 o                         
 -10   9   1        768.33        767.12        32.85 o                         
  -9   9   1         93.61         95.91         5.31 o                         
  -8   9   1        863.83        857.66        23.06 o                         
  -7   9   1        253.75        270.45         8.43 o                         
  -6   9   1        519.32        534.57        12.14 o                         
  -5   9   1        681.80        695.60        26.79 o                         
  -4   9   1        568.71        586.99        23.07 o                         
  -3   9   1         16.37         20.62         3.72 o                         
  -2   9   1       1277.49       1234.18        46.34 o                         
  -1   9   1         59.61         32.84         2.49 o                         
   0   9   1         88.47         71.76         6.39 o                         
   2   9   1       1242.84       1191.10        44.49 o                         
   3   9   1        335.88        344.46        15.54 o                         
   4   9   1        210.05        237.96         8.29 o                         
   5   9   1         40.15         45.30         6.81 o                         
   6   9   1         10.79         10.22         4.04 o                         
   7   9   1        603.78        579.06        23.93 o                         
   8   9   1         75.47        102.40         9.25 o                         
   9   9   1        230.71        252.16        12.03 o                         
  10   9   1         49.02         58.22         7.80 o                         
  11   9   1         10.58         13.51         7.68 o                         
  12   9   1         51.16         54.94         8.45 o                         
 -17  10   1          4.77         -7.74         7.74 o                         
 -16  10   1         25.57         17.56         8.58 o                         
 -15  10   1         53.29         54.70         9.04 o                         
 -14  10   1         25.77         24.85         7.87 o                         
 -13  10   1        560.48        606.78        25.42 o                         
 -12  10   1       1164.77       1263.14        48.10 o                         
 -11  10   1          1.53         10.79         4.10 o                         
 -10  10   1         59.55         69.50         6.90 o                         
  -9  10   1          4.24          5.30         3.00 o                         
  -8  10   1          2.31         10.40         2.76 o                         
  -7  10   1        930.05        984.81        26.36 o                         
  -6  10   1       1452.99       1397.55        36.54 o                         
  -5  10   1         88.92         89.61         7.02 o                         
  -4  10   1        417.57        410.61        17.35 o                         
  -3  10   1        639.39        636.99        25.25 o                         
  -2  10   1        142.33        138.32         8.31 o                         
  -1  10   1       1773.25       1640.99        42.79 o                         
   0  10   1       1091.22       1056.92        33.92 o                         
   1  10   1          0.91          4.64         3.38 o                         
   2  10   1        430.08        437.40        17.82 o                         
   3  10   1        341.15        320.74        14.04 o                         
   4  10   1         54.58         64.66         8.29 o                         
   5  10   1        920.00        921.62        28.81 o                         
   6  10   1        164.95        196.79         9.50 o                         
   7  10   1        584.12        543.92        17.07 o                         
   8  10   1         89.49         84.17         7.10 o                         
   9  10   1          4.66          4.77         6.50 o                         
  10  10   1          5.74         17.71         7.37 o                         
  11  10   1        143.19        178.25        24.66 o                         
 -17  11   1        147.39        115.13        12.57 o                         
 -16  11   1        130.27        167.10        13.45 o                         
 -15  11   1         94.88         90.39        11.50 o                         
 -14  11   1         17.65         21.54         7.45 o                         
 -13  11   1          4.76          7.92         6.25 o                         
 -12  11   1          1.50          0.42         5.86 o                         
 -11  11   1        393.20        431.27        18.42 o                         
 -10  11   1        307.95        328.42        14.64 o                         
  -9  11   1        250.98        269.93         9.32 o                         
  -8  11   1        493.11        493.04        14.39 o                         
  -7  11   1        126.36        127.06         7.06 o                         
  -6  11   1        356.02        339.85        10.08 o                         
  -5  11   1       1542.42       1531.78        57.16 o                         
  -4  11   1        148.05        156.29         9.12 o                         
  -3  11   1       1344.51       1315.60        49.87 o                         
  -2  11   1       1716.11       1625.77        42.46 o                         
  -1  11   1         47.66         30.47         2.28 o                         
   0  11   1         48.47         45.89         7.16 o                         
   1  11   1        178.42        191.15         9.72 o                         
   2  11   1          4.94          2.54         4.66 o                         
   3  11   1        694.27        716.68        28.43 o                         
   4  11   1         32.12         38.94         6.35 o                         
   5  11   1         31.53         26.09         6.32 o                         
   6  11   1          1.93          8.35         7.51 o                         
   7  11   1        155.15        192.43        11.32 o                         
   8  11   1          0.36          6.15         8.20 o                         
   9  11   1         15.19         20.01        12.25 o                         
  10  11   1          4.26         20.58        10.29 o                         
  11  11   1         20.50         16.50        11.00 o                         
 -16  12   1         23.86         33.31         8.53 o                         
 -15  12   1         50.10         36.90        10.25 o                         
 -14  12   1         20.31         30.61         7.44 o                         
 -13  12   1        136.13        148.24        11.65 o                         
 -12  12   1         93.16        115.82        10.03 o                         
 -11  12   1         21.57         19.27         5.45 o                         
 -10  12   1          2.94         -0.84         7.96 o                         
  -9  12   1        657.26        649.19        25.08 o                         
  -8  12   1         77.03         97.19         6.67 o                         
  -7  12   1        570.42        572.02        22.06 o                         
  -6  12   1       1360.46       1319.81        34.83 o                         
  -5  12   1         89.30         91.05         7.90 o                         
  -4  12   1          4.96          4.58         4.16 o                         
  -3  12   1        484.05        485.25        20.86 o                         
  -2  12   1          0.51          1.18         6.28 o                         
   0  12   1         64.92         61.17         6.74 o                         
   2  12   1        181.46        194.29        11.43 o                         
   3  12   1        100.27        105.22         9.72 o                         
   4  12   1         16.65         26.08         6.73 o                         
   5  12   1         81.49         89.78        10.86 o                         
   6  12   1        129.19        144.05        13.25 o                         
   7  12   1        190.51        181.43        15.19 o                         
   8  12   1         10.12         15.94        10.62 o                         
   9  12   1        101.55        111.53        12.30 o                         
  10  12   1         45.73         54.76        11.70 o                         
 -15  13   1          2.32         -2.86         8.17 o                         
 -14  13   1         43.53         41.27         7.84 o                         
 -13  13   1        268.20        268.66        19.96 o                         
 -12  13   1         10.75         18.81         6.27 o                         
 -11  13   1        954.41        952.67        36.45 o                         
 -10  13   1         11.09         13.83         4.61 o                         
  -9  13   1         14.10         14.24         4.18 o                         
  -8  13   1         55.76         51.43         5.86 o                         
  -7  13   1       1731.85       1728.48        63.47 o                         
  -3  13   1          3.05          5.87         2.09 o                         
   0  13   1        120.20        129.97         9.28 o                         
   1  13   1        813.83        807.01        31.67 o                         
   2  13   1        681.64        686.62        27.83 o                         
   3  13   1        147.06        135.72        11.35 o                         
   4  13   1        348.62        356.63        17.54 o                         
   5  13   1        329.63        345.15        18.23 o                         
   6  13   1          5.15         19.73         8.64 o                         
   7  13   1        202.74        200.31        19.21 o                         
   8  13   1         27.51         27.83        10.23 o                         
   9  13   1          0.95         -7.05        10.37 o                         
 -13  14   1        266.02        225.69        13.69 o                         
 -12  14   1         45.23         48.42         7.09 o                         
 -11  14   1        288.54        293.20        14.25 o                         
 -10  14   1         21.66         17.61         5.45 o                         
  -9  14   1        874.45        840.18        32.71 o                         
  -8  14   1         22.98         31.86         4.19 o                         
  -7  14   1        280.99        252.18        11.31 o                         
  -6  14   1        328.38        312.41        12.98 o                         
  -4  14   1        111.58        100.65         6.29 o                         
  -1  14   1        876.14        856.53        32.86 o                         
   0  14   1       1411.97       1451.52        54.37 o                         
   1  14   1        469.30        516.49        21.89 o                         
   2  14   1        125.62        142.23        11.74 o                         
   3  14   1       1221.99       1270.79        48.83 o                         
   4  14   1         37.14         41.03         8.29 o                         
   5  14   1        201.57        188.40        14.81 o                         
   6  14   1         13.03          6.14        13.09 o                         
   7  14   1         47.11         55.18        10.63 o                         
   8  14   1         22.29         15.68        10.73 o                         
 -10  15   1         30.14         11.74         6.71 o                         
  -9  15   1         22.11         15.96         5.04 o                         
  -8  15   1         92.33         49.98         5.88 o                         
  -6  15   1         34.55         25.61         3.78 o                         
  -2  15   1        444.09        456.21        19.36 o                         
  -1  15   1        707.91        712.77        28.61 o                         
   0  15   1          0.12         10.50         6.31 o                         
   1  15   1         12.55         17.17         7.12 o                         
   2  15   1          4.32         -5.42         9.58 o                         
   3  15   1          1.41          7.04         7.45 o                         
   4  15   1        118.12        132.05        13.99 o                         
   5  15   1        100.90        123.54        13.50 o                         
   6  15   1         18.98         25.32         9.80 o                         
   7  15   1          2.00          5.76        10.28 o                         
  -3  16   1        169.18        158.92        10.51 o                         
  -2  16   1         28.76         26.89         6.31 o                         
  -1  16   1        349.12        363.95        17.19 o                         
   0  16   1         78.70         70.22         8.36 o                         
   1  16   1        302.92        307.06        16.65 o                         
   2  16   1         33.75         40.54         8.28 o                         
   3  16   1         44.58         55.49         9.45 o                         
   4  16   1         43.64         40.07        15.13 o                         
   5  16   1         61.77         63.24        11.02 o                         
   6  16   1         60.57         89.39        11.48 o                         
  -5  17   1          0.91         -5.46         5.46 o                         
  -4  17   1        308.25        289.08        14.27 o                         
  -3  17   1       1346.62       1371.48        51.54 o                         
  -2  17   1        110.87        117.08        10.45 o                         
  -1  17   1        823.58        861.90        35.00 o                         
   0  17   1          2.53          0.42         7.47 o                         
   1  17   1         18.32         22.70         8.26 o                         
   2  17   1        104.35        100.92        11.08 o                         
   3  17   1        257.29        304.92        17.96 o                         
   4  17   1        196.73        202.01        15.48 o                         
   5  17   1        286.11        273.49        17.17 o                         
  -4  18   1         19.31          4.17         6.67 o                         
  -3  18   1        143.34        136.52        10.82 o                         
  -2  18   1        128.04        119.90        10.79 o                         
  -1  18   1         77.80         74.36         8.68 o                         
   0  18   1        560.46        586.51        25.48 o                         
   2  18   1        186.06        187.16        14.24 o                         
   3  18   1         82.94         87.69        12.59 o                         
   4  18   1         64.12         63.12        10.18 o                         
  -2  19   1         70.50         52.50         9.02 o                         
  -1  19   1         35.55         21.63         9.80 o                         
   0  19   1         16.90          6.90         8.13 o                         
   1  19   1          0.64         -2.02         8.09 o                         
   2  19   1        209.41        222.48        14.13 o                         
   1  20   1         57.92         15.61         8.41 o                         
  -3 -19   2         17.14         23.82         8.88 o                         
  -2 -19   2         47.77         58.47         8.87 o                         
  -1 -19   2         28.95         36.79         8.50 o                         
   0 -19   2         12.95         -0.82         8.13 o                         
  -4 -18   2          1.62          8.13         8.93 o                         
  -3 -18   2          0.49          4.05         8.52 o                         
  -2 -18   2          3.15         -4.88         7.73 o                         
  -1 -18   2         34.66         34.75         9.81 o                         
   0 -18   2         49.51         64.56         8.23 o                         
   1 -18   2          1.90         -5.79         6.61 o                         
   2 -18   2          2.66          0.00         6.64 o                         
  -5 -17   2         31.42         27.73        10.19 o                         
  -4 -17   2          2.56          2.85         9.36 o                         
  -3 -17   2         58.59         71.85        10.21 o                         
  -2 -17   2          3.19         10.67         8.21 o                         
  -1 -17   2         13.04         16.11         7.85 o                         
   0 -17   2          5.26         -2.49         7.06 o                         
   1 -17   2        208.18        221.85        12.93 o                         
   2 -17   2         32.73         42.25         6.69 o                         
   3 -17   2        467.26        469.45        20.12 o                         
  -6 -16   2          6.10          7.77        10.22 o                         
  -5 -16   2         51.36         51.78         9.78 o                         
  -4 -16   2          7.82         10.63         9.81 o                         
  -3 -16   2         56.02         70.75         9.46 o                         
  -2 -16   2          5.46         14.08         7.87 o                         
  -1 -16   2        563.69        725.35        34.97 o                         
   0 -16   2         15.79         18.82         6.69 o                         
   1 -16   2        332.01        362.84        16.78 o                         
   2 -16   2        320.86        345.38        15.97 o                         
   3 -16   2        229.81        240.51        12.19 o                         
   4 -16   2         51.36         59.29         7.15 o                         
   7 -16   2         72.85         55.49         7.99 o                         
   8 -16   2          6.34          7.56         5.88 o                         
   9 -16   2          5.56         10.49         5.88 o                         
  10 -16   2          2.50          9.62         7.53 o                         
  -7 -15   2         25.38         34.44        11.08 o                         
  -6 -15   2         62.71         86.93        11.02 o                         
  -5 -15   2        249.97        289.72        22.09 o                         
  -4 -15   2         21.14         32.11         8.65 o                         
  -3 -15   2        360.14        409.63        19.90 o                         
  -2 -15   2         20.03         17.94         7.09 o                         
  -1 -15   2         42.69         40.24         7.12 o                         
   0 -15   2         34.46         47.50         6.72 o                         
   1 -15   2        549.82        583.67        23.57 o                         
   2 -15   2        218.57        269.77        13.05 o                         
   4 -15   2        281.47        263.11        11.76 o                         
   8 -15   2        149.43        154.58        10.08 o                         
   9 -15   2         15.59         21.42         5.46 o                         
  10 -15   2          0.98          2.52         5.87 o                         
  11 -15   2          1.77         10.03         5.86 o                         
  12 -15   2         29.81         26.62         6.65 o                         
  13 -15   2         52.59         30.10         7.84 o                         
  -8 -14   2         41.63         40.31        10.70 o                         
  -7 -14   2        179.90        176.02        15.52 o                         
  -6 -14   2        139.19        155.48        15.55 o                         
  -5 -14   2         66.62         74.94         9.47 o                         
  -4 -14   2        189.69        202.45        14.11 o                         
  -3 -14   2        280.00        283.21        15.46 o                         
  -2 -14   2          3.24         10.92         6.71 o                         
  -1 -14   2         91.88         85.05         9.26 o                         
   0 -14   2         91.40        115.48         9.27 o                         
   1 -14   2          4.03         13.48         5.05 o                         
   2 -14   2        182.60        169.51         9.25 o                         
   7 -14   2         11.92         17.60         4.19 o                         
   8 -14   2        490.69        427.72        18.87 o                         
   9 -14   2        975.50        956.67        36.50 o                         
  10 -14   2        242.80        226.12        12.58 o                         
  11 -14   2        662.74        629.44        25.54 o                         
  12 -14   2         27.09         35.45         6.67 o                         
  13 -14   2         30.15         31.90         7.04 o                         
  14 -14   2         50.01         55.38         9.02 o                         
  15 -14   2        139.71        114.63        13.37 o                         
  -9 -13   2         36.30         30.57        10.74 o                         
  -8 -13   2         91.46         93.18        11.85 o                         
  -7 -13   2        113.49        126.75        15.95 o                         
  -6 -13   2        171.45        165.40        14.40 o                         
  -5 -13   2        243.41        267.98        15.76 o                         
  -4 -13   2          7.46         15.47         7.10 o                         
  -3 -13   2         12.15         15.13         6.72 o                         
  -2 -13   2        156.60        160.73        10.97 o                         
  -1 -13   2        259.97        296.42        13.94 o                         
   0 -13   2        137.09        118.95         9.70 o                         
   1 -13   2       1069.23       1162.82        43.34 o                         
   7 -13   2       1690.59       1642.16        60.58 o                         
   8 -13   2        192.11        182.41         9.62 o                         
  10 -13   2        297.55        312.78        15.09 o                         
  11 -13   2         17.59         32.68         6.29 o                         
  12 -13   2         87.68         79.37        10.03 o                         
  13 -13   2         74.93         81.01        10.39 o                         
  14 -13   2         87.77         92.28        11.13 o                         
  15 -13   2          9.79          3.67         7.74 o                         
  16 -13   2         16.46         18.12         8.85 o                         
 -10 -12   2        278.13        278.27        19.14 o                         
  -9 -12   2        252.34        297.98        18.42 o                         
  -7 -12   2         38.20         46.43         9.03 o                         
  -6 -12   2          4.71         14.10         7.88 o                         
  -5 -12   2         37.99         35.53         7.52 o                         
  -4 -12   2        594.01        629.73        25.68 o                         
  -3 -12   2        726.79        765.45        30.01 o                         
  -2 -12   2        164.19        172.24        10.16 o                         
  -1 -12   2       1182.80       1252.00        46.92 o                         
   0 -12   2        449.81        466.98        18.55 o                         
   1 -12   2        114.33        119.20         9.23 o                         
   2 -12   2       1820.29       1575.31        57.31 o                         
   3 -12   2        890.96        878.96        34.61 o                         
   4 -12   2        803.03        819.26        32.45 o                         
   5 -12   2        168.14        168.37        10.39 o                         
   6 -12   2         37.04         50.32         6.65 o                         
   7 -12   2          1.64         16.66         3.75 o                         
   8 -12   2        248.95        266.71        12.10 o                         
   9 -12   2         49.46         61.49         7.11 o                         
  10 -12   2        397.30        439.04        14.59 o                         
  11 -12   2         88.64         87.98         9.63 o                         
  12 -12   2        205.13        204.43        12.54 o                         
  13 -12   2         79.08         94.86        14.15 o                         
  14 -12   2        368.18        374.17        18.59 o                         
  15 -12   2        155.28        155.04        18.41 o                         
  16 -12   2         40.95         47.78         8.90 o                         
 -11 -11   2         79.14         76.50        13.03 o                         
 -10 -11   2         32.79         48.04        11.09 o                         
  -9 -11   2          0.06          8.98        11.03 o                         
  -8 -11   2         59.00         57.41         9.84 o                         
  -7 -11   2        538.34        513.44        23.58 o                         
  -6 -11   2        618.11        628.31        26.32 o                         
  -5 -11   2        170.54        186.16        12.63 o                         
  -4 -11   2        151.72        138.44        10.16 o                         
  -3 -11   2        201.24        213.39        11.46 o                         
  -2 -11   2        511.19        503.91        20.34 o                         
  -1 -11   2         52.48         50.70         5.92 o                         
   0 -11   2       1959.81       1903.90        49.95 o                         
   1 -11   2        982.15       1053.24        88.09 o                         
   2 -11   2        734.99        724.98        28.75 o                         
   3 -11   2          9.14         17.44         4.57 o                         
   4 -11   2        236.91        235.39        11.60 o                         
   5 -11   2         51.83         47.63         7.04 o                         
   6 -11   2          8.41         19.90         4.56 o                         
   7 -11   2        219.17        241.09        27.63 o                         
   8 -11   2         54.08         46.02         8.33 o                         
   9 -11   2       1074.28       1020.89        27.89 o                         
  10 -11   2        368.99        363.98        12.22 o                         
  11 -11   2        465.20        431.88        18.85 o                         
  12 -11   2         56.77         64.40         7.53 o                         
  13 -11   2        167.59        160.73        12.49 o                         
  14 -11   2        348.47        337.87        17.78 o                         
  15 -11   2         47.53         63.14        12.30 o                         
  16 -11   2        291.46        282.93        16.66 o                         
  17 -11   2         69.46         48.50         9.29 o                         
 -11 -10   2         66.38         77.23        11.56 o                         
 -10 -10   2        218.93        227.06        17.15 o                         
  -9 -10   2         77.84         77.34         7.81 o                         
  -8 -10   2          9.37         12.26         5.81 o                         
  -7 -10   2         27.04         29.59         5.74 o                         
  -6 -10   2        312.71        324.25        11.89 o                         
  -5 -10   2        381.16        384.50        12.57 o                         
  -4 -10   2          8.97         14.88         5.53 o                         
  -3 -10   2        467.33        490.96        19.97 o                         
  -2 -10   2         30.77         20.34         3.82 o                         
  -1 -10   2         82.37        103.03         5.15 o                         
   0 -10   2       2038.98       1962.23        73.36 o                         
   1 -10   2        707.99        726.61        28.14 o                         
   2 -10   2        116.55        130.29         8.30 o                         
   3 -10   2         70.01         92.65         7.03 o                         
   4 -10   2        635.31        680.19        26.85 o                         
   5 -10   2         82.64         86.73         7.02 o                         
   6 -10   2       5068.57       5091.03       134.85 o                         
   7 -10   2        852.67        941.01        31.74 o                         
   8 -10   2        788.27        766.16        36.84 o                         
   9 -10   2        342.65        325.78        10.70 o                         
  10 -10   2          2.36          3.77         5.86 o                         
  11 -10   2        336.25        316.08        18.86 o                         
  12 -10   2       1197.04       1144.03        43.92 o                         
  13 -10   2        350.00        372.81        18.33 o                         
  14 -10   2        183.19        187.45        14.07 o                         
  15 -10   2          4.80          6.56         8.62 o                         
  16 -10   2          3.50         12.63         8.56 o                         
  17 -10   2         40.16         28.84         9.34 o                         
 -12  -9   2         13.04          8.99         7.95 o                         
 -11  -9   2         24.99         26.64         7.67 o                         
 -10  -9   2         98.02         94.95         8.20 o                         
  -9  -9   2         40.46         52.37         6.67 o                         
  -8  -9   2        562.07        538.08        17.18 o                         
  -7  -9   2        373.97        388.46        13.36 o                         
  -6  -9   2         37.19         27.67         5.30 o                         
  -5  -9   2         14.10         15.11         3.76 o                         
  -4  -9   2       2315.23       2328.42        85.69 o                         
  -3  -9   2       1198.15       1167.54        30.81 o                         
  -2  -9   2       5216.04       5040.79       182.74 o                         
  -1  -9   2        677.67        700.22        26.48 o                         
   0  -9   2        641.25        652.26        36.95 o                         
   1  -9   2         51.15         54.38         6.23 o                         
   2  -9   2       8392.25       8189.76       297.18 o                         
   3  -9   2          0.45          6.19         3.30 o                         
   4  -9   2       4197.09       4330.42       157.76 o                         
   5  -9   2       1934.81       2005.30        52.47 o                         
   6  -9   2          0.49         14.01         2.35 o                         
   7  -9   2       2773.00       2727.75       102.19 o                         
   8  -9   2        722.87        724.48        19.98 o                         
   9  -9   2        445.70        426.96        12.96 o                         
  10  -9   2       1952.13       1932.51        50.94 o                         
  11  -9   2        174.71        184.87         8.54 o                         
  12  -9   2         34.02         41.43         6.69 o                         
  13  -9   2         43.05         45.82         7.92 o                         
  14  -9   2        169.48        170.50        14.07 o                         
  15  -9   2         12.60         20.95         8.63 o                         
  16  -9   2        394.53        405.74        21.23 o                         
  17  -9   2          1.19         -8.57         8.57 o                         
 -13  -8   2         40.23         53.06         8.70 o                         
 -12  -8   2        164.91        179.52        12.96 o                         
 -11  -8   2        164.64        174.11        15.22 o                         
 -10  -8   2        210.80        221.09        11.67 o                         
  -9  -8   2          9.82         14.36         6.77 o                         
  -8  -8   2        674.23        649.37        19.25 o                         
  -7  -8   2        115.24        127.53         7.76 o                         
  -6  -8   2        962.56        861.25        41.34 o                         
  -5  -8   2        184.73        145.32         8.55 o                         
  -4  -8   2       2064.49       2011.38        52.34 o                         
  -3  -8   2       4924.47       4589.93       118.00 o                         
  -2  -8   2       1481.19       1556.67        40.41 o                         
  -1  -8   2         17.06         20.09         2.93 o                         
   0  -8   2       2530.90       2548.45       133.02 o                         
   1  -8   2         43.10         61.60         5.38 o                         
   2  -8   2       3880.90       3844.80       140.06 o                         
   3  -8   2       2260.68       2342.16        85.95 o                         
   4  -8   2        299.93        312.72         9.45 o                         
   5  -8   2        110.51        142.73         5.67 o                         
   6  -8   2       5554.01       5274.23       222.69 o                         
   7  -8   2         52.54         83.65        12.03 o                         
   8  -8   2        108.42        128.40         5.51 o                         
   9  -8   2         23.22         30.24         4.81 o                         
  10  -8   2        192.90        188.26         9.22 o                         
  11  -8   2         55.77         76.26         6.75 o                         
  12  -8   2        609.56        605.79        25.12 o                         
  13  -8   2         12.38         13.75         7.08 o                         
  14  -8   2         20.50         21.92         8.28 o                         
  15  -8   2          5.54          6.16         9.03 o                         
  16  -8   2         59.73         62.51        10.63 o                         
  17  -8   2         41.59         40.93        10.23 o                         
 -13  -7   2         26.26         35.23         8.38 o                         
 -12  -7   2         78.56         80.09         8.49 o                         
 -11  -7   2         71.04         72.08         7.49 o                         
 -10  -7   2        857.52        819.79        24.18 o                         
  -9  -7   2          4.67          9.95         5.16 o                         
  -8  -7   2        310.72        332.92        11.92 o                         
  -7  -7   2        211.64        207.64         8.71 o                         
  -6  -7   2        171.84        155.91         7.37 o                         
  -5  -7   2       1112.00       1105.25        29.35 o                         
  -4  -7   2       4227.02       4224.86       108.65 o                         
  -3  -7   2         27.02         45.73         4.66 o                         
  -2  -7   2       1906.97       1854.86        47.96 o                         
  -1  -7   2        243.71        257.06        10.42 o                         
   0  -7   2       1435.95       1397.05        52.96 o                         
   1  -7   2       1681.56       1743.23        66.32 o                         
   2  -7   2       7709.51       8220.04       300.40 o                         
   3  -7   2       1071.91       1272.04        47.23 o                         
   4  -7   2       1031.24       1134.77        29.94 o                         
   5  -7   2        320.50        288.16        13.81 o                         
   6  -7   2       1311.98       1317.71        34.51 o                         
   7  -7   2       2510.27       2298.12        59.63 o                         
   8  -7   2       2885.00       2751.24        87.88 o                         
   9  -7   2        145.63        138.48         5.30 o                         
  10  -7   2         49.83         58.64         3.79 o                         
  11  -7   2         71.11         79.26         4.72 o                         
  12  -7   2        140.86        138.52         6.95 o                         
  13  -7   2        683.32        696.85        29.16 o                         
  14  -7   2        477.32        451.88        21.91 o                         
  15  -7   2         11.11         20.93         9.44 o                         
  16  -7   2        120.16        133.69        15.13 o                         
  17  -7   2         16.87         11.91         9.44 o                         
 -14  -6   2        371.38        377.14        15.98 o                         
 -13  -6   2          5.75          7.26         7.83 o                         
 -12  -6   2        199.68        188.10        12.41 o                         
 -11  -6   2        271.96        289.00        12.88 o                         
 -10  -6   2         13.94         12.44         5.57 o                         
  -9  -6   2        308.74        319.92        11.87 o                         
  -8  -6   2       4132.50       3889.39       100.76 o                         
  -7  -6   2         10.26         19.37         3.89 o                         
  -6  -6   2       1656.22       1617.29        42.28 o                         
  -5  -6   2         14.15         22.24         3.42 o                         
  -4  -6   2        139.64        151.41         8.08 o                         
  -3  -6   2        278.47        261.95        19.40 o                         
  -2  -6   2      12589.59      13225.21       373.15 o                         
  -1  -6   2        179.35        257.79        10.36 o                         
   1  -6   2       5525.53       5742.98       210.27 o                         
   2  -6   2         13.86         47.19         4.10 o                         
   3  -6   2       1625.36       1641.71        42.69 o                         
   4  -6   2      10211.61      10692.47       275.97 o                         
   5  -6   2       1033.82        978.64        25.68 o                         
   6  -6   2      12006.63      12117.75       312.09 o                         
   7  -6   2        837.19        909.66        30.74 o                         
   8  -6   2        120.89        136.98         5.00 o                         
   9  -6   2       1841.73       1849.98        48.36 o                         
  10  -6   2       1670.28       1626.16        41.08 o                         
  11  -6   2        653.24        653.73        22.25 o                         
  12  -6   2        589.15        586.95        17.02 o                         
  13  -6   2         26.18         21.84         5.15 o                         
  14  -6   2         19.03         20.24         8.26 o                         
  15  -6   2        156.74        164.85        15.17 o                         
  16  -6   2        179.49        162.40        15.96 o                         
  17  -6   2         52.86         51.96        10.72 o                         
 -14  -5   2         32.76         35.70         8.36 o                         
 -13  -5   2         31.89         39.43         7.79 o                         
 -12  -5   2        588.67        582.92        19.07 o                         
 -11  -5   2         47.32         50.07         6.55 o                         
 -10  -5   2        892.04        888.42        25.24 o                         
  -9  -5   2         50.85         67.06         8.88 o                         
  -8  -5   2         49.81         60.22         6.31 o                         
  -7  -5   2        536.26        528.08        17.36 o                         
  -6  -5   2       6948.19       6377.36       163.56 o                         
  -5  -5   2        108.89        110.69         4.67 o                         
  -4  -5   2       9127.51       8628.85       313.42 o                         
  -3  -5   2        937.85        969.45       126.27 o                         
  -2  -5   2       1422.37       1498.21        38.78 o                         
  -1  -5   2      17289.52      17600.52       638.07 o                         
   1  -5   2       7229.54       7525.24       275.42 o                         
   3  -5   2        950.43       1094.58        28.63 o                         
   4  -5   2        126.19        190.67         5.83 o                         
   5  -5   2       3119.07       2973.63        97.36 o                         
   6  -5   2        831.76        944.99        23.31 o                         
   7  -5   2       2650.06       2743.46        83.24 o                         
   8  -5   2       3358.12       3460.44       131.92 o                         
   9  -5   2        137.76        142.97         5.06 o                         
  10  -5   2          5.72          5.88         2.46 o                         
  11  -5   2         34.80         51.26         5.89 o                         
  12  -5   2        579.38        580.30        24.73 o                         
  13  -5   2        372.26        382.14        13.23 o                         
  14  -5   2        266.34        279.67        17.32 o                         
  15  -5   2         26.75         21.71         9.83 o                         
  16  -5   2         13.36          3.69         9.82 o                         
  17  -5   2         93.87         91.98        11.60 o                         
 -15  -4   2        341.01        335.95        15.15 o                         
 -14  -4   2        327.23        306.73        14.36 o                         
 -13  -4   2         79.40         75.26         8.22 o                         
 -12  -4   2        125.97        140.01        10.43 o                         
 -11  -4   2        480.78        461.97        15.53 o                         
 -10  -4   2         72.47         87.57         7.87 o                         
  -9  -4   2       1032.28        992.51        27.19 o                         
  -8  -4   2       1329.61       1260.51        31.68 o                         
  -7  -4   2        824.12        845.80        21.28 o                         
  -6  -4   2       1180.10       1189.03        31.18 o                         
  -5  -4   2       4368.55       4270.57        93.04 o                         
  -4  -4   2        715.98        702.77        27.25 o                         
  -3  -4   2      13510.13      13444.54       291.90 o                         
  -2  -4   2      11665.50      11540.90       419.12 o                         
  -1  -4   2       3684.00       3703.35       134.44 o                         
   2  -4   2        620.06        504.52        13.50 o                         
   3  -4   2       7540.84       8286.12       214.19 o                         
   4  -4   2       7296.29       7874.58       203.50 o                         
   5  -4   2       1589.45       1565.47        33.03 o                         
   6  -4   2         76.25         74.51         2.56 o                         
   7  -4   2       1987.65       1894.51        40.11 o                         
   8  -4   2        782.98        729.18        29.09 o                         
   9  -4   2        494.71        524.85        12.04 o                         
  10  -4   2        834.69        808.13        18.81 o                         
  11  -4   2         96.99        106.92         5.34 o                         
  12  -4   2         47.26         48.59         5.01 o                         
  13  -4   2        870.90        916.65        27.84 o                         
  14  -4   2         31.35         32.93         6.26 o                         
  15  -4   2        311.14        328.22        19.64 o                         
  16  -4   2         48.61         38.95        10.66 o                         
  17  -4   2          4.17         -6.67        10.01 o                         
 -15  -3   2        315.24        334.65        14.71 o                         
 -14  -3   2         90.79        107.58        10.13 o                         
 -13  -3   2        256.20        251.37        12.55 o                         
 -12  -3   2       1268.92       1256.38        34.80 o                         
 -11  -3   2        396.85        405.69        17.93 o                         
 -10  -3   2        209.84        217.78         9.41 o                         
  -9  -3   2        573.04        577.79        16.73 o                         
  -8  -3   2       1541.75       1495.92        39.40 o                         
  -7  -3   2        818.31        873.76        23.35 o                         
  -6  -3   2       2185.01       2177.86        79.84 o                         
  -5  -3   2       6571.88       6562.06       168.62 o                         
  -4  -3   2         38.78         36.57         5.03 o                         
  -3  -3   2       3662.53       4104.08       105.68 o                         
  -2  -3   2       6371.77       6561.90       180.76 o                         
  -1  -3   2       1868.24       1783.47        45.82 o                         
   1  -3   2       6151.51       6767.29       174.76 o                         
   2  -3   2       6399.28       7226.12       186.46 o                         
   3  -3   2      14032.98      15425.38       836.77 o                         
   4  -3   2       3076.52       3307.88        69.43 o                         
   5  -3   2       6480.51       6958.12       146.18 o                         
   6  -3   2       1021.81        950.72        29.50 o                         
   7  -3   2        177.09        206.57         6.94 o                         
   8  -3   2       1775.05       1639.13        42.65 o                         
   9  -3   2       2502.12       2452.93        63.47 o                         
  10  -3   2        763.11        750.86        35.21 o                         
  11  -3   2        758.87        779.94        24.20 o                         
  12  -3   2       1162.08       1180.50        32.15 o                         
  13  -3   2        170.01        207.22         9.97 o                         
  14  -3   2        324.32        313.36        13.50 o                         
  16  -3   2        134.54        116.71        15.62 o                         
 -15  -2   2         13.46         12.41        11.58 o                         
 -14  -2   2        152.68        164.89        12.67 o                         
 -13  -2   2         11.90         17.73         6.51 o                         
 -12  -2   2          0.59         10.66         5.70 o                         
 -11  -2   2       1083.48       1081.73        29.77 o                         
 -10  -2   2       1063.95       1064.44        28.92 o                         
  -9  -2   2          1.88         11.11         4.70 o                         
  -8  -2   2         82.61         88.88         6.22 o                         
  -7  -2   2         89.40         87.36         7.92 o                         
  -6  -2   2         51.63         84.68         9.57 o                         
  -5  -2   2      13000.68      12708.34       326.40 o                         
  -4  -2   2        108.13         66.11         2.65 o                         
  -3  -2   2       1281.82       1324.29        37.10 o                         
  -2  -2   2        133.95        143.67         4.04 o                         
  -1  -2   2       3853.55       3788.13        97.39 o                         
   3  -2   2       1537.25       1356.28        48.58 o                         
   4  -2   2      12265.83      12625.60       407.90 o                         
   5  -2   2         12.00         17.51         2.50 o                         
   6  -2   2         57.55         85.67         4.20 o                         
   7  -2   2       3372.18       3378.20       106.32 o                         
   8  -2   2       4489.16       4433.79       113.87 o                         
   9  -2   2       2390.45       2429.05        62.91 o                         
  10  -2   2        129.61        127.88         8.50 o                         
  11  -2   2         15.78         16.47         5.92 o                         
  12  -2   2        105.08        113.47        11.09 o                         
  13  -2   2       1308.15       1321.59        36.42 o                         
  14  -2   2         79.19         91.45         8.62 o                         
  15  -2   2        108.44         91.16        14.30 o                         
  16  -2   2          5.15        -10.32        10.32 o                         
 -16  -1   2          4.06         11.23         7.75 o                         
 -15  -1   2        219.25        189.86        12.00 o                         
 -14  -1   2         27.51         35.35         7.23 o                         
 -13  -1   2        252.53        236.01        11.47 o                         
 -12  -1   2        427.94        436.96        15.58 o                         
 -11  -1   2        456.36        463.21        14.72 o                         
 -10  -1   2         55.70         76.29         6.59 o                         
  -9  -1   2       3359.43       3216.31        83.24 o                         
  -8  -1   2        651.59        639.56        17.55 o                         
  -7  -1   2      14397.60      14413.83       370.21 o                         
  -6  -1   2       7515.94       7422.36       190.93 o                         
  -5  -1   2        305.20        281.34        11.54 o                         
  -4  -1   2        184.08        228.61         7.26 o                         
  -3  -1   2      18728.47      17882.50       457.81 o                         
  -2  -1   2        415.70        399.91        10.34 o                         
   1  -1   2       1378.00       1455.33        61.71 o                         
   2  -1   2         17.33         20.52         0.88 o                         
   3  -1   2       3315.78       3046.68        78.29 o                         
   4  -1   2        226.79        225.23        16.19 o                         
   5  -1   2       5993.97       6230.42       160.13 o                         
   6  -1   2        481.15        532.37        14.16 o                         
   7  -1   2          1.13         10.47         7.21 o                         
   8  -1   2       1173.48       1270.29        33.32 o                         
   9  -1   2       4842.44       4758.62       122.35 o                         
  10  -1   2         75.07         86.32         5.99 o                         
  11  -1   2       1843.66       1811.85        55.07 o                         
  12  -1   2        210.24        200.57        11.69 o                         
  13  -1   2        126.16        143.26        14.04 o                         
  14  -1   2        180.18        176.60        10.83 o                         
  15  -1   2        243.86        241.13        12.73 o                         
  16  -1   2         70.51         83.06        12.04 o                         
 -16   0   2         53.79         68.73        11.27 o                         
 -15   0   2          1.44         -6.15         8.19 o                         
 -14   0   2         37.43         42.54         6.94 o                         
 -13   0   2        152.44        164.37        11.57 o                         
 -12   0   2         10.03         16.48         5.15 o                         
 -11   0   2        711.59        721.61        20.72 o                         
 -10   0   2       1378.64       1270.48        34.44 o                         
  -9   0   2         17.12         19.71         3.02 o                         
  -8   0   2        250.41        254.69         9.81 o                         
  -7   0   2       3747.30       3774.16        97.05 o                         
  -6   0   2        238.95        236.16         6.85 o                         
  -5   0   2      14488.39      14184.99       364.07 o                         
  -4   0   2       4757.37       4571.20       117.70 o                         
  -3   0   2         17.34         61.79         3.07 o                         
  -2   0   2       6202.43       7010.75       179.68 o                         
  -1   0   2       3845.33       4269.88       185.22 o                         
   3   0   2       6751.86       7183.67       184.39 o                         
   4   0   2       1776.34       1741.75        44.70 o                         
   5   0   2      16329.90      16377.84       420.13 o                         
   6   0   2        372.70        345.21         9.58 o                         
   7   0   2       7539.67       7435.97       190.93 o                         
   8   0   2       2741.46       2632.63        68.05 o                         
   9   0   2         76.73         78.59         5.11 o                         
  10   0   2        237.70        254.71         9.62 o                         
  11   0   2       1274.00       1288.05        43.17 o                         
  12   0   2          0.82         10.62         5.30 o                         
  13   0   2        907.48        913.85        27.87 o                         
  14   0   2         15.02         12.79         6.79 o                         
  15   0   2          1.06         -0.65         7.10 o                         
  16   0   2          4.02         14.26        10.91 o                         
 -16   1   2          2.14          0.88         8.08 o                         
 -15   1   2        658.20        672.45        31.90 o                         
 -14   1   2         17.26         21.52         6.66 o                         
 -13   1   2        355.95        373.77        15.00 o                         
 -12   1   2         92.82         99.85         8.13 o                         
 -11   1   2        179.27        192.36         8.80 o                         
 -10   1   2          0.69         11.48         4.67 o                         
  -9   1   2       3731.91       3618.49        93.26 o                         
  -8   1   2         73.35         89.25         7.02 o                         
  -7   1   2        988.10       1059.11        27.82 o                         
  -6   1   2        122.49        128.46         8.61 o                         
  -5   1   2       4676.49       4698.25       120.83 o                         
  -4   1   2       2151.04       2224.72       148.59 o                         
  -3   1   2       7544.45       8177.92       279.48 o                         
  -2   1   2       4167.00       4415.95       113.33 o                         
  -1   1   2        600.70        646.24        31.10 o                         
   0   1   2       6386.90       6719.47       231.82 o                         
   2   1   2       3515.52       4145.96       114.01 o                         
   3   1   2      12539.58      12414.28       394.64 o                         
   4   1   2         28.90         32.54         1.78 o                         
   5   1   2       7598.76       8282.70       300.54 o                         
   6   1   2        870.73        877.12        23.00 o                         
   7   1   2       6450.60       6041.02       154.85 o                         
   8   1   2         97.15        116.87         5.30 o                         
   9   1   2       2289.64       2204.28        57.44 o                         
  10   1   2         13.09         15.25         4.05 o                         
  11   1   2        543.42        562.69        17.07 o                         
  12   1   2         10.67         14.05         5.71 o                         
  13   1   2        176.26        154.90        10.27 o                         
  14   1   2        104.10        121.26        15.52 o                         
  15   1   2        281.20        245.45        12.90 o                         
 -16   2   2        206.16        201.18        20.80 o                         
 -15   2   2        349.55        332.43        15.03 o                         
 -14   2   2         11.49         14.45         6.24 o                         
 -13   2   2       1210.67       1177.35        32.40 o                         
 -12   2   2        132.75        134.90         8.44 o                         
 -11   2   2        115.32        127.82         7.74 o                         
 -10   2   2       1699.90       1718.70        45.18 o                         
  -9   2   2       2348.51       2295.77        59.50 o                         
  -8   2   2         48.85         37.58         2.95 o                         
  -7   2   2       2370.05       2220.93        57.21 o                         
  -6   2   2       3891.87       3791.94        97.32 o                         
  -5   2   2        150.57        201.38         5.58 o                         
  -4   2   2      21941.83      24343.67       880.82 o                         
  -3   2   2       2912.01       2992.03        76.77 o                         
  -2   2   2        400.50        573.90        20.77 o                         
   0   2   2       9580.32      10791.64       275.70 o                         
   2   2   2       8273.00       9631.79       251.80 o                         
   3   2   2       4458.95       5081.10       132.51 o                         
   4   2   2       6700.19       6581.35       169.38 o                         
   5   2   2      19234.90      19043.81       488.47 o                         
   6   2   2       2878.58       2855.62        73.50 o                         
   7   2   2       1165.37       1181.83        31.08 o                         
   8   2   2         33.68         46.70         4.09 o                         
   9   2   2         16.21         36.90         6.63 o                         
  10   2   2        766.76        791.25        22.30 o                         
  11   2   2       1020.67       1008.72        28.09 o                         
  12   2   2          1.25          7.33         6.60 o                         
  13   2   2        210.26        197.93        11.23 o                         
  14   2   2        208.27        204.29        14.19 o                         
  15   2   2         10.17          2.29         7.45 o                         
 -17   3   2        312.75        283.76        19.28 o                         
 -16   3   2          6.74          7.39        10.27 o                         
 -15   3   2        268.08        266.65        12.43 o                         
 -14   3   2         64.26         54.00         7.91 o                         
 -13   3   2        137.07        164.39         9.98 o                         
 -12   3   2         29.71         32.01         4.88 o                         
 -11   3   2       1396.59       1398.46        37.17 o                         
 -10   3   2          4.83         10.27         3.14 o                         
  -9   3   2       1378.47       1368.06        35.94 o                         
  -8   3   2        629.02        665.62        17.91 o                         
  -7   3   2          0.49          7.08         1.62 o                         
  -6   3   2      13146.76      13616.66       349.33 o                         
  -5   3   2       6311.01       6557.67       168.41 o                         
  -4   3   2        914.84       1037.39        33.25 o                         
  -3   3   2       6403.84       6208.67       138.21 o                         
  -2   3   2       5262.31       5935.04       152.95 o                         
  -1   3   2          9.41         16.76         1.63 o                         
   1   3   2      21880.78      23680.62       924.90 o                         
   2   3   2        748.14        797.33        31.35 o                         
   3   3   2       1155.51        990.80        19.98 o                         
   4   3   2        898.99        927.85        21.74 o                         
   5   3   2         68.97         81.50         9.35 o                         
   6   3   2        304.42        299.55        10.06 o                         
   7   3   2        594.43        618.90        16.15 o                         
   8   3   2        340.00        347.05        16.94 o                         
   9   3   2        399.91        442.84        13.04 o                         
  10   3   2         50.03         56.08         5.48 o                         
  11   3   2         24.45         22.05         5.44 o                         
  12   3   2        397.85        393.10        14.52 o                         
  13   3   2        440.00        454.96        16.58 o                         
  14   3   2         50.85         45.03         7.81 o                         
  15   3   2         53.81         56.88         8.42 o                         
 -17   4   2          0.52         -4.99         9.99 o                         
 -16   4   2         40.45         31.58        10.66 o                         
 -15   4   2         93.16        104.95         9.97 o                         
 -14   4   2        143.05        147.69         9.61 o                         
 -13   4   2       1700.03       1728.01        46.04 o                         
 -12   4   2         69.04        101.51         7.26 o                         
 -11   4   2         72.60         66.79         5.25 o                         
 -10   4   2       1966.80       1895.97        40.51 o                         
  -9   4   2       3250.28       3253.43        68.58 o                         
  -8   4   2       6891.01       6435.62       134.82 o                         
  -7   4   2       6848.63       7034.07       184.73 o                         
  -6   4   2        124.63        147.17         6.96 o                         
  -5   4   2        449.60        413.25        12.16 o                         
  -4   4   2      13742.27      14871.70       484.76 o                         
  -3   4   2       8760.34       9345.60       240.58 o                         
  -2   4   2       2663.68       2441.06        89.36 o                         
  -1   4   2        338.59        359.34        13.51 o                         
   0   4   2          6.11         29.41         3.48 o                         
   1   4   2      14616.68      17030.30       365.72 o                         
   2   4   2        701.77       1129.20        48.53 o                         
   3   4   2       2320.18       2033.67        76.18 o                         
   4   4   2       1275.86       1358.79        35.32 o                         
   5   4   2       2330.04       2405.32        62.03 o                         
   6   4   2        140.96        168.62         8.15 o                         
   7   4   2        298.90        262.87         8.66 o                         
   9   4   2        961.33        922.26        26.95 o                         
  10   4   2       3406.37       3329.36        86.59 o                         
  11   4   2        782.68        769.81        22.68 o                         
  12   4   2         11.15          8.59         6.35 o                         
  13   4   2        112.76        113.86        10.38 o                         
  14   4   2         58.51         61.11         9.30 o                         
 -17   5   2        166.03        147.77        15.32 o                         
 -16   5   2        123.64        102.02        15.16 o                         
 -15   5   2         82.98         81.89         7.39 o                         
 -14   5   2        153.00        156.10         9.78 o                         
 -13   5   2        824.89        854.69        28.32 o                         
 -12   5   2         94.47         99.65         5.96 o                         
 -11   5   2       1621.91       1685.21        46.43 o                         
 -10   5   2          1.44          5.99         2.51 o                         
  -9   5   2        106.61        115.00         6.87 o                         
  -8   5   2        452.26        485.04        11.04 o                         
  -7   5   2       1765.79       1776.94        37.61 o                         
  -6   5   2         20.91         40.25         3.43 o                         
  -5   5   2       1616.94       1633.70        37.23 o                         
  -4   5   2       1264.60       1494.51        31.50 o                         
  -3   5   2        111.12        131.98         4.36 o                         
  -2   5   2       8504.87       9028.58       329.60 o                         
  -1   5   2       4776.69       4517.12       165.66 o                         
   0   5   2        344.41        352.37        12.75 o                         
   1   5   2        611.91        424.23        31.81 o                         
   2   5   2        652.10        748.00        22.73 o                         
   3   5   2        191.21        142.89         4.61 o                         
   4   5   2       5791.75       5545.07       183.63 o                         
   5   5   2       2003.00       2014.35        52.21 o                         
   6   5   2       3215.45       2989.81        77.28 o                         
   7   5   2       5942.69       5554.72       142.71 o                         
   8   5   2        103.10        130.89         7.08 o                         
   9   5   2         40.10         35.16         4.75 o                         
  10   5   2        182.98        198.94        10.14 o                         
  11   5   2        200.80        213.73        11.17 o                         
  12   5   2        153.94        175.92        11.21 o                         
  13   5   2        266.83        265.79        13.28 o                         
  14   5   2         14.20         14.03        15.50 o                         
 -17   6   2          6.82         13.61         9.48 o                         
 -16   6   2        376.53        357.55        20.07 o                         
 -15   6   2        186.16        176.61        15.61 o                         
 -14   6   2         57.12         67.00         9.09 o                         
 -13   6   2         20.64         30.15         5.31 o                         
 -12   6   2        304.71        306.01        31.23 o                         
 -11   6   2        215.00        212.51         6.76 o                         
 -10   6   2       1272.86       1323.31        28.56 o                         
  -9   6   2       2644.01       2619.81        55.37 o                         
  -8   6   2        153.10        168.31         6.11 o                         
  -7   6   2       1466.65       1472.17        37.57 o                         
  -6   6   2        533.46        528.52        15.30 o                         
  -5   6   2         97.44        105.89         3.75 o                         
  -4   6   2      19502.00      21799.25       559.82 o                         
  -3   6   2       5029.05       4881.42       178.50 o                         
  -2   6   2       1935.67       1954.30        71.41 o                         
  -1   6   2       5280.40       4971.24       182.16 o                         
   0   6   2      11612.97      12030.05       434.86 o                         
   1   6   2        104.37         88.34         4.86 o                         
   2   6   2       4556.63       4130.75       149.72 o                         
   3   6   2        107.96        139.69         4.78 o                         
   4   6   2        521.57        584.44        15.83 o                         
   5   6   2        421.53        378.19        14.58 o                         
   6   6   2       2468.02       2344.49        60.84 o                         
   7   6   2          6.25         19.67         5.13 o                         
   8   6   2        894.25        844.72        23.54 o                         
   9   6   2         63.40         82.50         7.99 o                         
  10   6   2        331.94        332.29        13.46 o                         
  11   6   2         12.96         22.41         6.51 o                         
  12   6   2        202.66        200.44        13.84 o                         
  13   6   2          0.51          5.45         7.69 o                         
 -17   7   2        117.46         91.26        11.10 o                         
 -16   7   2         24.73         31.54         9.83 o                         
 -15   7   2        444.71        436.59        21.78 o                         
 -14   7   2        167.79        169.07        10.19 o                         
 -13   7   2       1315.34       1351.84        36.25 o                         
 -12   7   2        766.64        736.44        24.66 o                         
 -11   7   2        822.03        802.11        18.08 o                         
 -10   7   2          9.80         15.55         2.40 o                         
  -9   7   2         68.09         78.12         6.34 o                         
  -8   7   2       6659.91       6502.98       136.22 o                         
  -7   7   2       3387.11       3309.46        85.33 o                         
  -6   7   2       2471.60       2407.98        64.00 o                         
  -5   7   2       2161.35       2161.47        45.63 o                         
  -4   7   2       2890.55       2998.79        77.27 o                         
  -3   7   2       1036.95       1138.00        42.30 o                         
  -2   7   2      11156.32      11872.97       433.45 o                         
  -1   7   2        818.36        930.03        35.07 o                         
   0   7   2       2789.96       2721.16        98.33 o                         
   1   7   2         19.56         34.27         3.35 o                         
   2   7   2       3634.38       3373.00       122.62 o                         
   3   7   2        616.44        535.62        14.72 o                         
   4   7   2       2902.03       2893.20        74.61 o                         
   5   7   2         94.08        113.15         5.46 o                         
   6   7   2       1399.15       1371.87        36.60 o                         
   7   7   2        986.76        959.49        26.33 o                         
   8   7   2         14.08         15.71         4.61 o                         
   9   7   2         14.97         28.91         5.44 o                         
  10   7   2        946.82        934.59        26.75 o                         
  11   7   2        182.56        198.49        11.80 o                         
  12   7   2        211.36        213.86        14.33 o                         
  13   7   2        168.62        150.58        11.63 o                         
 -17   8   2         31.41         39.76         9.84 o                         
 -16   8   2        151.69        148.21        14.33 o                         
 -15   8   2          6.72          2.47         8.23 o                         
 -14   8   2         48.70         53.01         8.29 o                         
 -13   8   2         69.65         64.91         5.58 o                         
 -12   8   2        356.55        351.17        11.36 o                         
 -11   8   2        230.71        238.52         7.10 o                         
 -10   8   2        917.70        838.96        22.94 o                         
  -9   8   2        181.52        174.24         6.72 o                         
  -8   8   2        102.11         82.12         4.59 o                         
  -7   8   2         18.26         19.68         2.69 o                         
  -6   8   2         22.81         44.89         3.13 o                         
  -5   8   2       3637.86       3502.88        90.90 o                         
  -4   8   2        320.09        338.40        16.85 o                         
  -2   8   2         61.75         42.07         4.95 o                         
  -1   8   2       2600.86       2579.67        66.34 o                         
   0   8   2        391.20        453.02        16.67 o                         
   2   8   2       5305.49       5085.00       130.39 o                         
   3   8   2       1543.11       1560.81        40.78 o                         
   4   8   2        358.56        378.17        11.18 o                         
   5   8   2         10.01         14.96         4.70 o                         
   6   8   2       1241.42       1181.61        75.61 o                         
   7   8   2         12.00         25.93         4.65 o                         
   8   8   2        838.35        818.17        23.51 o                         
   9   8   2        201.18        199.36        13.02 o                         
  10   8   2        297.83        292.17        12.85 o                         
  11   8   2         12.03         18.44         9.58 o                         
  12   8   2        246.98        243.89        13.14 o                         
 -17   9   2         18.78          8.99         8.59 o                         
 -16   9   2        186.19        167.76        14.73 o                         
 -15   9   2         17.48         25.93         8.65 o                         
 -14   9   2        553.81        582.58        25.69 o                         
 -13   9   2        109.16        106.70        11.26 o                         
 -12   9   2         81.27         68.19         9.20 o                         
 -11   9   2          8.83         10.89         5.03 o                         
 -10   9   2        290.30        326.48        10.72 o                         
  -9   9   2        818.87        880.57        24.03 o                         
  -8   9   2        749.44        746.30        20.81 o                         
  -7   9   2        319.70        314.88         9.48 o                         
  -6   9   2        929.95        969.15        21.13 o                         
  -5   9   2        114.20        133.52         7.42 o                         
  -4   9   2       8110.37       8432.58       306.52 o                         
  -3   9   2       1000.06       1126.38        42.49 o                         
  -2   9   2       3542.90       3616.50       132.05 o                         
  -1   9   2       2922.67       3068.62        78.97 o                         
   0   9   2       1535.24       1416.28        51.48 o                         
   2   9   2       5980.29       5480.04       198.83 o                         
   3   9   2        444.34        408.66        11.89 o                         
   4   9   2       1992.17       1872.85        49.17 o                         
   5   9   2        445.69        489.42        14.61 o                         
   6   9   2         55.89         54.00         4.77 o                         
   7   9   2        462.02        474.16        15.12 o                         
   8   9   2        649.08        640.22        33.61 o                         
   9   9   2         29.04         39.23         7.18 o                         
  10   9   2         56.15         64.73         8.23 o                         
  11   9   2         11.94          9.38         7.39 o                         
  12   9   2         39.16         51.07         8.32 o                         
 -17  10   2         29.58         15.08         8.56 o                         
 -16  10   2          3.22          8.99         8.59 o                         
 -15  10   2         11.29         15.64         8.23 o                         
 -14  10   2        300.73        298.35        16.16 o                         
 -13  10   2         13.42         29.60         6.66 o                         
 -12  10   2       1492.69       1527.35        57.30 o                         
 -11  10   2        625.70        630.13        19.91 o                         
 -10  10   2        410.31        419.22        12.80 o                         
  -9  10   2         22.00         24.75         3.39 o                         
  -8  10   2       1788.83       1838.85        57.16 o                         
  -7  10   2          1.62         12.16         2.56 o                         
  -6  10   2       5102.49       4823.69       162.28 o                         
  -5  10   2       1431.56       1523.53        56.58 o                         
  -4  10   2       1436.27       1535.79        57.44 o                         
  -3  10   2       1696.47       1846.23        68.31 o                         
  -2  10   2       1665.34       1672.67        62.34 o                         
  -1  10   2        439.68        531.24        14.56 o                         
   0  10   2       4996.85       5163.86       302.44 o                         
   2  10   2        258.85        269.07        12.30 o                         
   3  10   2        494.31        473.11        20.42 o                         
   4  10   2        545.83        552.32        16.09 o                         
   5  10   2         16.51         26.52         6.98 o                         
   6  10   2       1464.91       1413.26        38.03 o                         
   7  10   2         41.64         68.08        16.23 o                         
   8  10   2          9.35         12.20         5.80 o                         
   9  10   2          9.78         14.15         6.79 o                         
  10  10   2        111.13        117.12        10.98 o                         
  11  10   2        164.92        182.07        12.16 o                         
 -17  11   2          5.37          8.92         8.12 o                         
 -16  11   2        301.94        271.65        15.91 o                         
 -15  11   2          0.48         14.80         7.81 o                         
 -14  11   2        133.50        150.77        12.42 o                         
 -13  11   2        139.84        121.25        10.84 o                         
 -12  11   2        477.92        478.80        20.49 o                         
 -11  11   2        247.61        250.35        12.56 o                         
 -10  11   2       1643.22       1593.05        42.28 o                         
  -9  11   2        158.34        197.16         7.62 o                         
  -8  11   2       2720.98       2575.24        94.07 o                         
  -7  11   2         48.55         41.10         4.56 o                         
  -6  11   2          1.78          9.15         2.07 o                         
  -5  11   2       1809.85       1932.17        71.67 o                         
  -4  11   2        848.58        934.68        36.08 o                         
  -3  11   2        975.62       1063.75        40.74 o                         
  -2  11   2       2848.90       2912.61        75.22 o                         
  -1  11   2        104.27        108.77         4.04 o                         
   0  11   2         19.11         24.43         5.48 o                         
   1  11   2         53.82         48.23         6.35 o                         
   3  11   2          0.31         24.19         5.52 o                         
   4  11   2        350.45        368.95        16.93 o                         
   5  11   2         60.66         54.68         7.15 o                         
   6  11   2          8.14         17.51         7.50 o                         
   7  11   2        246.87        240.07        12.67 o                         
   8  11   2        323.62        323.09        13.31 o                         
   9  11   2         99.66         99.68        11.84 o                         
  10  11   2        149.30        136.82        15.25 o                         
  11  11   2         17.20          9.75        11.03 o                         
 -16  12   2        113.52         82.12        12.19 o                         
 -15  12   2          7.90         -0.82        11.08 o                         
 -14  12   2        149.97        140.26        12.00 o                         
 -13  12   2        139.95        141.18        11.25 o                         
 -12  12   2        498.89        502.58        21.33 o                         
 -11  12   2         13.03         12.56         5.02 o                         
 -10  12   2        119.64        139.82         8.79 o                         
  -9  12   2         42.83         40.54         5.85 o                         
  -8  12   2        476.11        463.79        18.35 o                         
  -7  12   2         37.32         30.80         4.99 o                         
  -6  12   2        915.90        918.69        53.22 o                         
  -5  12   2        416.23        451.58        19.13 o                         
  -4  12   2          2.86          4.16         4.16 o                         
  -3  12   2         55.95         58.02         7.09 o                         
  -2  12   2       1766.26       1737.86        45.43 o                         
   1  12   2        153.34        174.28        12.69 o                         
   2  12   2        341.85        391.52        17.35 o                         
   3  12   2        544.47        551.73        23.23 o                         
   4  12   2        758.92        773.62        31.11 o                         
   5  12   2        233.79        220.79        14.20 o                         
   6  12   2        292.63        306.96        17.37 o                         
   7  12   2         69.29         95.60        13.54 o                         
   8  12   2         13.76         11.84        13.08 o                         
   9  12   2        133.36        122.30        15.18 o                         
  10  12   2        145.20        148.30        15.92 o                         
 -14  13   2         32.18         40.88         7.85 o                         
 -13  13   2          3.00          6.65         7.07 o                         
 -12  13   2        189.99        209.81        12.12 o                         
 -11  13   2        184.40        176.36        10.89 o                         
 -10  13   2         51.01         62.02         7.54 o                         
  -9  13   2          4.21          3.77         3.77 o                         
  -8  13   2        544.35        511.36        20.07 o                         
  -7  13   2        417.29        420.94        16.71 o                         
  -6  13   2       2152.03       1963.12        71.78 o                         
  -3  13   2         11.86          5.87         2.51 o                         
   0  13   2        481.61        533.01        21.95 o                         
   1  13   2         87.35        136.82        10.13 o                         
   2  13   2        406.19        414.08        18.55 o                         
   3  13   2         20.05         20.58         6.72 o                         
   4  13   2         48.38         56.77         7.93 o                         
   5  13   2        163.67        174.76        13.67 o                         
   6  13   2         66.01         71.49         9.86 o                         
   7  13   2          8.82         11.04         9.81 o                         
   8  13   2         90.98        105.24        11.87 o                         
   9  13   2         63.27         62.33        11.63 o                         
 -12  14   2        101.44         67.63         9.60 o                         
 -11  14   2        119.35         95.50         9.21 o                         
 -10  14   2        416.94        364.48        15.94 o                         
  -9  14   2        741.12        680.31        26.43 o                         
  -8  14   2        552.91        473.24        18.86 o                         
  -7  14   2        125.98        113.52         7.12 o                         
  -6  14   2        670.27        596.77        23.03 o                         
  -4  14   2        113.84        115.34         6.30 o                         
  -1  14   2        531.50        573.85        23.17 o                         
   0  14   2        185.82        197.23        11.80 o                         
   1  14   2        247.14        261.35        14.31 o                         
   2  14   2        320.73        350.22        17.19 o                         
   3  14   2        515.90        537.70        23.78 o                         
   4  14   2        141.66        159.90        13.67 o                         
   5  14   2        141.07        151.33        13.99 o                         
   6  14   2          1.97          8.18         9.40 o                         
   7  14   2        156.32        157.46        14.72 o                         
   8  14   2         21.07         26.45        10.75 o                         
  -5  15   2         83.67         84.44         6.72 o                         
  -2  15   2         55.21         58.08         6.73 o                         
  -1  15   2        252.99        262.11        13.89 o                         
   0  15   2        405.44        443.16        19.74 o                         
   1  15   2         47.05         54.43         7.54 o                         
   2  15   2         75.60         72.50        14.58 o                         
   3  15   2         41.12         44.72         8.70 o                         
   4  15   2         16.42         17.27         9.04 o                         
   5  15   2        189.36        196.35        18.82 o                         
   6  15   2        111.30        138.52        15.12 o                         
   7  15   2          3.08         20.17        10.71 o                         
  -6  16   2        254.12        207.26        11.35 o                         
  -3  16   2         11.18          5.89         5.47 o                         
  -2  16   2         14.58          8.40         6.30 o                         
  -1  16   2        111.54        142.52        11.32 o                         
   0  16   2          1.88         -2.09         7.10 o                         
   1  16   2        412.10        452.52        20.80 o                         
   2  16   2          2.73         11.99         8.27 o                         
   3  16   2        187.75        220.67        15.62 o                         
   4  16   2         39.08         58.46        11.44 o                         
   5  16   2         71.47        103.27        11.42 o                         
   6  16   2         33.98         40.23        10.26 o                         
  -7  17   2         30.86         10.07         7.13 o                         
  -4  17   2         76.29         64.60         8.81 o                         
  -3  17   2       1005.90       1045.27        40.22 o                         
  -2  17   2         47.82         64.37         7.94 o                         
  -1  17   2        278.79        322.48        16.67 o                         
   0  17   2         74.24         80.47         9.12 o                         
   1  17   2          1.91          2.06         8.25 o                         
   2  17   2         15.38         19.68        11.08 o                         
   3  17   2        149.61        191.43        15.10 o                         
   4  17   2          5.90          8.56         9.37 o                         
   5  17   2         31.83         39.29         9.82 o                         
  -4  18   2         27.90         21.69         9.59 o                         
  -3  18   2         20.52         22.05         7.07 o                         
  -2  18   2          1.24          0.83         6.63 o                         
  -1  18   2         50.39         52.86         7.85 o                         
   0  18   2          0.28         11.91         7.81 o                         
   1  18   2        103.88        109.53        14.30 o                         
   2  18   2          1.45          5.70         8.95 o                         
   4  18   2          9.85          7.75         8.96 o                         
  -3  19   2          7.52          5.35         7.82 o                         
  -2  19   2          2.43         14.76        10.66 o                         
  -1  19   2          8.94          8.58         8.17 o                         
   0  19   2         30.23         20.31         8.53 o                         
   1  19   2         28.07         46.93         9.30 o                         
   2  19   2         15.49         18.98         8.08 o                         
   0  20   2         10.62          9.22         8.82 o                         
  -3 -19   3        169.67        154.10        12.91 o                         
  -2 -19   3        134.49        111.64        12.09 o                         
  -1 -19   3          1.95         -4.04         8.09 o                         
   0 -19   3         28.48          1.62         7.72 o                         
  -4 -18   3        144.05        133.94        12.99 o                         
  -3 -18   3          5.64          1.22         8.11 o                         
  -2 -18   3         54.32         56.94         8.94 o                         
  -1 -18   3          5.37          2.04         9.40 o                         
   0 -18   3        503.18        501.30        21.79 o                         
   1 -18   3          6.77          0.83         6.61 o                         
   2 -18   3        156.38        105.85        10.79 o                         
  -5 -17   3        187.44        189.50        15.08 o                         
  -4 -17   3        107.01         91.13        13.02 o                         
  -3 -17   3         65.18         75.93        11.83 o                         
  -2 -17   3        260.00        256.16        15.19 o                         
  -1 -17   3         84.82        103.25        11.56 o                         
   0 -17   3          6.25          2.91         6.64 o                         
   1 -17   3        212.16        211.86        12.51 o                         
   2 -17   3         71.58         74.88         9.20 o                         
   3 -17   3        450.73        414.55        18.02 o                         
  -6 -16   3        222.21        220.30        16.75 o                         
  -5 -16   3          0.85          1.23         9.37 o                         
  -4 -16   3         81.36         68.71        11.86 o                         
  -3 -16   3         15.82         16.46         8.23 o                         
  -2 -16   3         28.78         44.31         8.70 o                         
  -1 -16   3        923.54       1012.38        41.65 o                         
   0 -16   3        290.81        272.29        14.64 o                         
   1 -16   3        692.25        696.33        27.68 o                         
   2 -16   3        602.56        615.55        24.79 o                         
   3 -16   3        255.60        237.99        12.19 o                         
   4 -16   3         53.38         41.63         5.47 o                         
   7 -16   3         14.43         13.45         5.47 o                         
   8 -16   3         59.59         57.97         6.72 o                         
   9 -16   3        567.05        497.95        20.98 o                         
  10 -16   3        211.44        198.31        12.55 o                         
  -7 -15   3         22.54         19.67        11.07 o                         
  -6 -15   3          3.68          7.75        10.20 o                         
  -5 -15   3         35.50         43.79        11.05 o                         
  -4 -15   3        130.03        154.43        13.18 o                         
  -3 -15   3        306.30        318.06        17.00 o                         
  -2 -15   3        117.57        116.83        11.27 o                         
  -1 -15   3         44.18         45.27         7.12 o                         
   0 -15   3         60.54         71.87         9.24 o                         
   1 -15   3        803.17        813.41        31.56 o                         
   2 -15   3        277.57        294.16        13.47 o                         
   3 -15   3        186.56        166.14         8.84 o                         
   4 -15   3         52.88         50.02         5.89 o                         
   5 -15   3        733.23        574.66        22.26 o                         
   7 -15   3        382.83        370.04        17.22 o                         
   8 -15   3          7.13         16.81         5.46 o                         
   9 -15   3        424.10        464.00        19.73 o                         
  10 -15   3         76.08         80.51         9.64 o                         
  11 -15   3         39.91         45.15         6.68 o                         
  12 -15   3         10.46         11.23         6.24 o                         
  13 -15   3        240.48        235.67        14.42 o                         
  -8 -14   3         12.34         20.14        10.69 o                         
  -7 -14   3         13.32         26.54        10.62 o                         
  -6 -14   3         38.08         51.97         9.82 o                         
  -5 -14   3          8.00          7.83         8.24 o                         
  -4 -14   3         22.83         27.38         7.88 o                         
  -3 -14   3        288.71        317.51        16.30 o                         
  -2 -14   3        781.50        831.34        32.75 o                         
  -1 -14   3         61.11         58.53         6.73 o                         
   0 -14   3        426.86        423.11        18.12 o                         
   2 -14   3          2.72          0.84         3.37 o                         
   3 -14   3       1336.11       1223.06        45.35 o                         
   7 -14   3         80.17         75.85         7.12 o                         
   9 -14   3        608.66        621.90        25.17 o                         
  10 -14   3        115.92        133.41        10.49 o                         
  11 -14   3        626.07        699.28        28.05 o                         
  12 -14   3         33.09         35.86         7.50 o                         
  13 -14   3          1.48          0.42         6.62 o                         
  14 -14   3          3.40          4.09         9.83 o                         
  15 -14   3        308.57        269.83        16.19 o                         
  -9 -13   3         44.23         49.53        11.15 o                         
  -8 -13   3         26.36         38.82        10.62 o                         
  -7 -13   3        183.67        187.28        15.54 o                         
  -6 -13   3         20.43         26.75         9.05 o                         
  -5 -13   3        539.20        538.58        23.65 o                         
  -4 -13   3        730.49        750.09        30.52 o                         
  -3 -13   3         80.50         66.85         7.57 o                         
  -2 -13   3        375.16        407.08        18.14 o                         
  -1 -13   3        778.57        778.10        30.39 o                         
   0 -13   3        132.98        126.52         8.44 o                         
   1 -13   3       1165.71       1102.85        41.23 o                         
   2 -13   3        312.93        302.55        12.59 o                         
   7 -13   3       2114.70       2139.69        78.55 o                         
   8 -13   3        160.40        180.35        10.04 o                         
   9 -13   3         12.65          9.21         5.03 o                         
  10 -13   3        306.78        350.97        16.36 o                         
  11 -13   3        731.69        795.61        31.42 o                         
  12 -13   3        141.93        171.66        12.11 o                         
  13 -13   3         73.04         74.33        10.80 o                         
  14 -13   3         43.86         42.39         7.82 o                         
  15 -13   3          1.29         -7.73         7.73 o                         
  16 -13   3         31.66         27.34         8.84 o                         
 -10 -12   3         11.48         23.26        11.22 o                         
  -9 -12   3        413.22        436.15        22.50 o                         
  -8 -12   3        180.37        223.89        21.25 o                         
  -7 -12   3        148.84        125.34        13.56 o                         
  -6 -12   3        206.21        203.14        14.51 o                         
  -5 -12   3        256.63        245.88        14.22 o                         
  -4 -12   3         91.06        108.61        10.52 o                         
  -3 -12   3        769.25        733.29        29.16 o                         
  -2 -12   3         42.47         42.74         5.93 o                         
  -1 -12   3        280.30        286.52        13.10 o                         
   0 -12   3        225.61        227.95        10.53 o                         
   1 -12   3        142.72        134.75         7.56 o                         
   2 -12   3         76.37         20.07         2.51 o                         
   3 -12   3        659.26        614.13        25.43 o                         
   4 -12   3         14.61         19.14         4.99 o                         
   5 -12   3        110.73         97.28         8.73 o                         
   6 -12   3        113.96        113.14         9.15 o                         
   7 -12   3        803.60        787.38        29.99 o                         
   8 -12   3          5.33         17.53         4.17 o                         
   9 -12   3       1338.68       1302.89        35.19 o                         
  10 -12   3        109.27        135.76        10.05 o                         
  11 -12   3        137.40        144.13        10.89 o                         
  12 -12   3         27.88         31.77         6.68 o                         
  13 -12   3          4.34          6.24         7.07 o                         
  14 -12   3         86.86        116.79        11.97 o                         
  15 -12   3        369.53        354.74        25.34 o                         
  16 -12   3          1.63          1.61         8.09 o                         
 -11 -11   3         42.90         44.91        11.75 o                         
 -10 -11   3         23.10         42.26        11.08 o                         
  -9 -11   3          3.89          7.35        10.21 o                         
  -8 -11   3         11.13          6.16         9.02 o                         
  -7 -11   3        235.76        250.38        15.73 o                         
  -6 -11   3         67.21        108.22        11.70 o                         
  -5 -11   3        105.34        107.41        10.53 o                         
  -4 -11   3         89.95         82.98         8.89 o                         
  -3 -11   3        243.54        235.82        11.87 o                         
  -2 -11   3          5.58          8.48         4.23 o                         
  -1 -11   3        263.49        255.91        11.41 o                         
   0 -11   3         16.74         14.23         2.79 o                         
   1 -11   3       1348.33       1266.81        39.70 o                         
   2 -11   3        650.43        609.01        24.57 o                         
   3 -11   3         29.49         35.29         5.40 o                         
   4 -11   3          7.85          9.94         4.14 o                         
   5 -11   3        284.02        281.30        13.67 o                         
   6 -11   3        512.06        479.40        19.90 o                         
   7 -11   3        965.89       1017.97        27.60 o                         
   8 -11   3        136.27        127.78         6.21 o                         
   9 -11   3        128.44        131.91         7.15 o                         
  10 -11   3         26.01         51.37        10.68 o                         
  11 -11   3        190.42        183.08        11.73 o                         
  12 -11   3        143.25        150.12        11.70 o                         
  13 -11   3          2.44          3.33         7.91 o                         
  14 -11   3         24.63         30.17         8.27 o                         
  15 -11   3         75.56         86.45        15.57 o                         
  16 -11   3         38.85         47.92         9.34 o                         
  17 -11   3        118.98        111.43        12.52 o                         
 -11 -10   3         37.69         43.74        11.55 o                         
 -10 -10   3          1.84          5.07         9.18 o                         
  -9 -10   3         16.75         20.83         6.76 o                         
  -8 -10   3          4.55          5.15         6.11 o                         
  -7 -10   3         57.50         47.37         6.04 o                         
  -6 -10   3         18.92         15.21         4.74 o                         
  -5 -10   3        839.57        877.79        48.32 o                         
  -4 -10   3        459.10        445.95        18.71 o                         
  -3 -10   3        486.55        484.42        19.55 o                         
  -2 -10   3        758.35        742.50        28.38 o                         
  -1 -10   3         26.90         27.00         3.12 o                         
   0 -10   3        681.42        625.38        17.45 o                         
   1 -10   3       2014.19       1903.52        49.34 o                         
   2 -10   3         99.90         99.98         7.47 o                         
   3 -10   3        361.60        394.57        16.95 o                         
   4 -10   3       1427.58       1346.41        50.80 o                         
   5 -10   3        107.30         91.29         7.02 o                         
   6 -10   3       1104.91       1031.82        27.94 o                         
   7 -10   3        851.81        832.69        22.73 o                         
   8 -10   3         51.13         56.31         6.04 o                         
   9 -10   3          5.21          4.61         3.10 o                         
  10 -10   3         84.71         75.13         6.96 o                         
  11 -10   3         52.86         51.96         6.29 o                         
  12 -10   3        108.91        122.14        10.88 o                         
  13 -10   3        798.22        862.41        34.57 o                         
  14 -10   3         25.41         23.16         7.86 o                         
  15 -10   3        226.80        252.71        17.23 o                         
  16 -10   3        129.56        131.12        13.85 o                         
 -12  -9   3         10.32          2.39         7.81 o                         
 -11  -9   3         14.23         17.82         7.67 o                         
 -10  -9   3         69.89         72.08         7.91 o                         
  -9  -9   3        451.58        438.26        15.67 o                         
  -8  -9   3          0.49         10.94         5.57 o                         
  -7  -9   3        899.69        908.46        25.56 o                         
  -6  -9   3         69.88         79.28         8.91 o                         
  -5  -9   3         12.00         10.07         3.68 o                         
  -4  -9   3        414.46        438.91        12.95 o                         
  -3  -9   3       1814.93       1767.98        73.10 o                         
  -2  -9   3        346.48        384.32        15.64 o                         
  -1  -9   3       1893.91       1755.09        64.27 o                         
   0  -9   3         25.57         35.05         5.01 o                         
   1  -9   3        265.16        231.98        11.21 o                         
   2  -9   3       1230.51       1143.05        42.98 o                         
   3  -9   3        370.74        356.18        15.25 o                         
   4  -9   3       1087.27       1046.80        39.55 o                         
   5  -9   3        176.60        186.35         6.85 o                         
   7  -9   3          2.75         14.64         2.69 o                         
   8  -9   3        349.79        354.51        10.85 o                         
   9  -9   3        254.37        244.72         8.51 o                         
  10  -9   3        245.43        232.65        11.58 o                         
  11  -9   3       1186.56       1147.56       118.85 o                         
  12  -9   3        193.15        216.75        13.39 o                         
  13  -9   3          1.27          2.08         7.08 o                         
  14  -9   3        254.99        288.31        16.96 o                         
  15  -9   3         66.50         90.70        13.14 o                         
  16  -9   3        167.08        197.84        15.50 o                         
  17  -9   3        109.57        125.54        14.26 o                         
 -13  -8   3         98.31         97.02        13.77 o                         
 -12  -8   3         52.24         57.74         8.41 o                         
 -11  -8   3        338.10        362.48        17.64 o                         
 -10  -8   3         40.04         36.91         6.77 o                         
  -9  -8   3        214.47        214.17        16.16 o                         
  -8  -8   3         61.42         71.69         7.54 o                         
  -7  -8   3        181.84        232.79         9.69 o                         
  -6  -8   3        149.23        147.47         7.64 o                         
  -5  -8   3         99.46        105.87         5.72 o                         
  -4  -8   3        238.34        253.36         8.29 o                         
  -3  -8   3        707.40        671.30        18.16 o                         
  -2  -8   3         55.13         64.48         5.06 o                         
  -1  -8   3        180.47        163.57         7.53 o                         
   0  -8   3        652.27        622.64        20.64 o                         
   1  -8   3       1094.32       1040.69        39.27 o                         
   2  -8   3         38.51         46.13         4.94 o                         
   3  -8   3        709.11        757.99        29.21 o                         
   4  -8   3        170.78        187.79         6.54 o                         
   5  -8   3        857.91        847.41        22.87 o                         
   6  -8   3       1080.94       1084.36        28.78 o                         
   7  -8   3       2161.66       2096.62        76.77 o                         
   8  -8   3         30.35         27.85         3.00 o                         
   9  -8   3        297.70        276.49        15.90 o                         
  10  -8   3        439.20        414.45        12.88 o                         
  11  -8   3          0.24          8.55         4.12 o                         
  12  -8   3        421.47        473.47        20.93 o                         
  13  -8   3        175.40        192.00        13.75 o                         
  14  -8   3         59.61         63.68         9.51 o                         
  15  -8   3         24.94         26.27         9.44 o                         
  16  -8   3          9.39          9.80         9.39 o                         
  17  -8   3          4.33         -7.36         9.00 o                         
 -13  -7   3         13.41         27.79         8.04 o                         
 -12  -7   3          1.46          2.06         7.62 o                         
 -11  -7   3          1.03         12.62         6.63 o                         
 -10  -7   3         40.30         56.19         6.70 o                         
  -9  -7   3         23.73         21.16         5.29 o                         
  -8  -7   3         56.04         72.18         7.31 o                         
  -7  -7   3         63.96         60.49         5.52 o                         
  -6  -7   3         30.26         31.00         3.63 o                         
  -5  -7   3         11.63         15.68         2.67 o                         
  -4  -7   3         14.09         18.93         2.55 o                         
  -3  -7   3        957.86        993.25        51.83 o                         
  -2  -7   3         60.31         66.17         6.51 o                         
  -1  -7   3         74.82         64.95         4.16 o                         
   0  -7   3        223.66        205.57         9.51 o                         
   1  -7   3        952.68        987.89        37.88 o                         
   2  -7   3       1417.82       1344.08        49.71 o                         
   3  -7   3       3741.23       3593.60        92.65 o                         
   4  -7   3         14.46         20.71         2.46 o                         
   5  -7   3         13.35          9.23         2.17 o                         
   6  -7   3        724.97        680.06        31.24 o                         
   7  -7   3          5.83         39.99         5.61 o                         
   8  -7   3        473.74        466.09        19.88 o                         
   9  -7   3         92.98         87.80         3.91 o                         
  10  -7   3          1.57          2.77         2.33 o                         
  11  -7   3         20.40         25.69         2.98 o                         
  12  -7   3         46.14         44.78         4.53 o                         
  13  -7   3          0.03          2.92         7.08 o                         
  14  -7   3         22.88         27.27         8.68 o                         
  15  -7   3         34.88         41.43         9.84 o                         
  16  -7   3          6.31          2.86         9.81 o                         
  17  -7   3         32.90         30.80         9.86 o                         
 -14  -6   3          1.13          8.70         8.06 o                         
 -13  -6   3         10.69         30.55         8.12 o                         
 -12  -6   3         15.10         16.97         7.31 o                         
 -11  -6   3          0.99         14.18         6.24 o                         
 -10  -6   3         10.60         13.54         5.43 o                         
  -9  -6   3        180.02        170.36         9.03 o                         
  -8  -6   3         86.61        154.52         7.96 o                         
  -7  -6   3        444.59        413.85        13.13 o                         
  -6  -6   3         28.94         43.83         8.14 o                         
  -5  -6   3        170.80        167.70         6.20 o                         
  -4  -6   3        770.07        780.55        22.31 o                         
  -3  -6   3        655.27        619.31        16.54 o                         
  -2  -6   3       3306.83       3206.59       126.51 o                         
  -1  -6   3       1267.00       1214.34        44.32 o                         
   0  -6   3        841.16        759.73        28.83 o                         
   1  -6   3        216.49        193.79         8.63 o                         
   2  -6   3         34.39         29.54         3.70 o                         
   3  -6   3         54.92         65.11         3.19 o                         
   4  -6   3        511.41        498.29        13.67 o                         
   5  -6   3        954.50        881.11        23.35 o                         
   6  -6   3        641.80        692.86        30.80 o                         
   7  -6   3        911.14        863.13        27.41 o                         
   8  -6   3        109.71        105.31         3.73 o                         
   9  -6   3          6.00         11.30         2.21 o                         
  10  -6   3        409.61        423.84        13.67 o                         
  11  -6   3         18.60         29.95         3.15 o                         
  12  -6   3         58.76         60.45         5.48 o                         
  13  -6   3        101.80         94.67         8.68 o                         
  14  -6   3        162.85        155.22        14.04 o                         
  15  -6   3          2.20         10.25         9.42 o                         
  16  -6   3        230.68        246.61        18.00 o                         
  17  -6   3          8.07         16.09         9.90 o                         
 -14  -5   3         23.10         20.28         8.74 o                         
 -13  -5   3         43.08         45.19         8.54 o                         
 -12  -5   3         63.86         71.63         7.66 o                         
 -11  -5   3        133.49        172.68        10.19 o                         
 -10  -5   3        153.45        172.02         9.60 o                         
  -9  -5   3        188.14        192.34        11.83 o                         
  -8  -5   3        259.27        257.01         9.50 o                         
  -7  -5   3         10.08         14.79         3.18 o                         
  -6  -5   3       1455.41       1473.96        52.49 o                         
  -5  -5   3         32.52         42.53         3.46 o                         
  -4  -5   3       3165.05       2976.73       105.58 o                         
  -3  -5   3       1025.81        987.95        25.79 o                         
  -2  -5   3        165.07        140.74         9.96 o                         
  -1  -5   3         79.28         66.31         2.46 o                         
   0  -5   3         60.42         72.18         4.51 o                         
   1  -5   3        802.00        742.06        27.86 o                         
   2  -5   3        641.97        622.11        16.54 o                         
   3  -5   3       3757.64       3576.70        92.47 o                         
   4  -5   3        136.09        106.60         3.93 o                         
   5  -5   3        357.17        334.14         8.83 o                         
   6  -5   3       2485.32       2319.45        54.13 o                         
   7  -5   3          9.48         43.73         2.91 o                         
   8  -5   3       1131.89       1171.47        25.31 o                         
   9  -5   3        534.95        544.84        13.63 o                         
  10  -5   3          2.30         -2.29         2.29 o                         
  11  -5   3         40.53         39.79         3.33 o                         
  12  -5   3        465.32        471.90        14.97 o                         
  13  -5   3          0.10          7.47         5.14 o                         
  14  -5   3        284.31        285.71        17.31 o                         
  15  -5   3         31.93         30.30         9.83 o                         
  16  -5   3         32.60         29.07        10.23 o                         
  17  -5   3         45.62         50.99        10.78 o                         
 -15  -4   3          0.53          6.19         8.23 o                         
 -14  -4   3         42.33         44.69         8.42 o                         
 -13  -4   3          0.99         -0.82         6.93 o                         
 -12  -4   3         38.56         43.21         6.94 o                         
 -11  -4   3         45.71         50.54         6.16 o                         
 -10  -4   3         29.21         45.79         5.49 o                         
  -9  -4   3        133.08        139.23         7.66 o                         
  -8  -4   3        318.17        312.87        13.20 o                         
  -7  -4   3          6.19         13.60         2.87 o                         
  -6  -4   3        205.50        209.54         6.80 o                         
  -5  -4   3          4.18          9.79         1.81 o                         
  -4  -4   3         23.80         19.77         1.89 o                         
  -3  -4   3         24.31         20.87         2.82 o                         
  -2  -4   3        296.73        307.06         8.46 o                         
  -1  -4   3        146.71        144.27         6.75 o                         
   1  -4   3        134.44        122.41         5.32 o                         
   2  -4   3        656.49        558.76        14.82 o                         
   3  -4   3         70.34         68.86         2.91 o                         
   4  -4   3        978.13        942.17        34.64 o                         
   5  -4   3          5.72         13.72         3.32 o                         
   6  -4   3        381.63        354.94         8.02 o                         
   7  -4   3        114.93        140.96         4.06 o                         
   8  -4   3          6.83          6.87         1.87 o                         
   9  -4   3          0.78         11.68         2.23 o                         
  10  -4   3         54.24         57.69         4.23 o                         
  11  -4   3         21.02         21.23         3.26 o                         
  12  -4   3         20.71         22.17         4.72 o                         
  13  -4   3         10.21         21.01         5.43 o                         
  14  -4   3          1.50         -1.68         5.67 o                         
  15  -4   3          1.90          6.14        10.64 o                         
  16  -4   3          1.06          1.23         9.84 o                         
  17  -4   3          0.44         -2.92        10.02 o                         
 -15  -3   3          0.06          4.34         7.79 o                         
 -14  -3   3          6.44         15.03         7.67 o                         
 -13  -3   3          5.76         14.66         7.15 o                         
 -12  -3   3          0.41         28.43         8.66 o                         
 -11  -3   3         81.53         97.12         8.69 o                         
 -10  -3   3         11.08         21.79         4.86 o                         
  -9  -3   3        189.87        178.20         7.99 o                         
  -8  -3   3          3.06         14.22         2.98 o                         
  -7  -3   3        309.71        322.37         9.84 o                         
  -6  -3   3          0.33          6.95         1.95 o                         
  -5  -3   3         37.07         56.79         9.52 o                         
  -4  -3   3        499.87        464.67        12.44 o                         
  -3  -3   3         15.17         10.91         1.25 o                         
  -2  -3   3       2434.49       2170.74       105.13 o                         
  -1  -3   3         91.04        103.38         4.68 o                         
   0  -3   3       1367.68       1114.70        40.71 o                         
   1  -3   3        326.64        311.71         8.40 o                         
   2  -3   3       1186.39       1065.48        27.65 o                         
   3  -3   3        443.12        505.80        10.80 o                         
   4  -3   3        330.36        375.72         8.20 o                         
   5  -3   3        225.75        235.05         5.52 o                         
   6  -3   3         18.33         22.01         4.39 o                         
   7  -3   3        164.27        157.34         5.21 o                         
   8  -3   3         20.78         21.92         2.97 o                         
   9  -3   3         32.52         31.69         2.95 o                         
  10  -3   3        239.81        248.15        11.46 o                         
  11  -3   3        106.85        120.93         8.21 o                         
  12  -3   3         25.55         32.67         4.88 o                         
  13  -3   3         60.13         64.18         6.14 o                         
  14  -3   3          0.16          7.59         6.67 o                         
  15  -3   3         34.75         45.38        12.67 o                         
  16  -3   3         34.83         26.32        10.28 o                         
 -15  -2   3          8.65         22.18         9.72 o                         
 -14  -2   3         20.19         24.99         9.23 o                         
 -13  -2   3          7.83         10.09         6.65 o                         
 -12  -2   3         39.10         35.81         6.29 o                         
 -11  -2   3         61.63         93.58         8.14 o                         
 -10  -2   3         75.74        104.76         7.19 o                         
  -9  -2   3        225.78        207.98        11.53 o                         
  -8  -2   3        128.03        128.13         5.75 o                         
  -7  -2   3          7.61          9.62         2.42 o                         
  -6  -2   3        255.52        295.10         8.56 o                         
  -5  -2   3        211.51        212.47         6.25 o                         
  -4  -2   3       1371.87       1294.70        33.43 o                         
  -3  -2   3         58.72         52.70         2.04 o                         
  -2  -2   3         52.10         38.49         1.44 o                         
  -1  -2   3         65.31         54.81         1.72 o                         
   0  -2   3         29.47         39.10         1.42 o                         
   1  -2   3         58.63         61.15         2.03 o                         
   2  -2   3       3090.62       3026.11        63.57 o                         
   3  -2   3        383.27        371.31         9.63 o                         
   4  -2   3         37.31         25.27         1.38 o                         
   5  -2   3          8.15          4.59         1.67 o                         
   6  -2   3        305.57        286.57         7.88 o                         
   7  -2   3        165.51        156.92        11.22 o                         
   8  -2   3        933.54        928.66        24.50 o                         
   9  -2   3        313.54        353.77        10.69 o                         
  10  -2   3         49.54         43.21         4.08 o                         
  11  -2   3        305.27        297.67        15.20 o                         
  12  -2   3         85.45         96.41         8.43 o                         
  13  -2   3        134.92        155.63        11.21 o                         
  14  -2   3        193.94        228.69        11.43 o                         
  15  -2   3          6.32         22.48        17.99 o                         
  16  -2   3         13.34         15.69        10.74 o                         
 -16  -1   3         24.65         36.89         8.04 o                         
 -15  -1   3          0.12          9.04        11.10 o                         
 -14  -1   3         43.65         39.25         7.36 o                         
 -13  -1   3          1.91          5.57         6.25 o                         
 -12  -1   3         26.62         33.89         5.72 o                         
 -11  -1   3        103.45        123.88         8.17 o                         
 -10  -1   3          0.06          5.95         3.91 o                         
  -9  -1   3        283.96        292.89         9.67 o                         
  -8  -1   3        113.64        117.11         5.28 o                         
  -7  -1   3        121.72        168.34         8.10 o                         
  -6  -1   3        243.43        292.62         8.37 o                         
  -5  -1   3         28.42         19.28         1.48 o                         
  -4  -1   3        352.77        339.60         9.08 o                         
  -3  -1   3        273.15        252.46         6.66 o                         
  -2  -1   3          9.54          4.74         0.61 o                         
  -1  -1   3        151.75        145.39         3.97 o                         
   0  -1   3         52.62         53.42         1.23 o                         
   1  -1   3        161.49        139.01         3.07 o                         
   2  -1   3         97.78         98.93         5.58 o                         
   3  -1   3        219.91        218.92         5.31 o                         
   4  -1   3        916.72        810.06        26.17 o                         
   5  -1   3        145.91        125.06         3.99 o                         
   6  -1   3        476.22        466.51        12.54 o                         
   7  -1   3        317.81        289.25         8.40 o                         
   8  -1   3        141.69        149.75         8.96 o                         
   9  -1   3        639.60        676.61        34.78 o                         
  10  -1   3          3.06          8.10         3.44 o                         
  11  -1   3        178.02        187.05         9.49 o                         
  12  -1   3        130.19        131.99         8.67 o                         
  13  -1   3          0.39         11.14         8.25 o                         
  14  -1   3         55.39         57.48         7.08 o                         
  15  -1   3         13.21         17.50         7.08 o                         
  16  -1   3          2.19         -5.82        10.39 o                         
 -16   0   3          9.15          5.85        10.22 o                         
 -15   0   3          2.90          4.68         7.38 o                         
 -14   0   3         43.44         39.51         7.08 o                         
 -13   0   3          0.66         -2.93         6.34 o                         
 -12   0   3         70.70         74.90         7.10 o                         
 -11   0   3         86.03         86.90         7.46 o                         
 -10   0   3          1.18         10.71         4.25 o                         
  -9   0   3        272.26        258.23         9.81 o                         
  -8   0   3        114.23        108.13         4.82 o                         
  -7   0   3         59.94         55.35         3.44 o                         
  -6   0   3        110.41        127.21         4.31 o                         
  -5   0   3         19.72         14.03         3.34 o                         
  -4   0   3        605.03        551.35        14.31 o                         
  -3   0   3        331.84        326.06         8.68 o                         
  -2   0   3        152.05        135.60         5.26 o                         
  -1   0   3          3.76          4.00         0.29 o                         
   1   0   3         65.09         54.11         2.39 o                         
   2   0   3        137.09        125.03         2.46 o                         
   3   0   3          0.22         -0.58         0.58 o                         
   4   0   3        674.77        624.82        48.51 o                         
   5   0   3        374.00        320.37         9.04 o                         
   6   0   3         38.84         57.86         2.95 o                         
   7   0   3         93.28        100.00         8.96 o                         
   8   0   3         12.14         25.24         3.86 o                         
   9   0   3        105.17        119.82         6.02 o                         
  10   0   3          2.61         -0.23         4.67 o                         
  11   0   3         22.55         26.84         4.90 o                         
  12   0   3         26.84         32.48         5.44 o                         
  13   0   3          7.31         24.46         6.72 o                         
  14   0   3          0.44          1.74         6.63 o                         
  15   0   3          8.87         10.55         7.24 o                         
  16   0   3          6.52          5.04        11.35 o                         
 -16   1   3         35.52         41.59         7.90 o                         
 -15   1   3          0.39         15.65         8.21 o                         
 -14   1   3         45.15         46.00         6.96 o                         
 -13   1   3         10.02         20.27         6.12 o                         
 -12   1   3        114.28        118.04         8.43 o                         
 -11   1   3        204.17        191.09         8.64 o                         
 -10   1   3         35.73         35.69         5.53 o                         
  -9   1   3        191.53        207.58         7.37 o                         
  -8   1   3        307.40        308.23         9.32 o                         
  -7   1   3         70.23         69.14         3.59 o                         
  -6   1   3        186.75        190.40        10.28 o                         
  -5   1   3         21.01         12.03         2.08 o                         
  -4   1   3        530.44        485.79        12.83 o                         
  -3   1   3        351.01        338.61         8.96 o                         
  -2   1   3         23.72         16.89         0.86 o                         
  -1   1   3         19.96         19.71         0.52 o                         
   0   1   3         18.36         17.21         1.01 o                         
   1   1   3        399.20        351.91         7.51 o                         
   2   1   3        126.44        134.28         3.61 o                         
   3   1   3        222.55        233.63         5.09 o                         
   4   1   3        202.29        194.43         5.46 o                         
   5   1   3          1.05          0.64         1.19 o                         
   6   1   3         18.81         22.13         2.98 o                         
   7   1   3         16.10         20.11         3.43 o                         
   8   1   3         39.22         80.94         4.83 o                         
   9   1   3        188.08        210.24         8.14 o                         
  10   1   3          6.96         19.94         5.94 o                         
  11   1   3        190.22        184.82         9.05 o                         
  12   1   3         11.53          3.15         5.42 o                         
  13   1   3          5.62          8.20         6.09 o                         
  14   1   3         12.79         16.56         8.93 o                         
  15   1   3          1.66          6.27         7.56 o                         
 -17   2   3          5.16         11.00        11.00 o                         
 -16   2   3         52.55         57.14         8.15 o                         
 -15   2   3         19.42         26.51         7.57 o                         
 -14   2   3          5.31         -0.82         8.22 o                         
 -13   2   3         29.54         35.26         5.87 o                         
 -12   2   3         13.88         24.88         5.45 o                         
 -11   2   3        123.55        112.79         7.02 o                         
 -10   2   3         68.63         67.87        11.88 o                         
  -9   2   3          3.51          9.77         2.70 o                         
  -8   2   3         37.51         32.41         3.39 o                         
  -7   2   3          1.24         -0.42         2.10 o                         
  -6   2   3         10.41          3.77         2.09 o                         
  -5   2   3        196.61        172.59         4.99 o                         
  -4   2   3        249.57        234.66         9.05 o                         
  -3   2   3        105.92        112.88         3.18 o                         
  -2   2   3        187.85        169.48         6.66 o                         
  -1   2   3        375.74        338.76        12.62 o                         
   0   2   3         77.86         87.52         2.34 o                         
   1   2   3       2042.51       1796.18        76.86 o                         
   2   2   3         91.42         93.51         2.75 o                         
   3   2   3         63.65         60.76         2.12 o                         
   4   2   3         51.19         54.14         6.30 o                         
   5   2   3        148.28        172.07        13.35 o                         
   6   2   3        151.67        177.17         5.88 o                         
   7   2   3         70.31         71.64         4.21 o                         
   8   2   3        334.57        337.19        10.46 o                         
   9   2   3        157.31        172.16        13.88 o                         
  10   2   3          5.75         21.74         4.33 o                         
  11   2   3         97.97        114.59         8.68 o                         
  12   2   3         28.26         32.02         6.12 o                         
  13   2   3          5.66         18.81         6.65 o                         
  14   2   3         22.92         23.67         7.79 o                         
  15   2   3          0.19         -2.86        10.19 o                         
 -17   3   3          0.33         -3.35        10.05 o                         
 -16   3   3          0.33          0.78         7.53 o                         
 -15   3   3          0.15          6.35         6.65 o                         
 -14   3   3          5.98          6.84         6.73 o                         
 -13   3   3         12.73         18.16         5.43 o                         
 -12   3   3         84.44         93.29         7.56 o                         
 -11   3   3         32.64         30.43         4.18 o                         
 -10   3   3         46.17         65.03         5.40 o                         
  -9   3   3         30.30         41.32         4.66 o                         
  -8   3   3          2.98          0.21         5.27 o                         
  -7   3   3        100.14        113.08        13.00 o                         
  -6   3   3          9.37         12.08         2.08 o                         
  -5   3   3        184.80        154.57         3.74 o                         
  -4   3   3       1367.82       1197.59        47.95 o                         
  -3   3   3        384.93        393.57        15.80 o                         
  -2   3   3         37.48         40.40         1.84 o                         
   0   3   3         57.12         66.09         2.02 o                         
   1   3   3          7.89         23.40         1.75 o                         
   2   3   3         77.94         63.43         1.98 o                         
   3   3   3          9.77         11.28         1.18 o                         
   4   3   3        200.21        186.99         9.18 o                         
   5   3   3          4.49         11.58         1.79 o                         
   6   3   3        229.49        237.24         7.44 o                         
   7   3   3          3.30          9.43         2.54 o                         
   8   3   3        230.87        255.59         8.77 o                         
   9   3   3        134.19        129.63        10.01 o                         
  10   3   3         52.01         61.34         9.06 o                         
  11   3   3         32.50         35.27         5.57 o                         
  12   3   3         50.67         45.94         6.67 o                         
  13   3   3         45.65         58.00         7.61 o                         
  14   3   3         19.66         13.80         7.98 o                         
  15   3   3          1.29          0.42        11.40 o                         
 -17   4   3         25.53         24.13        10.40 o                         
 -16   4   3         11.36         -3.28         9.43 o                         
 -15   4   3         69.88         67.68        12.50 o                         
 -14   4   3        166.61        178.88        10.19 o                         
 -13   4   3         15.31         35.70         5.57 o                         
 -12   4   3        197.46        199.26        15.12 o                         
 -11   4   3        173.32        162.43         5.98 o                         
 -10   4   3          3.74         18.67         3.60 o                         
  -9   4   3        631.78        646.67        31.77 o                         
  -8   4   3         17.74         65.21         7.02 o                         
  -7   4   3        397.38        410.60         9.25 o                         
  -6   4   3        488.06        481.35        12.33 o                         
  -5   4   3        249.59        273.62         6.28 o                         
  -4   4   3       1075.04       1006.26        37.55 o                         
  -3   4   3       3099.93       2922.08       119.74 o                         
  -2   4   3          2.53          2.87         1.23 o                         
   0   4   3        559.55        581.83        28.27 o                         
   1   4   3       1339.94       1253.18        27.65 o                         
   2   4   3        381.20        387.26        10.12 o                         
   3   4   3        484.37        498.25        10.73 o                         
   4   4   3        450.48        453.71        15.46 o                         
   5   4   3        191.72        225.88         6.94 o                         
   6   4   3        189.81        208.32         6.82 o                         
   7   4   3         78.93         89.27         6.66 o                         
   9   4   3        422.53        431.98        13.65 o                         
  11   4   3        172.97        198.84        11.23 o                         
  12   4   3         10.98          9.82         6.37 o                         
  13   4   3          5.17         11.03         8.37 o                         
  14   4   3          6.15         -1.25         7.54 o                         
 -17   5   3         34.65         36.01        10.35 o                         
 -16   5   3        101.81        123.76        14.75 o                         
 -15   5   3         23.44         17.44         6.39 o                         
 -14   5   3        186.63        166.11         9.79 o                         
 -13   5   3        146.70        154.65         8.68 o                         
 -12   5   3          3.52         11.08         3.81 o                         
 -11   5   3        532.73        563.10        22.39 o                         
 -10   5   3        252.84        257.27         7.12 o                         
  -9   5   3          0.49         -0.03         3.38 o                         
  -8   5   3         84.97         83.53         5.27 o                         
  -7   5   3        451.78        443.89        12.20 o                         
  -6   5   3          2.36          4.56         1.17 o                         
  -5   5   3        521.97        544.14        14.56 o                         
  -4   5   3         58.47         79.31         2.86 o                         
  -3   5   3        111.17         87.67         3.32 o                         
  -2   5   3        299.46        281.95        11.07 o                         
   0   5   3        273.58        275.62        16.66 o                         
   1   5   3       1451.06       1345.11        29.84 o                         
   2   5   3        460.33        442.85        11.66 o                         
   3   5   3        174.30        184.79         4.44 o                         
   4   5   3        345.25        344.34        14.04 o                         
   5   5   3        256.23        261.17         8.03 o                         
   6   5   3        274.70        272.70         8.66 o                         
   7   5   3        410.59        463.05        16.73 o                         
   8   5   3         95.33         84.22         6.48 o                         
   9   5   3        218.86        208.43         9.40 o                         
  10   5   3         24.38         34.30         6.66 o                         
  11   5   3          3.16         27.38         6.25 o                         
  12   5   3         20.03         23.18         6.91 o                         
  13   5   3          0.27         -2.70         7.58 o                         
  14   5   3         19.40         21.49         7.95 o                         
 -17   6   3          7.69          8.66         9.48 o                         
 -16   6   3         97.09        117.59        15.16 o                         
 -15   6   3         47.79         52.18         9.86 o                         
 -14   6   3          1.11          8.68         5.69 o                         
 -13   6   3          3.62          5.21         5.01 o                         
 -12   6   3          3.62          6.40         3.76 o                         
 -11   6   3         13.83         14.10         3.02 o                         
 -10   6   3         19.96         30.18         3.15 o                         
  -9   6   3        572.17        527.54        18.26 o                         
  -8   6   3        230.52        236.13         6.09 o                         
  -7   6   3         62.02         57.47         2.58 o                         
  -6   6   3        154.63        160.67         5.58 o                         
  -5   6   3         20.01         22.16         2.06 o                         
  -4   6   3         27.64         56.02         2.42 o                         
  -3   6   3        942.32        905.85        33.64 o                         
  -2   6   3         69.14         60.33         4.10 o                         
   0   6   3       1796.67       1698.57        61.58 o                         
   1   6   3         97.64         92.95         4.58 o                         
   2   6   3       1246.39       1217.12        42.62 o                         
   3   6   3         17.83         13.44         1.93 o                         
   4   6   3         39.42         43.21         3.62 o                         
   5   6   3          9.82          9.56         2.43 o                         
   6   6   3          0.46          6.01         2.73 o                         
   7   6   3          1.39         14.54         5.13 o                         
   8   6   3          9.96         14.66         4.34 o                         
   9   6   3          6.71         19.11         5.18 o                         
  10   6   3          8.53         13.65         8.28 o                         
  11   6   3         34.38         31.34         6.35 o                         
  12   6   3         19.37         16.28         8.23 o                         
  13   6   3         31.45         43.81         8.17 o                         
 -16   7   3          1.38         -4.50         9.01 o                         
 -15   7   3         61.67         58.39         9.87 o                         
 -14   7   3        120.54        128.89         9.35 o                         
 -13   7   3        168.29        198.22         9.12 o                         
 -12   7   3        114.55        161.65        11.31 o                         
 -11   7   3         23.58         24.40         3.30 o                         
 -10   7   3         98.83         80.97         4.34 o                         
  -9   7   3        358.89        370.26        10.65 o                         
  -8   7   3         24.11         53.55         3.22 o                         
  -7   7   3       1299.74       1244.89        32.53 o                         
  -6   7   3         33.29         34.85         2.74 o                         
  -5   7   3        586.21        560.70        12.35 o                         
  -4   7   3        697.13        677.78        25.47 o                         
  -3   7   3        960.60        903.98        33.68 o                         
  -2   7   3         71.27         95.84         5.76 o                         
  -1   7   3        147.14        151.83         4.56 o                         
   0   7   3          2.14          4.56         0.83 o                         
   1   7   3         26.99         26.61         1.84 o                         
   2   7   3         39.85         34.16         3.80 o                         
   3   7   3       1257.42       1233.30        32.16 o                         
   4   7   3         11.09         11.59         3.21 o                         
   5   7   3        224.29        252.10         8.33 o                         
   6   7   3         59.89         64.78         7.06 o                         
   7   7   3          1.78          4.71         4.06 o                         
   8   7   3         31.99         28.02         4.76 o                         
   9   7   3        320.03        322.77        18.93 o                         
  10   7   3          8.34         31.03         6.25 o                         
  11   7   3        169.82        178.51        11.34 o                         
  12   7   3          1.18          2.07         7.23 o                         
  13   7   3         13.57         11.78         7.69 o                         
 -17   8   3        219.93        235.85        16.00 o                         
 -16   8   3         24.34         22.53         9.01 o                         
 -15   8   3         15.33         10.29         8.65 o                         
 -14   8   3         97.47        102.32        11.59 o                         
 -13   8   3        209.09        210.94        14.18 o                         
 -12   8   3        133.11        152.14         8.79 o                         
 -11   8   3        681.44        702.16        24.66 o                         
 -10   8   3          0.51         11.49         3.01 o                         
  -9   8   3        522.06        505.09        14.43 o                         
  -8   8   3        164.02        174.00         6.39 o                         
  -7   8   3        165.47        149.16         8.28 o                         
  -6   8   3         32.35         32.78         2.81 o                         
  -5   8   3       1912.04       1840.63        73.88 o                         
  -4   8   3        247.78        273.88        11.92 o                         
  -3   8   3       1634.39       1475.83        54.74 o                         
  -2   8   3        296.72        293.38        12.38 o                         
  -1   8   3        637.62        623.51        16.67 o                         
   0   8   3         33.13         38.37         2.08 o                         
   2   8   3         13.61         12.27         3.39 o                         
   3   8   3        142.50        168.75         7.45 o                         
   4   8   3        180.32        185.11         8.98 o                         
   5   8   3         38.65         45.32         5.56 o                         
   6   8   3        619.48        606.26        18.25 o                         
   7   8   3        436.36        488.60        15.23 o                         
   8   8   3        125.40        147.47         9.15 o                         
   9   8   3        238.59        235.54        12.28 o                         
  10   8   3         50.66         62.32         7.22 o                         
  11   8   3          8.19         17.38         8.83 o                         
  12   8   3         64.69         75.79         8.60 o                         
 -17   9   3          0.55         -3.69         8.18 o                         
 -16   9   3         73.21         68.78         9.82 o                         
 -15   9   3         91.37        111.56        12.76 o                         
 -14   9   3         47.17         59.68         8.71 o                         
 -13   9   3        376.51        385.96        18.34 o                         
 -12   9   3          3.54          5.02         5.44 o                         
 -11   9   3        224.30        230.32         9.42 o                         
 -10   9   3         49.97         50.53         5.02 o                         
  -9   9   3        125.86        134.41         5.91 o                         
  -8   9   3          1.60          9.44         2.45 o                         
  -7   9   3        630.67        630.97        17.41 o                         
  -6   9   3        273.39        267.18         8.67 o                         
  -5   9   3         26.74         29.27         4.94 o                         
  -4   9   3       2086.53       2079.35        76.65 o                         
  -3   9   3       1554.34       1537.07        56.96 o                         
  -2   9   3        403.13        405.86        16.98 o                         
  -1   9   3       2080.04       1863.29       145.89 o                         
   0   9   3         36.57         26.39         2.09 o                         
   2   9   3       1019.56       1057.30        45.39 o                         
   3   9   3         76.20         91.26         5.12 o                         
   4   9   3        592.13        597.31        23.89 o                         
   5   9   3        141.80        156.46         7.22 o                         
   6   9   3         36.03         28.66         5.29 o                         
   7   9   3         72.44         81.49         7.99 o                         
   8   9   3         84.05        120.75        10.45 o                         
   9   9   3          1.18         15.60         6.37 o                         
  10   9   3         12.47          8.17         9.80 o                         
  11   9   3          1.11          7.74         7.40 o                         
  12   9   3          1.16         -4.42         7.74 o                         
 -17  10   3         72.46         78.30         9.79 o                         
 -16  10   3          9.74         -3.69         8.59 o                         
 -15  10   3          4.44          6.18         7.82 o                         
 -14  10   3         17.76         20.72         7.46 o                         
 -13  10   3         24.15         37.92         7.08 o                         
 -12  10   3        419.74        433.65        19.24 o                         
 -11  10   3        151.41        170.35        10.46 o                         
 -10  10   3          6.88         12.12         3.23 o                         
  -9  10   3        113.35        113.26         5.61 o                         
  -8  10   3        749.77        748.61        20.54 o                         
  -7  10   3        867.45        890.53        33.15 o                         
  -6  10   3        331.57        355.25        10.35 o                         
  -5  10   3        531.45        551.86        21.89 o                         
  -4  10   3         56.29         73.56         6.61 o                         
  -3  10   3         30.73         39.35         5.80 o                         
  -2  10   3         21.37         26.14         3.54 o                         
  -1  10   3         50.49         38.52         7.52 o                         
   0  10   3        886.55        859.20        28.89 o                         
   2  10   3         80.45         84.91         7.21 o                         
   4  10   3          2.88          5.32         4.67 o                         
   5  10   3         88.71        103.28         7.16 o                         
   6  10   3         58.71         87.67         7.70 o                         
   7  10   3         41.70         53.14         6.17 o                         
   8  10   3         19.68         19.72         6.26 o                         
   9  10   3        103.77         96.12         8.83 o                         
  10  10   3         16.35         19.43         7.37 o                         
  11  10   3         20.89         27.27         9.30 o                         
 -17  11   3         73.21         32.90        10.15 o                         
 -16  11   3         18.27         10.61         8.58 o                         
 -15  11   3        160.77        173.96        13.16 o                         
 -14  11   3          3.64          3.73         6.62 o                         
 -13  11   3         28.47         27.50         6.66 o                         
 -12  11   3        632.96        681.55        27.18 o                         
 -11  11   3        525.80        599.81        23.86 o                         
 -10  11   3        253.89        256.13         9.15 o                         
  -9  11   3        625.18        628.17        17.80 o                         
  -8  11   3        182.28        202.27         9.57 o                         
  -7  11   3         26.14         25.74         3.32 o                         
  -6  11   3         66.79         71.80         3.98 o                         
  -5  11   3        479.86        504.69        20.72 o                         
  -4  11   3        151.45        158.45         9.54 o                         
  -3  11   3        470.89        473.66        19.96 o                         
  -2  11   3        192.74        178.14         7.93 o                         
  -1  11   3        117.52        105.68         8.39 o                         
   0  11   3         77.47         66.59         8.01 o                         
   3  11   3       1475.20       1534.08        57.27 o                         
   4  11   3         19.91         23.69         6.35 o                         
   5  11   3         78.96         89.54        10.09 o                         
   6  11   3        445.15        417.25        15.21 o                         
   7  11   3         43.62         45.39         8.26 o                         
   8  11   3        294.32        301.68        13.15 o                         
   9  11   3          8.29         11.44         9.81 o                         
  10  11   3          6.05          3.72        10.73 o                         
 -16  12   3        217.18        164.38        17.09 o                         
 -15  12   3         74.77         82.52        10.68 o                         
 -14  12   3        137.91        136.17        11.58 o                         
 -13  12   3        173.48        183.26        12.08 o                         
 -12  12   3        108.00        114.98        10.03 o                         
 -11  12   3        360.50        369.32        16.33 o                         
 -10  12   3        235.96        278.76        12.56 o                         
  -9  12   3        211.25        223.99        10.45 o                         
  -8  12   3        579.60        587.62        22.52 o                         
  -7  12   3        116.05        115.31         6.66 o                         
  -6  12   3        812.15        816.51        22.03 o                         
  -5  12   3       1037.49        981.53        37.84 o                         
  -4  12   3        251.57        277.77        13.33 o                         
  -3  12   3         23.96         25.05         3.96 o                         
  -2  12   3       1501.10       1414.29        37.29 o                         
   1  12   3        667.73        684.04        27.08 o                         
   2  12   3       1343.46       1345.86        50.79 o                         
   3  12   3          4.86          5.92         5.92 o                         
   4  12   3        617.15        615.65        25.63 o                         
   5  12   3         38.87         47.56         7.51 o                         
   6  12   3        318.73        305.13        17.36 o                         
   7  12   3        154.60        149.70        14.35 o                         
   8  12   3          5.45          2.45        13.90 o                         
   9  12   3         36.56         32.86        10.68 o                         
  10  12   3         58.37         69.29        11.75 o                         
 -14  13   3          8.60          1.24         7.02 o                         
 -13  13   3         27.11         18.72         6.24 o                         
 -12  13   3        951.07       1015.63        38.87 o                         
 -11  13   3        122.21        160.43        10.47 o                         
  -9  13   3         13.39         15.49         3.77 o                         
  -8  13   3         61.86         68.15         5.86 o                         
  -7  13   3         95.76         99.80         6.27 o                         
  -6  13   3       3222.60       3604.64       384.81 o                         
  -5  13   3        220.13        247.18        17.11 o                         
  -3  13   3        125.27        104.34         5.87 o                         
   0  13   3        755.41        804.43        31.23 o                         
   1  13   3          0.71         10.13         5.49 o                         
   2  13   3        199.30        217.52        12.64 o                         
   3  13   3         31.18         31.07         6.71 o                         
   4  13   3        171.60        185.64        13.35 o                         
   5  13   3         19.04         19.04         7.86 o                         
   6  13   3        105.04        140.46        13.97 o                         
   7  13   3          1.08          2.45        11.85 o                         
   8  13   3         85.81        104.50        11.47 o                         
   9  13   3          6.42         12.07        10.83 o                         
 -11  14   3          3.41          5.03         5.45 o                         
  -9  14   3         43.81         41.94         5.87 o                         
  -8  14   3        562.60        473.21        18.86 o                         
  -7  14   3        159.99        148.29         7.96 o                         
  -6  14   3         12.80         20.52         3.35 o                         
  -4  14   3        256.28        227.36        10.07 o                         
   0  14   3         33.99         37.51         6.74 o                         
   1  14   3        206.73        241.92        13.89 o                         
   2  14   3        248.78        238.56        14.26 o                         
   3  14   3          1.01         14.59         7.50 o                         
   4  14   3        327.44        351.49        18.22 o                         
   5  14   3          7.50         10.28         8.64 o                         
   6  14   3         43.56         49.08        12.27 o                         
   7  14   3          5.17          8.60         9.41 o                         
   8  14   3        207.99        229.35        17.38 o                         
  -5  15   3          6.92         -2.94         3.36 o                         
  -1  15   3          5.06          9.25         6.31 o                         
   0  15   3       1065.45       1075.47        41.57 o                         
   1  15   3        345.65        371.68        18.00 o                         
   3  15   3         74.84         81.94         9.52 o                         
   4  15   3        129.59        127.02        13.98 o                         
   6  15   3        278.67        284.95        18.40 o                         
   7  15   3        133.59        117.10        14.84 o                         
  -6  16   3       1005.29        864.68        33.21 o                         
  -2  16   3         80.54         76.85         9.65 o                         
  -1  16   3        519.63        552.34        23.47 o                         
   0  16   3        223.07        234.74        14.21 o                         
   1  16   3        130.27        143.84        12.47 o                         
   2  16   3        524.84        547.24        24.38 o                         
   3  16   3         45.00         54.23         9.86 o                         
   4  16   3        340.22        348.30        19.21 o                         
   5  16   3        134.51        119.24        14.29 o                         
   6  16   3         44.58         57.54        10.28 o                         
  -7  17   3         37.97          7.97         6.30 o                         
  -4  17   3         29.68         20.13         6.30 o                         
  -3  17   3        150.28        191.41        12.14 o                         
  -2  17   3        495.84        495.62        21.73 o                         
  -1  17   3        296.20        299.46        16.25 o                         
   0  17   3        145.02        165.43        12.85 o                         
   1  17   3         12.39         17.32         8.66 o                         
   2  17   3         26.71         28.71        15.58 o                         
   3  17   3        220.91        243.68        16.73 o                         
   4  17   3        176.00        191.16        15.49 o                         
   5  17   3         31.27         33.60         9.83 o                         
  -4  18   3        173.89        155.09        15.01 o                         
  -3  18   3          2.35          4.16         6.65 o                         
  -2  18   3         46.24         42.70         7.46 o                         
  -1  18   3         84.80         75.14         9.08 o                         
   0  18   3        227.25        211.13        15.20 o                         
   1  18   3         51.13         57.61         9.40 o                         
   2  18   3         32.92         43.54         9.76 o                         
   3  18   3         48.40         39.82         9.34 o                         
   4  18   3          5.62         -1.23         9.38 o                         
  -3  19   3         47.86         31.69         7.82 o                         
  -2  19   3        150.76        139.37        16.40 o                         
  -1  19   3         33.09         34.68         8.16 o                         
   0  19   3          3.13         -7.31         7.72 o                         
   1  19   3        435.26        439.46        21.05 o                         
   2  19   3        130.01        133.79        12.53 o                         
   0  20   3        179.62        134.74        12.83 o                         
  -3 -19   4         26.35         18.94         8.47 o                         
  -2 -19   4         14.79         20.95         8.86 o                         
  -1 -19   4         36.84         32.74         8.89 o                         
  -4 -18   4        133.72        144.40        12.98 o                         
  -3 -18   4          5.36          8.11         8.51 o                         
  -2 -18   4          0.84         -7.73         7.73 o                         
  -1 -18   4         28.83         18.81        13.91 o                         
   0 -18   4         38.69         78.95        10.28 o                         
   1 -18   4         28.78         22.32         7.02 o                         
  -5 -17   4          4.60         12.22         9.77 o                         
  -4 -17   4          7.42         18.31         8.94 o                         
  -3 -17   4          7.42          1.23        15.10 o                         
  -2 -17   4         29.36         32.43         7.80 o                         
  -1 -17   4        110.00        122.25        11.56 o                         
   0 -17   4          8.33          7.89         6.64 o                         
   1 -17   4          1.08         -4.17         5.84 o                         
   2 -17   4        195.18        186.57        11.71 o                         
   3 -17   4         39.59         24.31         5.87 o                         
   7 -17   4         21.77          3.78         6.30 o                         
  -6 -16   4        110.08        110.29        14.70 o                         
  -5 -16   4         60.38         77.84        11.01 o                         
  -4 -16   4          1.44          1.23        12.27 o                         
  -3 -16   4         40.29         49.38         8.64 o                         
  -2 -16   4        122.45        118.44        11.59 o                         
  -1 -16   4          0.02         17.49         7.50 o                         
   0 -16   4         62.86         71.52         7.53 o                         
   1 -16   4         15.25         38.59         6.30 o                         
   2 -16   4          4.45          7.56         5.04 o                         
   3 -16   4          8.20         10.51         5.04 o                         
   7 -16   4          1.77         -2.94         5.04 o                         
   8 -16   4         78.62         87.79         9.66 o                         
   9 -16   4          8.46         12.58         5.87 o                         
  10 -16   4        366.10        329.98        16.31 o                         
  11 -16   4        111.39        123.60        10.82 o                         
  12 -16   4        135.67        101.99        12.39 o                         
  -7 -15   4         59.87         60.61        11.46 o                         
  -6 -15   4        191.22        191.33        15.91 o                         
  -5 -15   4         81.36         95.35        11.87 o                         
  -4 -15   4        223.61        243.00        15.24 o                         
  -3 -15   4         19.44         32.76         7.88 o                         
  -2 -15   4         75.71         77.19         8.35 o                         
  -1 -15   4         27.38         21.38         6.70 o                         
   0 -15   4        246.35        279.50        14.29 o                         
   1 -15   4          2.56          7.57         5.05 o                         
   2 -15   4        744.89        772.19        29.88 o                         
   3 -15   4         11.54         14.72         3.79 o                         
   4 -15   4        105.75         94.99         6.31 o                         
   7 -15   4          3.29          2.10         4.62 o                         
   8 -15   4       1200.83       1211.92        45.78 o                         
   9 -15   4          0.77          8.82         5.88 o                         
  10 -15   4        121.28        114.46        10.48 o                         
  11 -15   4        191.34        167.97        11.69 o                         
  12 -15   4        118.40        116.30        11.22 o                         
  13 -15   4        108.53        118.96        11.93 o                         
  14 -15   4        141.82         97.97        11.79 o                         
  -8 -14   4        104.39         99.81        14.37 o                         
  -7 -14   4         19.36         26.13        10.21 o                         
  -6 -14   4         20.27         43.79         9.82 o                         
  -5 -14   4         28.96         23.89         9.06 o                         
  -3 -14   4         13.73         19.63         7.10 o                         
  -2 -14   4        818.17        903.15        35.26 o                         
  -1 -14   4         17.58         38.73         6.32 o                         
   0 -14   4        371.39        392.73        16.86 o                         
   2 -14   4          4.52          2.95         3.79 o                         
   3 -14   4        694.83        657.06        25.19 o                         
   4 -14   4       2179.70       2061.13        75.47 o                         
   7 -14   4         78.53         75.02         7.12 o                         
   8 -14   4         23.32         44.04         5.87 o                         
   9 -14   4        101.76        121.28         9.65 o                         
  10 -14   4        277.36        298.69        15.10 o                         
  11 -14   4         60.14         85.40        10.47 o                         
  13 -14   4         75.26         83.57        10.76 o                         
  14 -14   4          6.23          1.23        12.28 o                         
  15 -14   4         42.35         34.74         8.88 o                         
  -9 -13   4        141.53        134.04        15.26 o                         
  -8 -13   4          2.05          3.68        10.21 o                         
  -7 -13   4         28.04         33.54         9.81 o                         
  -6 -13   4         77.49         86.44        10.29 o                         
  -5 -13   4        178.49        206.68        14.52 o                         
  -4 -13   4       1129.64       1162.47        44.75 o                         
  -3 -13   4         91.54         90.83         9.67 o                         
  -2 -13   4        108.58        141.73        10.12 o                         
  -1 -13   4        220.93        233.44        11.81 o                         
   0 -13   4        515.00        495.03        19.81 o                         
   1 -13   4        151.86        148.93         7.99 o                         
   2 -13   4       1296.03       1261.21        46.57 o                         
   3 -13   4        112.36        128.07         7.11 o                         
   7 -13   4        340.33        333.09        14.62 o                         
   8 -13   4         37.62         38.08         5.02 o                         
   9 -13   4        236.78        277.46        13.83 o                         
  10 -13   4         55.66         59.55         8.81 o                         
  11 -13   4        148.10        171.76        11.73 o                         
  12 -13   4          4.10         16.71         6.68 o                         
  13 -13   4        191.08        177.62        13.28 o                         
  14 -13   4         41.83         34.95         7.81 o                         
  15 -13   4         23.60         20.33         8.13 o                         
  16 -13   4         45.08         20.07         7.22 o                         
 -10 -12   4        572.01        551.97        26.56 o                         
  -9 -12   4         54.28         83.44        11.45 o                         
  -8 -12   4        412.21        419.59        23.70 o                         
  -7 -12   4         14.16         12.33         8.64 o                         
  -6 -12   4        161.31        165.87        13.27 o                         
  -5 -12   4        663.70        659.11        27.19 o                         
  -4 -12   4        371.02        375.09        17.26 o                         
  -3 -12   4         94.60        106.92         9.29 o                         
  -2 -12   4         68.52         62.18         7.61 o                         
  -1 -12   4        164.46        164.34         9.29 o                         
   0 -12   4         96.77         93.51         6.74 o                         
   1 -12   4        218.36        222.85        10.07 o                         
   2 -12   4        825.59        854.28        31.78 o                         
   3 -12   4          1.88          6.67         5.42 o                         
   4 -12   4        137.74        173.93        10.40 o                         
   5 -12   4          1.40          4.99         4.57 o                         
   7 -12   4        982.31        913.06        34.59 o                         
   8 -12   4       1523.82       1521.79        40.59 o                         
   9 -12   4        275.16        273.30        15.91 o                         
  10 -12   4       1160.84       1100.93        41.91 o                         
  11 -12   4         13.20         11.32         5.87 o                         
  12 -12   4         24.86         30.09         6.68 o                         
  13 -12   4         44.68         63.18         8.32 o                         
  14 -12   4        268.39        285.38        16.50 o                         
  15 -12   4         99.25        112.28        14.70 o                         
  16 -12   4         56.62         50.50         9.29 o                         
 -11 -11   4          3.23         17.18        11.32 o                         
 -10 -11   4        128.82        143.14        16.41 o                         
  -9 -11   4        247.87        260.47        20.00 o                         
  -8 -11   4         14.37         13.95         9.02 o                         
  -7 -11   4        245.87        240.09        15.32 o                         
  -6 -11   4        578.20        577.15        25.07 o                         
  -5 -11   4        155.45        153.75        11.38 o                         
  -4 -11   4        111.97        109.21         9.31 o                         
  -3 -11   4         93.24         90.33         8.48 o                         
  -2 -11   4        374.37        383.74        16.10 o                         
  -1 -11   4        341.43        340.68        14.36 o                         
   0 -11   4       2703.93       2847.09        88.25 o                         
   1 -11   4         17.15         20.86         2.81 o                         
   2 -11   4        218.56        273.22        13.33 o                         
   3 -11   4         24.75         34.46         5.40 o                         
   4 -11   4          2.02         13.26         4.14 o                         
   5 -11   4       1338.91       1349.17        50.96 o                         
   6 -11   4       3049.76       3162.27       116.15 o                         
   7 -11   4        181.48        189.17         7.39 o                         
   8 -11   4        905.97        928.01        25.47 o                         
   9 -11   4        375.94        393.22        12.50 o                         
  10 -11   4        227.52        247.35         9.65 o                         
  11 -11   4        742.11        712.25        28.49 o                         
  12 -11   4         46.19         75.26        10.03 o                         
  14 -11   4         73.70         66.09         8.68 o                         
  15 -11   4         34.57         45.02        10.23 o                         
  16 -11   4         23.23         22.31         8.52 o                         
  17 -11   4         45.13         34.28         8.87 o                         
 -12 -10   4         13.70         15.32        11.91 o                         
 -11 -10   4        136.69        160.80        16.50 o                         
 -10 -10   4        249.23        239.97        15.10 o                         
  -9 -10   4        198.08        190.24        11.41 o                         
  -8 -10   4        208.44        208.16        11.05 o                         
  -7 -10   4         16.82         20.09         5.58 o                         
  -6 -10   4        137.82        126.38         8.64 o                         
  -5 -10   4        977.70       1033.30        28.16 o                         
  -4 -10   4        655.13        643.90        25.50 o                         
  -3 -10   4        236.50        251.05        11.89 o                         
  -2 -10   4       1890.74       1876.00        69.01 o                         
  -1 -10   4        583.64        623.79        17.54 o                         
   0 -10   4        568.01        559.29        15.67 o                         
   1 -10   4       6858.82       6491.93       236.22 o                         
   2 -10   4        894.41        941.58        36.09 o                         
   3 -10   4        472.74        560.83        22.75 o                         
   4 -10   4       2422.71       2385.48        87.99 o                         
   5 -10   4        122.50        112.81         7.85 o                         
   6 -10   4        173.04        203.36         7.59 o                         
   7 -10   4       1300.57       1356.02        45.05 o                         
   8 -10   4          6.14         23.45         3.31 o                         
   9 -10   4        315.38        340.12        11.01 o                         
  10 -10   4         30.85         42.36         4.53 o                         
  11 -10   4          1.95          3.36         5.45 o                         
  12 -10   4         26.32         33.46         6.69 o                         
  13 -10   4         18.02         19.15         7.49 o                         
  14 -10   4         68.38         62.00         9.09 o                         
  15 -10   4        218.01        257.02        21.32 o                         
  16 -10   4         94.26         87.07        10.58 o                         
  17 -10   4         24.28         16.62         9.32 o                         
 -12  -9   4          4.61         -0.92         8.09 o                         
 -11  -9   4          2.98         -3.35        14.52 o                         
 -10  -9   4         76.20         77.72        11.43 o                         
  -9  -9   4        346.27        357.06        14.10 o                         
  -8  -9   4        201.12        206.10        10.54 o                         
  -7  -9   4        533.60        563.99        17.23 o                         
  -6  -9   4        213.58        202.63        11.02 o                         
  -5  -9   4          4.40          8.15         4.09 o                         
  -4  -9   4        142.29        149.28         7.24 o                         
  -3  -9   4       2890.80       2769.60       101.10 o                         
  -2  -9   4       1044.54       1051.37        39.30 o                         
  -1  -9   4       4372.09       4257.71       134.35 o                         
   0  -9   4         14.90         26.41         2.71 o                         
   1  -9   4          3.39         11.20         3.74 o                         
   2  -9   4        183.35        226.02        10.75 o                         
   3  -9   4       1007.46       1013.34        38.34 o                         
   4  -9   4          4.10         14.42         3.71 o                         
   5  -9   4        272.26        286.29         9.19 o                         
   6  -9   4         50.72         48.79         6.61 o                         
   7  -9   4        584.58        512.72        24.69 o                         
   8  -9   4        189.80        188.25         7.11 o                         
   9  -9   4         32.28         35.30         7.73 o                         
  10  -9   4        224.69        215.84        12.99 o                         
  11  -9   4        253.86        290.14        14.67 o                         
  12  -9   4        116.52        110.45        10.88 o                         
  13  -9   4        521.73        524.60        23.32 o                         
  14  -9   4         37.09         47.13         8.69 o                         
  15  -9   4        641.70        617.29        27.48 o                         
  16  -9   4         39.58         36.68         9.78 o                         
  17  -9   4        106.87        110.40        13.45 o                         
 -13  -8   4        248.91        244.96        13.41 o                         
 -12  -8   4         12.52         20.28         7.99 o                         
 -11  -8   4        400.71        415.25        21.62 o                         
 -10  -8   4         97.02        107.54        18.66 o                         
  -9  -8   4        191.96        202.00        25.07 o                         
  -8  -8   4         39.38         34.00         5.18 o                         
  -7  -8   4       1618.90       1619.72        43.11 o                         
  -6  -8   4        417.22        384.76        12.34 o                         
  -5  -8   4       1086.52       1070.57        28.83 o                         
  -4  -8   4       1140.59       1154.02        30.59 o                         
  -3  -8   4          8.09         22.67         4.88 o                         
  -2  -8   4        473.65        418.69        16.43 o                         
  -1  -8   4        744.61        788.99        29.27 o                         
   0  -8   4        240.72        215.16         6.69 o                         
   1  -8   4       2573.17       2458.91        90.49 o                         
   2  -8   4        453.74        450.17        18.12 o                         
   3  -8   4         54.72         44.83         4.94 o                         
   4  -8   4         76.96         96.69         7.61 o                         
   5  -8   4       3824.66       3810.77        98.38 o                         
   6  -8   4       1113.26       1198.96        59.55 o                         
   7  -8   4       4807.87       4502.40       115.98 o                         
   8  -8   4        594.87        561.31        15.89 o                         
   9  -8   4         22.58         25.35         3.32 o                         
  11  -8   4       1900.37       1703.74        45.39 o                         
  12  -8   4         42.16         66.14        10.04 o                         
  13  -8   4        750.96        751.50        30.81 o                         
  14  -8   4        125.41        150.02        14.06 o                         
  15  -8   4          8.74          3.70         8.62 o                         
  16  -8   4         28.46         20.41         9.79 o                         
  17  -8   4        100.98         78.53        11.05 o                         
 -13  -7   4         13.91         16.33         7.91 o                         
 -12  -7   4        125.83        130.23        11.22 o                         
 -11  -7   4        422.26        406.39        15.45 o                         
 -10  -7   4         36.20         55.69         9.48 o                         
  -9  -7   4        559.87        539.50        17.11 o                         
  -8  -7   4        393.58        406.17        13.42 o                         
  -7  -7   4        205.26        212.65        14.05 o                         
  -6  -7   4         65.91         60.31         5.28 o                         
  -5  -7   4        351.73        354.89        10.73 o                         
  -4  -7   4       1601.27       1654.59        43.19 o                         
  -3  -7   4       5743.41       5489.11       140.81 o                         
  -2  -7   4       5878.12       5731.48       151.41 o                         
  -1  -7   4        856.78        894.62        32.87 o                         
   0  -7   4        600.14        610.08        38.66 o                         
   1  -7   4       6530.34       6385.43       233.02 o                         
   2  -7   4        295.19        320.90        15.61 o                         
   3  -7   4      25337.08      27645.17       713.04 o                         
   4  -7   4       1402.02       1527.42        40.15 o                         
   5  -7   4         88.94        129.99         5.10 o                         
   6  -7   4       2368.22       2344.73        60.74 o                         
   7  -7   4       7102.05       6783.37       174.55 o                         
   8  -7   4        384.16        367.55        14.83 o                         
   9  -7   4       1415.97       1429.36        60.55 o                         
  10  -7   4        313.84        319.63        10.44 o                         
  11  -7   4        333.44        335.90        13.73 o                         
  12  -7   4        419.70        391.15        18.43 o                         
  13  -7   4        278.47        248.92        15.40 o                         
  14  -7   4         70.73         89.21        13.22 o                         
  15  -7   4        273.23        285.35        18.04 o                         
  16  -7   4          8.82          8.98         9.80 o                         
  17  -7   4         80.06         76.80        11.09 o                         
 -14  -6   4         35.04         43.52         8.64 o                         
 -13  -6   4        647.68        650.65        21.47 o                         
 -12  -6   4        184.55        188.96        12.08 o                         
 -11  -6   4         46.87         61.27         6.95 o                         
 -10  -6   4         46.15         49.50         6.14 o                         
  -9  -6   4        503.51        464.89        15.01 o                         
  -8  -6   4          7.62         22.88         4.17 o                         
  -7  -6   4       2175.84       1913.62        50.78 o                         
  -6  -6   4         66.36         80.26         4.98 o                         
  -5  -6   4        668.31        671.86        18.27 o                         
  -4  -6   4       1671.02       1643.11        42.78 o                         
  -3  -6   4       2790.45       2703.81        69.66 o                         
  -2  -6   4       5035.29       5012.91       128.48 o                         
  -1  -6   4      15279.29      14906.24       540.57 o                         
   0  -6   4        474.73        494.74        19.34 o                         
   1  -6   4       3054.03       2673.48        97.70 o                         
   2  -6   4       1978.24       2108.64        54.55 o                         
   3  -6   4       1066.36       1260.80        33.12 o                         
   4  -6   4          7.69         35.41         4.11 o                         
   5  -6   4       4774.32       4514.68       164.43 o                         
   6  -6   4        103.35        179.76         4.66 o                         
   7  -6   4       3062.05       3145.71       106.49 o                         
   8  -6   4         60.42         57.91         4.07 o                         
   9  -6   4         16.30         21.68         2.42 o                         
  10  -6   4        211.75        216.41         6.34 o                         
  11  -6   4        220.60        221.50         6.86 o                         
  12  -6   4        234.44        223.87         8.83 o                         
  13  -6   4         71.75         60.74         8.74 o                         
  14  -6   4         70.87         72.62         9.90 o                         
  15  -6   4         94.86         92.18        11.06 o                         
  16  -6   4        103.82        120.21        15.13 o                         
  17  -6   4        170.19        165.43        15.68 o                         
 -14  -5   4        176.30        172.40        12.59 o                         
 -13  -5   4        183.48        194.57        14.74 o                         
 -12  -5   4         58.82         65.54         8.18 o                         
 -11  -5   4       1370.95       1267.29        35.01 o                         
 -10  -5   4         70.28         92.12        10.03 o                         
  -9  -5   4       1771.27       1701.07        45.30 o                         
  -8  -5   4        761.61        770.63        21.56 o                         
  -7  -5   4        936.77        915.69        22.66 o                         
  -6  -5   4        761.30        803.40        20.38 o                         
  -5  -5   4       1638.88       1754.95        40.35 o                         
  -4  -5   4       4821.92       4434.20       113.76 o                         
  -3  -5   4      10741.40      10867.26       391.32 o                         
  -2  -5   4        590.70        762.64        31.73 o                         
  -1  -5   4       4645.03       5272.96       135.78 o                         
   0  -5   4       2388.39       2517.84        91.81 o                         
   1  -5   4       4922.89       5125.38       188.02 o                         
   2  -5   4       3629.01       4053.94       105.04 o                         
   3  -5   4      16140.73      17672.77       454.86 o                         
   4  -5   4        110.19        144.37         7.01 o                         
   5  -5   4       3220.59       3106.75       129.48 o                         
   6  -5   4       1819.37       1744.05        48.37 o                         
   7  -5   4       7864.65       7560.01       158.22 o                         
   8  -5   4       1077.35       1161.14        25.08 o                         
   9  -5   4       2179.12       2153.91        50.72 o                         
  10  -5   4        102.06         96.84         4.51 o                         
  11  -5   4        218.73        205.52         8.02 o                         
  12  -5   4        556.93        609.40        17.77 o                         
  13  -5   4        959.31        968.75        34.72 o                         
  14  -5   4         85.00         96.01        13.19 o                         
  15  -5   4         92.66         92.51        13.92 o                         
  16  -5   4         26.51         20.88        10.23 o                         
  17  -5   4          1.93         -1.25         9.96 o                         
 -15  -4   4        520.70        538.85        19.18 o                         
 -14  -4   4         74.84        106.57        10.27 o                         
 -13  -4   4         63.27         57.74         7.65 o                         
 -12  -4   4         82.88         85.58         7.69 o                         
 -11  -4   4         13.21         20.54         5.87 o                         
 -10  -4   4       1077.80       1017.13        28.24 o                         
  -9  -4   4        843.92        841.85        23.58 o                         
  -8  -4   4        206.48        210.97         8.46 o                         
  -7  -4   4       1859.86       1770.13        46.23 o                         
  -6  -4   4        275.11        257.27         8.01 o                         
  -5  -4   4        192.32        233.67         7.05 o                         
  -4  -4   4       1312.73       1306.44        33.91 o                         
  -3  -4   4      12757.90      13005.67       282.51 o                         
  -2  -4   4        343.60        365.46        20.40 o                         
  -1  -4   4       3715.66       4115.99       105.91 o                         
   0  -4   4        375.80        356.79         9.51 o                         
   1  -4   4       1087.25        924.93        24.31 o                         
   2  -4   4        504.19        464.96        17.66 o                         
   3  -4   4      19704.25      19980.73       513.48 o                         
   4  -4   4        431.91        596.27        22.13 o                         
   5  -4   4       6197.00       6260.10       131.53 o                         
   6  -4   4       1248.63       1249.93        32.76 o                         
   7  -4   4       2933.95       2680.38        56.41 o                         
   8  -4   4       2073.20       2097.81        44.43 o                         
   9  -4   4       4206.43       4085.16        92.14 o                         
  10  -4   4        238.46        270.45        19.65 o                         
  11  -4   4        463.32        450.05        14.83 o                         
  12  -4   4         28.90         23.94         4.72 o                         
  13  -4   4         17.95         20.82         5.56 o                         
  14  -4   4        163.50        150.15        14.39 o                         
  15  -4   4        133.50        130.06        16.36 o                         
  16  -4   4         81.04         93.50        11.89 o                         
  17  -4   4         85.21         64.78        11.29 o                         
 -15  -3   4          5.55         16.17         8.08 o                         
 -14  -3   4        522.41        540.75        18.80 o                         
 -13  -3   4         86.37         95.09         8.94 o                         
 -12  -3   4        275.23        267.43        11.94 o                         
 -11  -3   4        694.40        688.68        20.50 o                         
 -10  -3   4        167.11        193.16         9.10 o                         
  -9  -3   4          1.88         10.93         5.11 o                         
  -8  -3   4       1346.11       1278.42        33.77 o                         
  -7  -3   4       7668.52       6833.79       175.18 o                         
  -6  -3   4        376.74        409.22        11.45 o                         
  -5  -3   4      13329.37      12782.88       328.38 o                         
  -4  -3   4        898.57        739.46        19.53 o                         
  -3  -3   4        356.16        294.47         8.04 o                         
  -2  -3   4      29138.70      28580.51      1034.61 o                         
  -1  -3   4       3794.82       3374.86        86.86 o                         
   1  -3   4       6960.35       6619.40       171.00 o                         
   2  -3   4       2395.70       2621.29        68.21 o                         
   3  -3   4       8019.79       9772.10       316.37 o                         
   4  -3   4      17356.33      19281.46       624.03 o                         
   5  -3   4        241.31        230.47        11.29 o                         
   6  -3   4       7220.95       7475.90       192.01 o                         
   7  -3   4        477.68        520.38        14.16 o                         
   8  -3   4        920.73        874.60        23.22 o                         
   9  -3   4        146.80        149.18         7.86 o                         
  10  -3   4        844.21        845.83        32.24 o                         
  11  -3   4        930.56        911.20        25.07 o                         
  12  -3   4        304.58        302.08        11.10 o                         
  13  -3   4        434.58        424.94        24.86 o                         
  14  -3   4        202.58        204.58        10.86 o                         
  15  -3   4         84.56         82.16        11.85 o                         
  16  -3   4         78.03         96.66        12.34 o                         
 -15  -2   4        929.33        894.08        26.73 o                         
 -14  -2   4        195.57        190.55        16.75 o                         
 -13  -2   4        183.82        181.17        15.16 o                         
 -12  -2   4        280.32        269.28        11.85 o                         
 -11  -2   4        547.65        597.77        18.22 o                         
 -10  -2   4       1882.29       1815.89        47.95 o                         
  -9  -2   4        573.62        547.76        22.20 o                         
  -8  -2   4         13.17         19.58         2.87 o                         
  -7  -2   4        152.66        173.53         6.05 o                         
  -6  -2   4       4678.55       4563.33       117.09 o                         
  -5  -2   4       2178.38       2112.38        54.43 o                         
  -4  -2   4      20454.29      19981.03       512.25 o                         
  -3  -2   4       2891.75       2568.62        65.99 o                         
  -2  -2   4        350.63        286.17         7.48 o                         
  -1  -2   4       3784.80       4096.29        94.20 o                         
   0  -2   4       3680.18       3961.17        83.38 o                         
   1  -2   4       3943.91       4294.34       164.10 o                         
   3  -2   4      12740.96      14614.06       458.69 o                         
   4  -2   4        771.54        811.87        23.01 o                         
   5  -2   4       1016.94       1028.73        26.73 o                         
   6  -2   4        699.11        701.18        18.44 o                         
   7  -2   4       1384.85       1319.44        34.28 o                         
   8  -2   4        708.80        807.43        21.50 o                         
   9  -2   4       3431.30       3365.77        87.73 o                         
  10  -2   4         12.27         22.85         3.56 o                         
  11  -2   4        159.47        146.46        11.40 o                         
  12  -2   4        294.01        305.77        11.35 o                         
  13  -2   4         21.97         33.03         6.24 o                         
  14  -2   4       1189.03       1233.14        34.19 o                         
  15  -2   4        279.99        261.22        19.21 o                         
  16  -2   4          8.77         -1.65        10.33 o                         
 -16  -1   4        146.21        167.48        12.00 o                         
 -15  -1   4         45.04         60.05         8.28 o                         
 -14  -1   4        337.80        331.32        14.30 o                         
 -13  -1   4         89.88        110.47         9.88 o                         
 -12  -1   4        543.54        536.39        17.05 o                         
 -11  -1   4       1308.76       1279.88        34.65 o                         
 -10  -1   4        295.99        322.31        10.96 o                         
  -9  -1   4        186.25        192.52         7.39 o                         
  -8  -1   4        426.20        450.46        12.84 o                         
  -7  -1   4       1461.57       1512.11        39.45 o                         
  -6  -1   4       5546.60       5303.78       162.55 o                         
  -5  -1   4       5474.54       5356.62       168.91 o                         
  -4  -1   4        303.44        306.31         8.19 o                         
  -3  -1   4         66.54        104.36         3.18 o                         
  -2  -1   4       1631.97       1697.98        43.63 o                         
  -1  -1   4       3493.25       3662.51        76.75 o                         
   0  -1   4       4353.82       4639.14        84.16 o                         
   1  -1   4       6106.55       6789.55       245.82 o                         
   2  -1   4      14654.20      16970.82       670.37 o                         
   3  -1   4       4800.57       5508.77       134.00 o                         
   4  -1   4      16944.42      18107.38       828.36 o                         
   5  -1   4       3689.23       3434.16       124.47 o                         
   6  -1   4       1894.56       2022.96        52.12 o                         
   7  -1   4         23.19         35.41         2.70 o                         
   8  -1   4       1895.72       1834.20        47.52 o                         
   9  -1   4        265.92        269.07        11.53 o                         
  10  -1   4        710.99        758.17        21.47 o                         
  11  -1   4         30.80         46.10         6.74 o                         
  12  -1   4        340.23        365.36        12.97 o                         
  13  -1   4        823.95        831.87        32.37 o                         
  14  -1   4        254.54        243.17        11.82 o                         
  15  -1   4         55.48         43.93         7.82 o                         
  16  -1   4         65.05         68.28        12.07 o                         
 -16   0   4         77.37         80.79         8.69 o                         
 -15   0   4        359.02        378.44        22.11 o                         
 -14   0   4         23.41         33.52         7.78 o                         
 -13   0   4          3.41          2.62         6.34 o                         
 -12   0   4        824.48        825.06        23.74 o                         
 -11   0   4        782.29        777.27        22.06 o                         
 -10   0   4        113.54        140.68        10.20 o                         
  -9   0   4        956.58        976.67        26.24 o                         
  -8   0   4        844.55        858.09        22.90 o                         
  -7   0   4         89.80        103.72         4.20 o                         
  -6   0   4       9057.69       8981.09       230.80 o                         
  -5   0   4        624.57        978.33        30.84 o                         
  -4   0   4       1013.30        920.49        23.91 o                         
  -3   0   4       3646.77       4258.67       109.50 o                         
  -1   0   4       4754.27       5710.28       146.27 o                         
   2   0   4       1711.68       1872.33        43.06 o                         
   3   0   4       1824.28       1640.29        40.14 o                         
   4   0   4       3218.30       3446.68        88.73 o                         
   5   0   4       2526.01       2456.86        63.07 o                         
   6   0   4      10591.92      10606.06       272.50 o                         
   7   0   4       1068.47       1104.82        28.97 o                         
   8   0   4       3587.89       3388.71        87.31 o                         
   9   0   4       1861.03       1851.16        48.20 o                         
  10   0   4          4.40         15.17         4.20 o                         
  11   0   4        220.91        229.77         9.80 o                         
  12   0   4       1299.31       1307.84        38.87 o                         
  13   0   4          7.49         10.29         7.19 o                         
  14   0   4        530.86        522.79        17.75 o                         
  15   0   4         57.89         58.27         7.98 o                         
  16   0   4         75.65         85.45        12.63 o                         
 -16   1   4        423.44        382.25        15.34 o                         
 -15   1   4        249.55        254.04        14.30 o                         
 -14   1   4        164.22        158.70        10.73 o                         
 -13   1   4         39.23         44.69         6.14 o                         
 -12   1   4        157.13        161.15         9.02 o                         
 -11   1   4         50.46         59.44         5.55 o                         
 -10   1   4       2574.19       2425.90       155.92 o                         
  -9   1   4       1925.64       1820.58        47.56 o                         
  -8   1   4       3770.80       3577.90        92.07 o                         
  -7   1   4       1138.91       1097.61        28.68 o                         
  -6   1   4         63.86         61.54         4.61 o                         
  -5   1   4       2926.98       2865.21        73.42 o                         
  -4   1   4      12951.56      12340.94       447.76 o                         
  -3   1   4         33.38         13.88         1.23 o                         
  -1   1   4       3580.11       4212.76       111.72 o                         
   0   1   4       1269.49       1275.99        40.11 o                         
   1   1   4       2431.39       2549.68        53.44 o                         
   3   1   4        207.23        319.24        15.15 o                         
   4   1   4       7604.89       7367.10       234.32 o                         
   5   1   4        536.35        629.80        16.58 o                         
   6   1   4        445.07        452.12        12.35 o                         
   7   1   4        112.04        135.50         9.63 o                         
   8   1   4       6833.72       6552.63       167.97 o                         
   9   1   4        151.64        167.55         9.40 o                         
  10   1   4       2036.61       2065.09        54.13 o                         
  11   1   4         36.49         35.16         5.18 o                         
  12   1   4          1.52          6.83         5.56 o                         
  13   1   4        198.72        198.61        11.07 o                         
  14   1   4        501.71        491.67        25.32 o                         
  15   1   4         54.26         62.55        11.97 o                         
 -17   2   4         10.75          0.42        10.57 o                         
 -16   2   4          9.09         12.35         7.57 o                         
 -15   2   4         30.77         27.58         7.33 o                         
 -14   2   4        244.93        261.31        11.90 o                         
 -13   2   4          3.73         10.58         5.57 o                         
 -12   2   4        777.70        783.08        22.36 o                         
 -11   2   4        121.95        131.32         7.47 o                         
 -10   2   4        166.26        175.02         7.20 o                         
  -9   2   4       1301.58       1215.74        32.13 o                         
  -8   2   4       2159.12       2082.23        53.87 o                         
  -7   2   4        463.09        410.50        11.30 o                         
  -6   2   4      12607.47      13496.80       346.49 o                         
  -5   2   4      10115.05      10718.59       275.04 o                         
  -4   2   4        753.84        629.56        16.29 o                         
  -3   2   4        675.89        599.16        18.07 o                         
  -2   2   4        629.59        620.61        34.01 o                         
  -1   2   4         49.58         63.33         2.44 o                         
   1   2   4       4901.04       6182.34       116.43 o                         
   2   2   4        109.21        141.00         3.92 o                         
   3   2   4         58.52         73.39         6.30 o                         
   4   2   4       5387.23       5264.64       135.35 o                         
   5   2   4        780.36        904.70        23.70 o                         
   6   2   4       3561.73       3620.54        93.11 o                         
   7   2   4         93.74        104.44         4.70 o                         
   8   2   4         15.88         27.20         3.18 o                         
   9   2   4       1118.11       1176.71        37.98 o                         
  10   2   4       1744.75       1769.47        46.79 o                         
  11   2   4         27.87         35.47         5.29 o                         
  12   2   4       1255.14       1238.81        34.55 o                         
  13   2   4         59.52         72.66         7.49 o                         
  14   2   4        208.95        215.96        14.31 o                         
  15   2   4         14.03         11.80         7.77 o                         
 -17   3   4          6.94          5.45        10.47 o                         
 -16   3   4        629.46        617.01        19.89 o                         
 -15   3   4         56.57         75.12         7.67 o                         
 -14   3   4        136.75        130.63        10.73 o                         
 -13   3   4        208.90        203.82         9.99 o                         
 -12   3   4        173.97        183.69         8.90 o                         
 -11   3   4        266.48        242.77         9.92 o                         
 -10   3   4       2762.29       2751.20        71.25 o                         
  -9   3   4        161.91        167.92         7.62 o                         
  -8   3   4        594.38        583.09        15.80 o                         
  -7   3   4        210.53        258.28         7.41 o                         
  -6   3   4        167.76        168.49         8.33 o                         
  -5   3   4         34.99         49.38         2.87 o                         
  -4   3   4       4839.05       4765.79        99.91 o                         
  -3   3   4      10674.99      12478.02       260.77 o                         
  -2   3   4       2796.45       3505.68       109.59 o                         
  -1   3   4       1784.90       2131.89        77.46 o                         
   2   3   4       9833.29      10467.39       315.12 o                         
   3   3   4        338.17        440.03         9.57 o                         
   4   3   4       1853.52       1947.16        40.87 o                         
   5   3   4       3739.01       3771.95        82.44 o                         
   6   3   4       2598.75       2416.95        54.54 o                         
   7   3   4       1271.03       1284.19        30.70 o                         
   8   3   4       3740.76       3590.69        82.23 o                         
   9   3   4         92.09         92.04         6.77 o                         
  10   3   4        492.89        492.96        15.48 o                         
  11   3   4        163.92        159.18         9.38 o                         
  12   3   4        104.85        119.06         9.73 o                         
  13   3   4         56.36         63.75         7.65 o                         
  14   3   4        226.22        195.87        12.48 o                         
  15   3   4          0.85          0.56        12.05 o                         
 -17   4   4         23.45         21.64        10.40 o                         
 -16   4   4        152.79        136.58        15.59 o                         
 -15   4   4         74.91         72.57         7.39 o                         
 -14   4   4       1190.30       1210.06        33.40 o                         
 -13   4   4         37.56         46.40         5.89 o                         
 -12   4   4         81.61         91.37         5.96 o                         
 -11   4   4        116.16         94.55         5.10 o                         
 -10   4   4       2882.83       2824.87        59.82 o                         
  -9   4   4         65.11         71.32         3.73 o                         
  -8   4   4       3857.92       3707.42        77.92 o                         
  -7   4   4          7.30         20.79         4.59 o                         
  -6   4   4       1525.15       1547.73        32.66 o                         
  -5   4   4      12185.00      12761.79       267.25 o                         
  -4   4   4       4338.39       4649.12        97.66 o                         
  -3   4   4       9666.20      10647.33       223.17 o                         
  -2   4   4      10212.98       9461.05       344.45 o                         
   0   4   4      17888.65      19358.56       494.79 o                         
   2   4   4         32.92         60.77         8.32 o                         
   3   4   4       2539.94       2404.68        50.36 o                         
   4   4   4      11304.10      11389.37       292.59 o                         
   5   4   4       4655.86       4437.77       113.97 o                         
   6   4   4       2529.99       2528.15        65.30 o                         
   7   4   4        456.50        474.81        13.67 o                         
   8   4   4       1062.47       1058.17        41.07 o                         
   9   4   4        236.85        228.42         9.44 o                         
  10   4   4        434.71        430.01        14.50 o                         
  11   4   4        561.59        607.96        20.66 o                         
  12   4   4         91.57         83.00        12.89 o                         
  14   4   4         99.94        104.00        10.55 o                         
 -17   5   4          5.57         -2.07         9.10 o                         
 -16   5   4        414.40        373.84        20.50 o                         
 -15   5   4         22.57         25.21         6.52 o                         
 -14   5   4          0.71          5.08         5.69 o                         
 -13   5   4         17.18         21.22         5.15 o                         
 -12   5   4       1277.18       1279.79        58.36 o                         
 -11   5   4          6.24         15.93         3.07 o                         
 -10   5   4       3120.65       3085.08        65.18 o                         
  -9   5   4        797.33        785.28        17.31 o                         
  -8   5   4         45.40         32.45         3.50 o                         
  -7   5   4       5199.44       4957.87       103.75 o                         
  -6   5   4       4116.74       4114.37        86.21 o                         
  -5   5   4       1359.51       1468.78        39.39 o                         
  -4   5   4      10489.84      11000.48       230.70 o                         
  -3   5   4       1956.88       2026.98        73.78 o                         
   0   5   4       9382.18      10293.58       263.44 o                         
   1   5   4       8167.04       9197.04       235.32 o                         
   2   5   4       2360.08       2489.76        94.91 o                         
   3   5   4       2417.31       2430.51        53.29 o                         
   4   5   4         69.35        107.74         4.90 o                         
   5   5   4       1283.78       1248.09        32.72 o                         
   6   5   4        911.85        908.11        37.38 o                         
   7   5   4        111.13        126.72         6.37 o                         
   8   5   4        183.94        199.19         8.28 o                         
   9   5   4         95.82        103.62         7.73 o                         
  10   5   4        239.48        233.69        10.58 o                         
  11   5   4        905.75        871.40        25.27 o                         
  12   5   4        180.38        179.64        11.34 o                         
  13   5   4         46.21         46.35         7.81 o                         
  14   5   4        141.07        152.00        25.24 o                         
 -17   6   4         50.20         39.61        10.31 o                         
 -16   6   4         69.19         83.61        11.07 o                         
 -15   6   4        274.51        254.00        11.61 o                         
 -14   6   4        843.11        866.10        25.23 o                         
 -13   6   4        149.14        176.26         9.13 o                         
 -12   6   4        255.86        226.33        11.38 o                         
 -11   6   4       1115.74       1049.16        44.54 o                         
 -10   6   4       1190.35       1114.84        24.25 o                         
  -9   6   4       4706.34       4417.83        92.76 o                         
  -8   6   4       5565.46       5395.14       112.91 o                         
  -7   6   4        223.33        189.99         5.34 o                         
  -6   6   4        106.41         96.81         6.46 o                         
  -5   6   4        393.24        393.43        12.97 o                         
  -4   6   4       3014.04       3038.05        63.69 o                         
  -3   6   4      11940.64      12515.34       455.72 o                         
  -2   6   4        175.62        151.05         6.98 o                         
   0   6   4       3555.02       3792.29       137.31 o                         
   1   6   4        764.52        734.84        17.56 o                         
   2   6   4        308.23        398.54        10.55 o                         
   3   6   4        165.02        138.72         3.62 o                         
   4   6   4       2133.35       2078.60        53.75 o                         
   5   6   4        511.50        517.74        14.56 o                         
   6   6   4        175.80        189.31         9.87 o                         
   7   6   4        935.43        950.67        36.31 o                         
   8   6   4        353.38        354.09        11.97 o                         
   9   6   4        964.24        997.55        27.68 o                         
  10   6   4        521.41        542.33        19.10 o                         
  11   6   4          2.14          4.91         6.35 o                         
  12   6   4          9.39         22.87        11.84 o                         
  13   6   4        221.50        227.09        12.79 o                         
 -17   7   4         44.07         26.75         9.46 o                         
 -16   7   4         49.39         45.90         9.83 o                         
 -15   7   4         10.55          7.40         8.64 o                         
 -14   7   4        275.44        285.77        12.43 o                         
 -13   7   4        233.35        220.89         9.41 o                         
 -12   7   4        500.30        511.24        21.78 o                         
 -11   7   4        657.92        604.87        17.47 o                         
 -10   7   4        461.52        449.00        10.72 o                         
  -9   7   4        635.55        670.99        15.04 o                         
  -8   7   4       2808.44       2827.44        59.52 o                         
  -7   7   4         58.98         98.19         9.74 o                         
  -6   7   4         14.69         14.44         2.06 o                         
  -5   7   4       2648.06       2578.96        54.15 o                         
  -4   7   4         82.97         89.96         5.34 o                         
  -3   7   4       5992.51       6290.92       229.62 o                         
  -2   7   4       5457.01       5641.05       205.75 o                         
  -1   7   4         17.61         26.86         2.06 o                         
   0   7   4       1654.55       1636.78        59.42 o                         
   1   7   4        438.80        480.02        13.07 o                         
   2   7   4        235.75        150.56         4.56 o                         
   3   7   4       8211.58       7288.52       186.90 o                         
   4   7   4        981.02       1051.12        27.82 o                         
   5   7   4       1632.36       1570.89        41.21 o                         
   6   7   4        857.81        894.88        24.34 o                         
   7   7   4          0.95          5.69         3.87 o                         
   8   7   4        111.55         98.11         7.71 o                         
   9   7   4        706.73        689.95        20.42 o                         
  10   7   4         79.56         92.72         7.99 o                         
  11   7   4        328.82        335.95        13.81 o                         
  12   7   4         16.00         14.27         7.35 o                         
  13   7   4          0.10         13.72         7.66 o                         
 -17   8   4        490.96        449.38        21.75 o                         
 -16   8   4        152.00        145.06        13.94 o                         
 -15   8   4         58.59         55.57         9.46 o                         
 -14   8   4          4.39          3.32        12.01 o                         
 -13   8   4        529.25        544.79        16.36 o                         
 -12   8   4        303.62        342.27        16.32 o                         
 -11   8   4       1541.69       1592.41        42.21 o                         
 -10   8   4       1308.06       1312.81        34.92 o                         
  -9   8   4         45.04         56.34         5.43 o                         
  -8   8   4        618.12        626.06        17.18 o                         
  -7   8   4         17.48         24.12         2.37 o                         
  -6   8   4        287.68        317.02        19.80 o                         
  -5   8   4       3682.67       3646.86        93.57 o                         
  -4   8   4       7784.78       8448.37       307.64 o                         
  -3   8   4       5536.84       5360.61       194.73 o                         
  -2   8   4       3959.07       4038.07       146.98 o                         
  -1   8   4        599.37        710.38        34.22 o                         
   0   8   4         37.75         34.23         2.09 o                         
   1   8   4       7303.61       6781.00       244.70 o                         
   2   8   4       1203.50       1212.91        44.89 o                         
   3   8   4          3.98          9.74         2.55 o                         
   4   8   4         76.13         91.25         4.98 o                         
   5   8   4        318.91        302.97        10.47 o                         
   6   8   4        103.53        114.08         7.46 o                         
   7   8   4       2823.60       2770.53        72.23 o                         
   8   8   4        377.74        360.27        12.98 o                         
   9   8   4        235.95        236.12        12.87 o                         
  10   8   4         39.42         36.75         6.64 o                         
  11   8   4         15.88         10.81         8.29 o                         
  12   8   4         10.10         11.00        10.78 o                         
 -17   9   4        128.81        132.64        13.10 o                         
 -16   9   4         14.04         11.88         8.19 o                         
 -15   9   4        162.64        162.65        13.59 o                         
 -14   9   4        529.44        542.97        25.28 o                         
 -13   9   4         29.03         41.68         7.08 o                         
 -12   9   4        159.94        155.58        10.88 o                         
 -11   9   4        105.08         87.91        10.47 o                         
 -10   9   4         11.80          7.79         3.10 o                         
  -9   9   4       1196.17       1186.46        41.28 o                         
  -8   9   4       1511.86       1527.40        67.30 o                         
  -7   9   4       4641.76       4466.49       264.74 o                         
  -6   9   4       1798.98       1711.02        52.23 o                         
  -5   9   4         10.41         15.62         1.74 o                         
  -4   9   4        968.21       1082.03        40.39 o                         
  -3   9   4       5246.04       5074.92       184.58 o                         
  -2   9   4        541.98        482.34        19.47 o                         
  -1   9   4       3120.77       3131.92        80.69 o                         
   0   9   4        925.41        981.96        35.62 o                         
   2   9   4        221.93        247.84        11.04 o                         
   3   9   4       2331.34       2453.62        63.57 o                         
   4   9   4         27.77         34.99         5.12 o                         
   5   9   4        206.46        215.56         8.42 o                         
   6   9   4        269.95        271.91        10.16 o                         
   7   9   4         41.37         48.60         5.48 o                         
   8   9   4        332.79        337.78        13.03 o                         
   9   9   4        725.49        722.70        21.88 o                         
  10   9   4         20.59         27.81         8.02 o                         
  11   9   4        172.13        182.99        11.75 o                         
  12   9   4        241.40        234.00        15.85 o                         
 -17  10   4        175.24        146.93        13.88 o                         
 -16  10   4          8.74          3.69         7.78 o                         
 -15  10   4         37.77         32.94         7.82 o                         
 -14  10   4          2.12         -0.42         6.63 o                         
 -13  10   4        600.84        601.40        25.00 o                         
 -12  10   4        220.64        233.73        12.96 o                         
 -11  10   4       1339.51       1183.84        45.61 o                         
 -10  10   4        567.44        615.41        17.54 o                         
  -9  10   4        555.81        534.88        15.30 o                         
  -8  10   4        566.81        572.10        44.47 o                         
  -7  10   4       1131.37       1186.39        43.93 o                         
  -6  10   4          1.63         10.75         3.31 o                         
  -5  10   4         18.23         23.97         4.13 o                         
  -4  10   4       1141.09       1237.47        46.31 o                         
  -3  10   4        316.30        326.15        14.10 o                         
  -2  10   4        299.30        334.06         9.77 o                         
  -1  10   4        663.81        723.20        19.49 o                         
   0  10   4         46.25        113.96        27.34 o                         
   2  10   4        187.04        167.31         9.34 o                         
   4  10   4         10.83         14.99         5.74 o                         
   5  10   4        616.27        584.72        28.98 o                         
   6  10   4         20.34         33.28         5.02 o                         
   7  10   4       1365.77       1318.85        36.43 o                         
   8  10   4         23.40         32.01         6.25 o                         
   9  10   4          9.98         12.26         6.64 o                         
  10  10   4         68.91         69.35         8.45 o                         
  11  10   4        139.27        128.19        11.19 o                         
 -16  11   4          0.37          5.31         8.98 o                         
 -15  11   4        265.37        261.26        15.22 o                         
 -14  11   4          9.91         11.60         6.63 o                         
 -13  11   4         68.97         59.17         7.50 o                         
 -12  11   4        150.30        150.51        10.45 o                         
 -11  11   4        604.84        642.40        25.53 o                         
 -10  11   4         42.18         76.52         5.64 o                         
  -9  11   4        397.25        373.01        15.44 o                         
  -8  11   4        111.64        134.84         7.07 o                         
  -7  11   4        370.35        375.75        14.95 o                         
  -6  11   4        226.32        218.29        10.16 o                         
  -5  11   4       5839.05       5895.04       214.29 o                         
  -4  11   4        771.41        868.93        34.03 o                         
  -3  11   4       3514.30       3513.15       128.98 o                         
  -2  11   4        908.66        995.48        26.56 o                         
  -1  11   4         59.22         51.67         3.78 o                         
   0  11   4        284.27        265.18        13.49 o                         
   2  11   4        854.10        862.92        33.51 o                         
   3  11   4       5309.33       5076.37       184.94 o                         
   4  11   4        378.36        423.20        18.60 o                         
   5  11   4        127.60        130.22        10.92 o                         
   6  11   4        281.93        275.04        11.18 o                         
   7  11   4        346.71        359.21        18.98 o                         
   8  11   4        125.81        130.79        24.14 o                         
   9  11   4         97.12        116.09        14.71 o                         
  10  11   4         11.48          0.41        10.33 o                         
 -15  12   4        278.08        251.76        15.61 o                         
 -14  12   4         39.95         43.88         7.45 o                         
 -13  12   4        302.35        289.49        14.99 o                         
 -12  12   4         72.76        104.52         9.61 o                         
 -11  12   4          1.00         13.82         5.02 o                         
 -10  12   4         21.71         35.15         4.60 o                         
  -9  12   4       2326.56       2272.25        83.15 o                         
  -8  12   4         35.70         37.12         5.00 o                         
  -7  12   4       1339.37       1224.82        45.37 o                         
  -6  12   4          4.31         11.23         4.16 o                         
  -5  12   4        558.02        575.76        23.30 o                         
  -4  12   4       1953.69       2071.76        77.07 o                         
  -3  12   4        371.19        428.02        12.31 o                         
  -2  12   4        754.87        827.64        22.34 o                         
   1  12   4        581.70        589.32        23.69 o                         
   2  12   4        789.11        803.58        31.74 o                         
   3  12   4        156.37        158.32        11.40 o                         
   4  12   4         12.93         14.28         6.72 o                         
   5  12   4        720.66        703.60        29.18 o                         
   6  12   4          3.84         19.42         8.27 o                         
   7  12   4         94.37         92.25        13.12 o                         
   8  12   4         23.15         29.02        11.04 o                         
   9  12   4         77.48         85.55        11.92 o                         
  10  12   4          2.19         10.53        10.53 o                         
 -13  13   4          2.27         -1.25         6.25 o                         
 -12  13   4        855.37        795.35        31.35 o                         
 -11  13   4       1604.81       1522.47        56.54 o                         
 -10  13   4         61.43         62.85         6.29 o                         
  -9  13   4        320.41        284.66        12.14 o                         
  -8  13   4         47.26         36.79         4.18 o                         
  -7  13   4         18.46         25.05         3.34 o                         
  -6  13   4       2315.36       2188.82        87.87 o                         
  -5  13   4       2127.63       2161.55        80.60 o                         
  -4  13   4       2346.58       2466.12        89.91 o                         
  -3  13   4        936.85       1001.30        36.89 o                         
   1  13   4        157.80        164.22        10.98 o                         
   2  13   4         69.83        107.88        10.54 o                         
   3  13   4         10.04         14.27         6.71 o                         
   4  13   4         16.90         19.18         7.92 o                         
   5  13   4          3.56         10.76         7.86 o                         
   6  13   4        413.49        434.75        21.35 o                         
   7  13   4         54.75         79.72        18.40 o                         
   8  13   4         44.32         47.57        11.08 o                         
   9  13   4         92.46        100.15        12.52 o                         
  -4  14   4         18.07         26.85         3.78 o                         
   0  14   4         90.33         99.01        10.11 o                         
   1  14   4        608.70        680.54        27.76 o                         
   2  14   4        109.60        126.55        11.73 o                         
   4  14   4        418.83        443.56        21.10 o                         
   5  14   4         89.48        117.10        13.97 o                         
   7  14   4          1.05         12.69         9.83 o                         
   8  14   4        131.72        145.99        15.35 o                         
  -5  15   4        292.85        286.08        12.18 o                         
  -1  15   4        178.29        209.44        12.62 o                         
   0  15   4        411.86        486.13        21.41 o                         
   1  15   4        174.51        198.72        13.39 o                         
   2  15   4         11.03         12.07         7.91 o                         
   3  15   4          4.05          7.86         7.86 o                         
   4  15   4        134.68        136.83        14.38 o                         
   5  15   4         37.33         58.08        12.27 o                         
   6  15   4         14.71         23.73        10.23 o                         
   7  15   4         31.05         33.87        10.74 o                         
  -6  16   4        559.38        519.53        21.02 o                         
  -2  16   4          5.68          9.23         6.30 o                         
  -1  16   4        192.09        223.71        13.83 o                         
   0  16   4         96.66        102.29        11.28 o                         
   1  16   4        102.88         97.65        12.05 o                         
   2  16   4        195.60        205.32        14.87 o                         
   3  16   4        117.91        135.10        13.55 o                         
   4  16   4         29.53         46.19        10.22 o                         
   5  16   4         36.71         49.43        10.62 o                         
   6  16   4         72.17         85.21        11.52 o                         
  -7  17   4         25.20          4.61         5.45 o                         
  -3  17   4        252.96        246.20        13.82 o                         
  -2  17   4         81.40         97.33        13.37 o                         
  -1  17   4          2.70          7.07         7.49 o                         
   0  17   4          4.59          5.39         7.87 o                         
   1  17   4          1.90         -1.24         8.25 o                         
   2  17   4         87.14         97.56        13.53 o                         
   3  17   4          3.54         10.61         9.79 o                         
   4  17   4        196.34        214.10        16.32 o                         
   5  17   4          6.80         15.18         9.85 o                         
  -9  18   4          2.84          0.83         6.64 o                         
  -5  18   4         23.81         42.98        10.01 o                         
  -4  18   4          4.69          8.76         6.66 o                         
  -3  18   4          1.61          0.00         6.65 o                         
  -2  18   4         27.25         26.11         7.46 o                         
  -1  18   4          0.49         -3.30         7.43 o                         
   0  18   4        133.70        171.63        19.71 o                         
   1  18   4         14.84         20.43         8.98 o                         
   2  18   4        131.53        128.58        14.24 o                         
   3  18   4         22.92         27.65         9.35 o                         
   4  18   4         12.51         23.30         9.40 o                         
 -11  19   4         28.09         35.13         8.88 o                         
  -3  19   4          5.13          2.05         7.40 o                         
  -2  19   4        135.58        103.67        12.29 o                         
  -1  19   4         30.83         37.12         8.16 o                         
   0  19   4          5.09         -1.62         7.72 o                         
   1  19   4         77.17         91.47        10.12 o                         
   2  19   4         76.91         88.17        12.13 o                         
  -1  20   4         10.22         20.51         8.84 o                         
   0  20   4         76.44         73.41        10.03 o                         
  -3 -19   5         58.28         50.35         9.26 o                         
  -2 -19   5          6.69          4.83         8.85 o                         
  -4 -18   5         25.55         45.40         9.73 o                         
  -3 -18   5        382.61        388.14        19.44 o                         
  -2 -18   5         59.44         58.56         8.54 o                         
   0 -18   5        149.23        148.02        11.51 o                         
   1 -18   5        520.31        409.56        18.60 o                         
  -4 -17   5        152.85        133.37        13.42 o                         
  -3 -17   5          7.16         12.24        14.69 o                         
  -2 -17   5         33.18         37.35         8.21 o                         
  -1 -17   5        325.67        312.24        16.11 o                         
   0 -17   5         65.35         66.85         7.89 o                         
   1 -17   5         15.95         12.51         5.84 o                         
   2 -17   5         26.77         18.83         5.86 o                         
   7 -17   5         44.36         26.43         6.30 o                         
   8 -17   5        218.27        175.47        12.14 o                         
  -7 -16   5         22.40         20.67        10.33 o                         
  -6 -16   5         15.71         15.93        10.62 o                         
  -5 -16   5        115.19        114.50        13.86 o                         
  -4 -16   5          1.39         -1.63        15.54 o                         
  -3 -16   5         12.34          9.87         7.82 o                         
  -2 -16   5         41.11         46.38         7.87 o                         
  -1 -16   5        500.06        504.35        22.07 o                         
   0 -16   5          8.85         11.71         6.28 o                         
   1 -16   5          8.41          8.81         5.45 o                         
   2 -16   5          9.81         11.35         5.04 o                         
   3 -16   5         80.58         66.84         7.57 o                         
   7 -16   5        170.40        175.27        10.93 o                         
   8 -16   5         37.67         34.44         6.30 o                         
   9 -16   5        101.67        113.22        10.06 o                         
  10 -16   5        460.71        481.60        20.90 o                         
  11 -16   5        191.54        186.32        12.89 o                         
  12 -16   5         23.12         21.46         7.42 o                         
  -8 -15   5          0.74         -9.14        10.40 o                         
  -7 -15   5          9.17         -1.63        10.23 o                         
  -6 -15   5        149.48        167.24        15.50 o                         
  -5 -15   5        440.33        436.68        21.29 o                         
  -4 -15   5        197.33        223.65        15.24 o                         
  -3 -15   5        378.11        396.10        19.08 o                         
  -2 -15   5         10.10         11.27         7.09 o                         
  -1 -15   5          3.21         -0.42         5.87 o                         
   0 -15   5        693.83        748.07        29.42 o                         
   1 -15   5        131.75        132.11         9.25 o                         
   3 -15   5        611.54        566.51        21.87 o                         
   4 -15   5         98.31         84.48         5.89 o                         
   7 -15   5        154.53        138.21         9.66 o                         
   8 -15   5        689.16        729.28        28.99 o                         
   9 -15   5        562.70        578.17        23.94 o                         
  10 -15   5          2.63          8.39         6.29 o                         
  11 -15   5          5.51         17.54         6.68 o                         
  12 -15   5        467.68        534.62        23.24 o                         
  13 -15   5         40.48         44.41         7.81 o                         
  14 -15   5        286.70        283.76        16.24 o                         
  -8 -14   5        245.44        249.58        17.65 o                         
  -7 -14   5        369.25        385.70        20.82 o                         
  -6 -14   5         21.18         31.10         9.41 o                         
  -5 -14   5        211.14        201.02        14.83 o                         
  -4 -14   5        110.12         97.12        11.21 o                         
  -3 -14   5          5.07          0.00         6.68 o                         
  -2 -14   5        935.39        950.56        36.95 o                         
  -1 -14   5        731.14        762.00        29.90 o                         
   0 -14   5        372.13        374.57        16.43 o                         
   1 -14   5        521.15        500.66        20.21 o                         
   2 -14   5          9.38          3.37         3.37 o                         
   3 -14   5         74.76         72.63         5.88 o                         
   4 -14   5       1651.36       1472.95        54.09 o                         
   8 -14   5         73.53         75.94         8.39 o                         
   9 -14   5          8.50          8.82         5.46 o                         
  10 -14   5        993.72       1063.83        41.11 o                         
  11 -14   5        519.34        562.11        23.86 o                         
  12 -14   5        128.86        151.63        12.50 o                         
  13 -14   5         89.74         83.91        11.16 o                         
  14 -14   5         33.42         31.49        10.22 o                         
  15 -14   5         53.74         43.96         8.47 o                         
  -9 -13   5         94.83        100.56        12.36 o                         
  -8 -13   5         27.83         46.15        10.62 o                         
  -7 -13   5          7.32         15.95         9.81 o                         
  -6 -13   5         38.26         34.17         8.65 o                         
  -5 -13   5         68.32         75.96         9.54 o                         
  -4 -13   5        515.93        511.84        22.58 o                         
  -3 -13   5         42.42         39.10         6.31 o                         
  -2 -13   5         90.13         99.11         9.27 o                         
  -1 -13   5          4.73         26.17         5.49 o                         
   0 -13   5        129.14        127.31         8.01 o                         
   1 -13   5        273.82        268.36        11.77 o                         
   2 -13   5       1015.64        925.46        34.40 o                         
   3 -13   5        992.26        905.67        33.90 o                         
   7 -13   5          3.86          7.10         4.18 o                         
   9 -13   5        174.07        192.00        11.32 o                         
  10 -13   5        149.06        154.76        10.91 o                         
  11 -13   5         32.90         48.17         7.12 o                         
  12 -13   5        271.16        298.02        15.86 o                         
  13 -13   5        132.71        158.01        12.86 o                         
  14 -13   5        253.91        276.51        16.44 o                         
  15 -13   5         95.17        101.92        12.59 o                         
  16 -13   5         18.76         13.23         7.62 o                         
 -10 -12   5         90.61        137.66        16.17 o                         
  -9 -12   5         61.91         83.00        11.44 o                         
  -8 -12   5        120.23        150.77        15.94 o                         
  -7 -12   5         15.59         16.45         8.64 o                         
  -6 -12   5         85.94         78.38         9.54 o                         
  -5 -12   5          2.83         15.47         6.69 o                         
  -4 -12   5        416.01        432.32        19.37 o                         
  -3 -12   5        239.18        254.37        13.10 o                         
  -2 -12   5         19.95         26.65         5.07 o                         
  -1 -12   5        586.13        590.05        23.23 o                         
   0 -12   5        387.68        359.64        14.74 o                         
   1 -12   5        241.39        208.96         9.65 o                         
   2 -12   5       2063.23       1922.03        70.24 o                         
   4 -12   5        610.47        630.88        27.46 o                         
   7 -12   5         90.96         86.71         7.08 o                         
   8 -12   5        915.72        881.53        24.49 o                         
   9 -12   5         19.25         24.40         4.32 o                         
  10 -12   5        561.40        604.83        24.73 o                         
  11 -12   5         19.39         15.92         6.29 o                         
  12 -12   5        131.58        145.40        11.69 o                         
  13 -12   5         17.18         19.94         7.48 o                         
  14 -12   5        226.69        239.41        15.66 o                         
  15 -12   5         50.64         60.77         9.79 o                         
  16 -12   5         46.95         36.71         7.67 o                         
 -11 -11   5         19.06         25.54        11.31 o                         
 -10 -11   5         19.19         30.34        10.66 o                         
  -9 -11   5          1.97         17.55        13.48 o                         
  -8 -11   5        322.63        308.13        18.47 o                         
  -7 -11   5         77.66         91.91        12.42 o                         
  -6 -11   5        792.90        817.11        33.02 o                         
  -5 -11   5        486.84        513.45        21.91 o                         
  -4 -11   5         14.15         11.85         5.50 o                         
  -3 -11   5        388.22        373.06        16.54 o                         
  -2 -11   5       1222.70       1160.15        43.19 o                         
  -1 -11   5        112.82         93.68         6.75 o                         
   0 -11   5       1660.72       1691.61        84.24 o                         
   1 -11   5       1156.59       1133.25        30.28 o                         
   2 -11   5        191.60        211.97        11.66 o                         
   3 -11   5         28.45         33.21         4.98 o                         
   4 -11   5         69.26         62.18         7.04 o                         
   5 -11   5        118.56        109.83         8.71 o                         
   6 -11   5       2336.64       2222.25        82.58 o                         
   7 -11   5        244.15        251.57         8.88 o                         
   8 -11   5        296.85        309.93        22.52 o                         
   9 -11   5        163.06        153.79         7.44 o                         
  10 -11   5        950.31        932.78        27.66 o                         
  11 -11   5         60.18         81.71         9.21 o                         
  12 -11   5        493.40        499.12        21.74 o                         
  13 -11   5          2.09         -0.42         8.32 o                         
  14 -11   5         12.23         11.15         7.84 o                         
  15 -11   5        163.83        170.53        19.63 o                         
  16 -11   5        199.39        194.92        14.18 o                         
 -12 -10   5        124.08        149.14        16.57 o                         
 -11 -10   5          3.69         10.72        11.13 o                         
 -10 -10   5        343.60        366.31        19.18 o                         
  -9 -10   5        204.51        254.71        12.70 o                         
  -8 -10   5        392.94        378.18        14.43 o                         
  -7 -10   5        176.98        184.63         9.85 o                         
  -6 -10   5        100.26        106.15         8.15 o                         
  -5 -10   5         86.50        105.08         9.32 o                         
  -4 -10   5        501.93        466.10        19.55 o                         
  -3 -10   5         64.28         81.95         6.79 o                         
  -2 -10   5       1012.09        952.62        35.54 o                         
  -1 -10   5        536.26        523.48        14.99 o                         
   0 -10   5        365.64        347.84        10.43 o                         
   1 -10   5        469.84        460.91        12.27 o                         
   2 -10   5        937.67        980.91        37.74 o                         
   3 -10   5        118.61        109.19         7.86 o                         
   4 -10   5        632.96        623.87        24.79 o                         
   5 -10   5        419.60        436.92        18.60 o                         
   6 -10   5        227.86        232.74         8.47 o                         
   7 -10   5        158.94        196.88         7.39 o                         
   8 -10   5       1564.10       1520.84        40.22 o                         
   9 -10   5         76.67         85.83         6.81 o                         
  10 -10   5        223.30        211.99        18.23 o                         
  11 -10   5        453.29        464.35        20.11 o                         
  12 -10   5          3.43         -0.42         6.28 o                         
  13 -10   5          2.33          0.84         7.91 o                         
  14 -10   5         60.88         84.27         9.50 o                         
  15 -10   5          8.38         36.04        15.57 o                         
  16 -10   5        119.03        124.39        14.22 o                         
  17 -10   5         16.89         14.59         8.91 o                         
 -12  -9   5         37.08         38.44         8.51 o                         
 -11  -9   5         10.06          7.40         7.66 o                         
 -10  -9   5          5.44          9.89         6.91 o                         
  -9  -9   5        126.87        149.66        14.82 o                         
  -8  -9   5        177.34        211.25        10.54 o                         
  -7  -9   5        231.58        247.02        10.52 o                         
  -6  -9   5        149.88        151.91         7.90 o                         
  -5  -9   5        183.90        186.00        10.64 o                         
  -4  -9   5        108.54        112.23         5.96 o                         
  -3  -9   5         58.47         67.09         5.95 o                         
  -2  -9   5       1180.30       1099.83        40.97 o                         
  -1  -9   5        593.68        534.92        15.10 o                         
   0  -9   5        826.12        784.46        21.21 o                         
   1  -9   5        217.03        193.29         9.95 o                         
   2  -9   5        696.30        697.04        27.27 o                         
   3  -9   5        146.45        151.73         8.66 o                         
   4  -9   5        889.04        937.65        35.86 o                         
   5  -9   5        365.90        344.59        19.19 o                         
   6  -9   5        323.45        326.84        14.89 o                         
   7  -9   5        417.28        385.88        11.70 o                         
   8  -9   5         74.43         76.05         6.26 o                         
   9  -9   5        136.95        141.42         6.53 o                         
  10  -9   5        141.01        146.21         7.55 o                         
  11  -9   5         37.37         46.97         6.29 o                         
  12  -9   5          4.68          3.35         6.28 o                         
  13  -9   5          9.63         14.16         7.07 o                         
  14  -9   5         64.05         77.26         9.50 o                         
  15  -9   5        172.53        219.28        17.21 o                         
  16  -9   5         84.91        106.72        14.25 o                         
  17  -9   5          4.47          4.48         9.36 o                         
 -13  -8   5          0.98          1.66         8.05 o                         
 -12  -8   5         13.82         29.00         8.12 o                         
 -11  -8   5          3.39         10.50         8.12 o                         
 -10  -8   5          3.15         -1.92         6.52 o                         
  -9  -8   5         31.38         38.74         6.88 o                         
  -8  -8   5        121.97         89.45         7.94 o                         
  -7  -8   5          3.03         15.03         4.49 o                         
  -6  -8   5       1079.38       1139.81        43.87 o                         
  -5  -8   5         19.05         20.25         3.27 o                         
  -4  -8   5        651.19        654.51        26.84 o                         
  -3  -8   5        478.61        491.61        27.56 o                         
  -2  -8   5        551.29        511.91        19.78 o                         
  -1  -8   5         12.30          7.76         2.09 o                         
   0  -8   5       1849.54       1758.27        45.65 o                         
   1  -8   5        260.05        232.58        10.74 o                         
   2  -8   5       1295.42       1193.56        44.89 o                         
   3  -8   5        576.17        493.25        19.74 o                         
   4  -8   5          4.47          4.11         2.33 o                         
   5  -8   5        308.26        282.44         8.89 o                         
   6  -8   5        980.15        941.59        25.30 o                         
   7  -8   5        112.42        140.68         6.24 o                         
   8  -8   5        111.94        115.34         5.52 o                         
   9  -8   5         13.73         13.80         6.29 o                         
  10  -8   5         60.72         57.51         8.82 o                         
  11  -8   5        492.44        502.70        17.12 o                         
  12  -8   5        592.63        590.10        25.11 o                         
  13  -8   5          5.81          9.57         7.07 o                         
  14  -8   5        149.19        173.48        14.45 o                         
  15  -8   5         93.48         90.58        13.53 o                         
  16  -8   5          3.78         -0.82         9.38 o                         
  17  -8   5        130.65        154.58        15.13 o                         
 -13  -7   5          5.79         10.40         7.90 o                         
 -12  -7   5         20.86         30.65         9.83 o                         
 -11  -7   5         24.55         34.46         7.21 o                         
 -10  -7   5        250.10        232.62        11.52 o                         
  -9  -7   5         15.96         32.14         8.77 o                         
  -8  -7   5        405.56        382.27        17.52 o                         
  -7  -7   5        287.90        279.85        10.08 o                         
  -6  -7   5          3.54          4.23         3.64 o                         
  -5  -7   5        596.88        607.93        16.91 o                         
  -4  -7   5       1454.53       1448.13        45.31 o                         
  -3  -7   5        293.93        327.37         9.54 o                         
  -2  -7   5       4715.69       4437.44       200.56 o                         
  -1  -7   5        133.17        138.91         6.24 o                         
   0  -7   5         89.06         88.81         3.58 o                         
   1  -7   5         59.54         43.63         4.94 o                         
   2  -7   5        416.73        423.21        17.26 o                         
   3  -7   5       1915.90       1778.63        46.49 o                         
   4  -7   5       1312.42       1218.50        32.45 o                         
   5  -7   5          2.84          3.20         2.17 o                         
   6  -7   5         61.66         71.65         3.98 o                         
   7  -7   5       2186.91       1935.72       185.21 o                         
   8  -7   5        628.15        609.70        16.98 o                         
   9  -7   5         69.86         76.46         3.78 o                         
  10  -7   5        848.25        845.95        71.28 o                         
  11  -7   5         75.64         85.31         9.31 o                         
  12  -7   5        194.22        198.05        12.98 o                         
  13  -7   5        408.04        435.62        20.80 o                         
  14  -7   5        124.75        140.34        14.04 o                         
  15  -7   5        134.19        163.49        15.16 o                         
  16  -7   5        145.01        158.44        15.11 o                         
  17  -7   5          6.37         -3.29         9.44 o                         
 -14  -6   5         19.66         21.38         8.34 o                         
 -13  -6   5        111.54        136.24        11.98 o                         
 -12  -6   5        174.19        179.34        11.95 o                         
 -11  -6   5         19.31         23.70         7.39 o                         
 -10  -6   5        204.33        199.24        10.56 o                         
  -9  -6   5        190.26        214.70         9.93 o                         
  -8  -6   5         41.52         84.43         7.43 o                         
  -7  -6   5        557.02        513.59        16.17 o                         
  -6  -6   5        173.61        186.16         7.11 o                         
  -5  -6   5        338.64        345.49        10.25 o                         
  -4  -6   5        189.50        170.63         5.84 o                         
  -3  -6   5        126.90        131.70         4.61 o                         
  -2  -6   5         56.29         57.86         9.80 o                         
  -1  -6   5       1429.38       1320.93        48.40 o                         
   0  -6   5       1281.90       1144.49        25.76 o                         
   1  -6   5        104.48         97.68         5.75 o                         
   2  -6   5        412.99        431.90        12.03 o                         
   3  -6   5        952.47        945.63        26.10 o                         
   4  -6   5         13.30         22.24         2.76 o                         
   5  -6   5       1773.55       1662.80        43.10 o                         
   6  -6   5       1593.52       1479.20        38.75 o                         
   7  -6   5         10.76         26.62         5.01 o                         
   8  -6   5        411.67        406.39        14.45 o                         
   9  -6   5        176.76        166.19         7.23 o                         
  10  -6   5         19.92         26.75         3.48 o                         
  11  -6   5        665.41        643.55        36.85 o                         
  12  -6   5         63.32         95.40         9.84 o                         
  13  -6   5         59.86         55.72         8.74 o                         
  14  -6   5        113.75        136.90        13.61 o                         
  15  -6   5         10.84         10.65         9.83 o                         
  16  -6   5         32.27         35.16        10.63 o                         
  17  -6   5         77.23         92.87        14.04 o                         
 -14  -5   5         52.46         70.83         8.92 o                         
 -13  -5   5         13.09         21.25        12.67 o                         
 -12  -5   5          6.07         20.81         6.79 o                         
 -11  -5   5         66.10        103.44         9.58 o                         
 -10  -5   5          6.38         18.73         5.29 o                         
  -9  -5   5        416.99        426.43        13.74 o                         
  -8  -5   5         15.73         13.42         3.76 o                         
  -7  -5   5          0.88          5.46         2.98 o                         
  -6  -5   5        111.75        125.90        12.63 o                         
  -5  -5   5        390.41        362.80        16.15 o                         
  -4  -5   5        299.14        277.92         8.21 o                         
  -3  -5   5          0.59          1.67         1.48 o                         
  -2  -5   5         54.51         71.31         4.35 o                         
  -1  -5   5       1973.95       1837.21        66.64 o                         
   0  -5   5        135.64        142.16         4.11 o                         
   2  -5   5       3104.71       2672.55        68.90 o                         
   3  -5   5       1432.30       1346.07        36.20 o                         
   4  -5   5         84.04        108.93         6.19 o                         
   5  -5   5         88.29        120.09         6.14 o                         
   6  -5   5        226.54        257.05         9.36 o                         
   7  -5   5       1612.98       1603.67        38.53 o                         
   9  -5   5        285.39        271.55         9.32 o                         
  10  -5   5          7.27          6.68         3.56 o                         
  11  -5   5          1.13          3.51         2.91 o                         
  12  -5   5          2.98         12.57         5.45 o                         
  13  -5   5         33.39         50.69         8.73 o                         
  14  -5   5          1.08          7.00         8.65 o                         
  15  -5   5          0.17          8.60        10.64 o                         
  16  -5   5         13.89         16.78         9.82 o                         
  17  -5   5         39.88         40.28        10.80 o                         
 -15  -4   5          1.03         11.61         8.21 o                         
 -14  -4   5          3.77         39.65         8.42 o                         
 -13  -4   5         19.91         28.13         7.32 o                         
 -12  -4   5         35.29         44.30         6.82 o                         
 -11  -4   5         11.10         15.30         5.71 o                         
 -10  -4   5         61.41         62.15        13.87 o                         
  -9  -4   5          0.81         14.02         6.38 o                         
  -8  -4   5        108.90        123.35        10.05 o                         
  -7  -4   5         95.19        105.33         5.29 o                         
  -6  -4   5         23.32         24.61         2.72 o                         
  -5  -4   5        307.36        312.23         9.01 o                         
  -4  -4   5         28.29         34.72         7.14 o                         
  -3  -4   5       4559.44       4401.86       129.76 o                         
  -2  -4   5        754.38        722.88        18.93 o                         
  -1  -4   5       1282.96       1140.27        29.49 o                         
   0  -4   5         15.20         18.40         1.08 o                         
   1  -4   5        254.14        242.97         6.94 o                         
   2  -4   5         65.04         71.88         2.90 o                         
   3  -4   5       3285.24       3078.87        79.83 o                         
   4  -4   5       2334.06       2323.95        80.76 o                         
   5  -4   5         15.18         16.35         0.91 o                         
   6  -4   5        421.82        393.18         8.83 o                         
   7  -4   5         56.02         49.91         3.18 o                         
   8  -4   5        164.74        157.96         4.82 o                         
   9  -4   5        270.52        302.62         7.85 o                         
  10  -4   5        267.87        284.39        12.06 o                         
  11  -4   5          7.33         19.24         3.65 o                         
  12  -4   5         70.89         64.89         5.43 o                         
  13  -4   5         65.62         54.81         5.84 o                         
  14  -4   5         19.86         17.68         9.04 o                         
  15  -4   5        127.41        150.05        21.67 o                         
  16  -4   5         15.93         26.67        10.26 o                         
 -15  -3   5          9.22         12.80         8.08 o                         
 -14  -3   5         12.97         24.27         7.80 o                         
 -13  -3   5          5.42          7.33         7.97 o                         
 -12  -3   5         59.84         93.72         9.61 o                         
 -11  -3   5         24.97         32.62         5.74 o                         
 -10  -3   5        185.56        198.00         9.10 o                         
  -9  -3   5        164.73        159.65         7.68 o                         
  -8  -3   5         20.31         19.46         3.43 o                         
  -7  -3   5       1190.38       1214.75        32.08 o                         
  -6  -3   5         10.69         16.34         2.24 o                         
  -5  -3   5       2596.66       2458.68        63.32 o                         
  -4  -3   5        694.79        638.53        16.84 o                         
  -3  -3   5         69.52         64.45         3.52 o                         
  -2  -3   5        394.97        347.28        13.09 o                         
  -1  -3   5        605.91        585.77        32.33 o                         
   0  -3   5          8.36         11.78         0.76 o                         
   1  -3   5         65.64         77.18         1.86 o                         
   2  -3   5        531.80        498.41        21.85 o                         
   3  -3   5        256.85        284.45        13.64 o                         
   4  -3   5        288.86        336.48        18.13 o                         
   5  -3   5        941.83        880.53        16.20 o                         
   6  -3   5         26.90         30.96         3.78 o                         
   7  -3   5        780.33        756.28        19.98 o                         
   8  -3   5        471.45        494.34        13.78 o                         
   9  -3   5          7.48          7.27         2.65 o                         
  10  -3   5        427.92        431.43        12.86 o                         
  11  -3   5        371.15        397.31        12.66 o                         
  12  -3   5         14.13         19.12         4.71 o                         
  13  -3   5        214.11        217.90        12.04 o                         
  14  -3   5         29.70         44.56         6.82 o                         
  15  -3   5          6.49         15.94        12.67 o                         
  16  -3   5         40.41         59.27        11.12 o                         
 -15  -2   5         29.43         30.83        15.08 o                         
 -14  -2   5          5.76         19.56        12.79 o                         
 -13  -2   5         16.02         14.55         6.51 o                         
 -12  -2   5         35.96         35.00         6.00 o                         
 -11  -2   5         14.41         32.05         7.54 o                         
 -10  -2   5        176.61        194.49         8.69 o                         
  -9  -2   5        202.29        189.32         8.51 o                         
  -8  -2   5         16.77         12.84         2.72 o                         
  -7  -2   5         46.93         53.37         3.93 o                         
  -6  -2   5          2.44         12.72         2.76 o                         
  -5  -2   5          7.05          6.23         1.49 o                         
  -4  -2   5        501.98        500.30        13.22 o                         
  -3  -2   5        186.78        182.97         5.23 o                         
  -2  -2   5         17.67         15.55         1.62 o                         
  -1  -2   5         25.67         25.69         0.75 o                         
   0  -2   5         20.31         19.83         1.05 o                         
   1  -2   5          4.81          4.07         0.49 o                         
   2  -2   5        919.92        863.90        22.09 o                         
   3  -2   5       1947.59       1859.52        33.66 o                         
   4  -2   5         80.27         64.22         2.02 o                         
   5  -2   5        118.10        112.78         6.89 o                         
   6  -2   5        614.30        582.08        15.33 o                         
   7  -2   5         37.85         39.94         2.95 o                         
   8  -2   5        341.56        333.74         9.77 o                         
   9  -2   5        104.78        108.04         5.40 o                         
  10  -2   5         38.87         55.01         5.31 o                         
  11  -2   5         16.92         18.56         6.75 o                         
  12  -2   5          1.99          3.96         4.86 o                         
  13  -2   5          0.47          2.80         5.40 o                         
  14  -2   5          7.89         27.20         6.47 o                         
  15  -2   5          1.99          4.49        10.22 o                         
  16  -2   5          4.77          1.25        10.34 o                         
 -16  -1   5          4.98         11.81         7.86 o                         
 -15  -1   5         14.71         29.72         7.98 o                         
 -14  -1   5          3.93         17.37         7.23 o                         
 -13  -1   5         15.47         21.99         6.40 o                         
 -12  -1   5         83.21         97.06         8.66 o                         
 -11  -1   5          2.22         19.14         4.76 o                         
 -10  -1   5        153.65        138.76        12.10 o                         
  -9  -1   5        122.18        111.21         5.88 o                         
  -8  -1   5         42.14         47.60         4.23 o                         
  -7  -1   5         67.06         78.45         4.89 o                         
  -5  -1   5        154.29        155.89         4.73 o                         
  -4  -1   5        159.52        154.27         4.39 o                         
  -3  -1   5        113.17        117.27         3.47 o                         
  -2  -1   5         76.55         68.49         2.00 o                         
  -1  -1   5        704.29        674.63        17.28 o                         
   0  -1   5          0.81          2.46         0.54 o                         
   1  -1   5        296.48        305.02        19.08 o                         
   2  -1   5        423.80        398.87         7.34 o                         
   3  -1   5         43.20         43.27         1.13 o                         
   4  -1   5        426.13        391.22         7.33 o                         
   5  -1   5          2.22          4.37         2.31 o                         
   6  -1   5        354.11        310.03         8.81 o                         
   7  -1   5         28.15         24.58         3.62 o                         
   8  -1   5        122.12        117.64         7.90 o                         
   9  -1   5        146.91        155.30         7.90 o                         
  10  -1   5         92.45        109.62         8.71 o                         
  11  -1   5          6.04          5.70         4.31 o                         
  12  -1   5         53.03         78.35        11.66 o                         
  13  -1   5          0.18         13.67         5.97 o                         
  14  -1   5         48.52         59.05         7.21 o                         
  15  -1   5         41.33         39.71        11.06 o                         
  16  -1   5          1.06         -4.17        10.43 o                         
 -16   0   5          0.01          5.95         7.50 o                         
 -15   0   5         34.50         43.02         7.82 o                         
 -14   0   5          6.47          4.71         7.57 o                         
 -13   0   5         31.04         16.80         6.74 o                         
 -12   0   5         84.43        108.07         8.55 o                         
 -11   0   5          0.66         13.28         4.47 o                         
 -10   0   5        117.85        121.09         9.77 o                         
  -9   0   5         70.04         64.14         4.82 o                         
  -8   0   5         21.81         22.99         2.56 o                         
  -7   0   5        164.49        175.53         5.84 o                         
  -6   0   5          4.28          4.83         1.49 o                         
  -5   0   5        447.65        442.83        11.77 o                         
  -4   0   5        196.41        192.86         5.38 o                         
  -3   0   5          0.07          1.42         0.57 o                         
  -2   0   5        146.16        150.33         5.64 o                         
  -1   0   5         12.24         13.79         0.63 o                         
   0   0   5         46.67         43.64         1.06 o                         
   1   0   5         52.70         53.11         1.18 o                         
   2   0   5         22.00         22.53         0.76 o                         
   3   0   5         17.61         22.42         3.92 o                         
   4   0   5          0.94          1.39         0.72 o                         
   5   0   5        181.12        176.53         5.20 o                         
   6   0   5        297.25        292.13        11.47 o                         
   7   0   5        131.16        128.06         4.97 o                         
   8   0   5        556.65        565.47        15.58 o                         
   9   0   5         45.09         54.50         4.92 o                         
  10   0   5        454.90        449.98        14.40 o                         
  11   0   5         57.53         53.74         5.20 o                         
  12   0   5         50.48         71.90        15.16 o                         
  13   0   5         92.79        117.82        20.54 o                         
  14   0   5          2.42         12.69         6.91 o                         
  15   0   5         44.64         53.82         8.28 o                         
  16   0   5         31.46         37.97        12.23 o                         
 -16   1   5          5.31          4.21         7.46 o                         
 -15   1   5         17.96         38.46        11.05 o                         
 -14   1   5         12.02         16.55         6.52 o                         
 -13   1   5         20.32         17.00         5.70 o                         
 -12   1   5         25.33         23.87         5.17 o                         
 -11   1   5          0.84          3.17         4.18 o                         
 -10   1   5         56.98         59.53         7.22 o                         
  -9   1   5         47.49         25.10         4.25 o                         
  -8   1   5          0.14          4.10         2.23 o                         
  -7   1   5         58.80         60.19         3.28 o                         
  -6   1   5          1.26         -1.31         1.31 o                         
  -5   1   5        441.70        438.04        11.73 o                         
  -4   1   5        126.88        132.75         3.92 o                         
  -3   1   5         77.49         71.18         2.14 o                         
  -2   1   5          6.79          8.89         0.81 o                         
  -1   1   5          2.41          2.92         0.27 o                         
   0   1   5        349.01        319.25         6.75 o                         
   1   1   5        135.25        129.24         2.72 o                         
   2   1   5         67.09         50.95         1.32 o                         
   3   1   5         65.31         63.95         2.18 o                         
   4   1   5         81.30         72.81         2.48 o                         
   5   1   5        325.39        318.97         8.81 o                         
   6   1   5        408.74        393.17        11.00 o                         
   7   1   5         53.22         57.09         5.57 o                         
   8   1   5        508.55        539.67        32.38 o                         
  10   1   5        165.91        175.77         8.21 o                         
  11   1   5         99.99         94.40         7.93 o                         
  12   1   5          0.80          1.50         5.95 o                         
  13   1   5        118.26        110.99        14.33 o                         
  14   1   5         40.40         38.56         9.77 o                         
  15   1   5         11.93         15.97         9.30 o                         
 -17   2   5          4.95         -2.96        10.57 o                         
 -16   2   5          3.12          7.00         7.57 o                         
 -15   2   5         50.18         61.51        10.85 o                         
 -14   2   5          8.12         13.69         6.25 o                         
 -13   2   5         85.40         81.59         7.36 o                         
 -12   2   5         51.85         56.53         8.38 o                         
 -11   2   5         47.87         58.75         5.46 o                         
 -10   2   5        157.87        156.67         7.85 o                         
  -9   2   5        137.69        126.45         5.41 o                         
  -8   2   5         19.42         18.40         2.75 o                         
  -7   2   5        342.86        350.02        12.40 o                         
  -6   2   5         26.56         32.26         4.17 o                         
  -5   2   5       1104.76       1050.10        27.21 o                         
  -4   2   5        368.08        365.90        13.56 o                         
  -3   2   5         49.16         44.24         1.06 o                         
  -2   2   5          0.57          0.95         0.41 o                         
  -1   2   5         59.68         67.24         2.84 o                         
   0   2   5        137.51        117.63         3.43 o                         
   1   2   5         42.65         33.99         1.01 o                         
   2   2   5         69.20         68.57         2.27 o                         
   3   2   5        544.30        555.29        22.78 o                         
   4   2   5         12.77          6.43         0.92 o                         
   5   2   5         88.08        138.44         4.65 o                         
   6   2   5         37.12         40.21         3.85 o                         
   7   2   5          1.50          9.44         3.44 o                         
   8   2   5        176.52        191.35         7.69 o                         
   9   2   5         86.69        109.20        13.44 o                         
  10   2   5        135.46        173.15         8.64 o                         
  11   2   5         35.10         41.29         5.45 o                         
  12   2   5          7.76         20.60         8.66 o                         
  13   2   5         22.47         32.97         6.91 o                         
  14   2   5          3.66          8.94         7.22 o                         
  15   2   5          1.20          3.01         7.66 o                         
 -17   3   5         24.62         24.70        10.47 o                         
 -16   3   5          2.34         11.30         8.01 o                         
 -15   3   5        130.69        134.74        10.57 o                         
 -14   3   5         45.12         57.66         9.88 o                         
 -13   3   5        109.21        102.29         8.52 o                         
 -12   3   5        240.95        239.22         9.78 o                         
 -11   3   5          0.43         -2.11         5.06 o                         
 -10   3   5        181.95        203.90         7.63 o                         
  -9   3   5        330.27        318.40        10.57 o                         
  -8   3   5          2.02          5.20         2.22 o                         
  -7   3   5        176.27        174.24         5.63 o                         
  -6   3   5        143.40        168.23         5.14 o                         
  -5   3   5        194.61        174.14         4.13 o                         
  -4   3   5        557.28        522.86        20.32 o                         
  -3   3   5         30.29         32.10         1.42 o                         
  -2   3   5          0.72          5.17         0.61 o                         
  -1   3   5         31.75         26.48         1.63 o                         
   0   3   5       1383.57       1275.87        26.70 o                         
   1   3   5         56.33         65.42         9.44 o                         
   2   3   5        391.94        389.64        10.24 o                         
   3   3   5        132.19        135.26         3.99 o                         
   4   3   5          2.99          7.10         1.02 o                         
   5   3   5         33.88         47.57         3.16 o                         
   6   3   5        115.53        125.58         4.99 o                         
   7   3   5          1.39         10.96         2.73 o                         
   8   3   5        338.67        371.56        11.50 o                         
   9   3   5         43.66         84.72         6.90 o                         
  10   3   5        150.30        151.38        15.35 o                         
  11   3   5         21.25         17.13         5.56 o                         
  12   3   5          0.14          8.62         6.09 o                         
  13   3   5          1.61          4.73         6.91 o                         
  14   3   5         15.37         17.32         7.37 o                         
  15   3   5         12.66          6.31         8.49 o                         
 -17   4   5         44.70         34.54        10.82 o                         
 -16   4   5         55.67         57.05         7.83 o                         
 -15   4   5         15.25         18.08         6.52 o                         
 -14   4   5        185.81        223.12        11.09 o                         
 -13   4   5          1.08          3.78         5.14 o                         
 -12   4   5        101.37         99.77         6.05 o                         
 -11   4   5          1.71         -1.19         2.83 o                         
 -10   4   5         16.09         14.78         2.51 o                         
  -9   4   5          4.84         12.38         2.25 o                         
  -8   4   5        410.48        391.30         9.05 o                         
  -7   4   5         51.57         56.26         4.11 o                         
  -6   4   5         34.77         38.93         2.23 o                         
  -5   4   5         23.46         25.21         1.50 o                         
  -4   4   5         41.82         44.12         1.99 o                         
  -3   4   5         33.57         34.37         3.07 o                         
  -2   4   5        571.84        481.88        17.98 o                         
   0   4   5        411.13        387.16        11.28 o                         
   1   4   5       1634.64       1635.65        42.01 o                         
   2   4   5         21.50         24.37         1.87 o                         
   3   4   5        179.88        194.80         5.50 o                         
   4   4   5        251.04        257.13        15.37 o                         
   5   4   5         55.71         65.07         9.62 o                         
   6   4   5        203.68        212.38         7.14 o                         
   7   4   5         73.93         74.07         6.45 o                         
   8   4   5         15.45         21.43         4.11 o                         
   9   4   5          8.96         17.12         4.33 o                         
  11   4   5        114.67        158.81        13.84 o                         
  12   4   5          0.06          9.72         6.50 o                         
  13   4   5         26.66         22.93         8.92 o                         
  14   4   5          1.04         -1.74         7.16 o                         
 -17   5   5          2.35         12.84         9.52 o                         
 -16   5   5         59.59         61.51        10.66 o                         
 -15   5   5          0.82         12.43         6.56 o                         
 -14   5   5          4.03          5.37         8.27 o                         
 -13   5   5        164.92        179.31         9.89 o                         
 -12   5   5         33.23         39.74         5.71 o                         
 -11   5   5         55.67         72.18         6.30 o                         
 -10   5   5          5.04         10.02         2.51 o                         
  -9   5   5         72.51         51.43         4.89 o                         
  -8   5   5         28.83         33.34         2.93 o                         
  -7   5   5         11.93         13.85         2.09 o                         
  -6   5   5        227.56        226.80         7.50 o                         
  -5   5   5        627.20        585.42        36.24 o                         
  -4   5   5         16.86         24.11         2.26 o                         
  -3   5   5        188.34        193.93         9.42 o                         
  -2   5   5        120.91        135.16         6.15 o                         
   0   5   5         15.61         23.98         2.26 o                         
   1   5   5        113.74        111.59         7.88 o                         
   2   5   5          6.08          7.55         1.46 o                         
   3   5   5        349.38        327.47         8.81 o                         
   4   5   5         87.50        100.94         5.97 o                         
   5   5   5        144.41        164.39         5.90 o                         
   6   5   5         24.85         51.60         4.40 o                         
   7   5   5         59.40         63.54         8.79 o                         
   8   5   5         76.52         77.01         6.30 o                         
   9   5   5          6.55          9.05         4.61 o                         
  10   5   5         60.01         59.61         6.02 o                         
  11   5   5         47.29         56.83         6.82 o                         
  12   5   5         27.99         41.68         7.20 o                         
  13   5   5         15.18         20.87         7.24 o                         
  14   5   5          6.87         -0.67         9.51 o                         
 -17   6   5          3.16          0.41         9.07 o                         
 -16   6   5         30.53         34.43         9.43 o                         
 -15   6   5         59.09         65.25         6.83 o                         
 -14   6   5         13.64         29.38         7.13 o                         
 -13   6   5        300.91        318.48        11.78 o                         
 -12   6   5         97.87         99.75         7.65 o                         
 -11   6   5          8.39         13.76         3.70 o                         
 -10   6   5        746.62        774.89        26.93 o                         
  -9   6   5         88.15        171.90         5.86 o                         
  -8   6   5        626.88        627.77        15.53 o                         
  -7   6   5        156.85        180.85         4.78 o                         
  -6   6   5          7.86         14.14         1.39 o                         
  -5   6   5         61.92         53.10         4.32 o                         
  -4   6   5       3326.33       3067.36       108.37 o                         
  -3   6   5        138.00        158.73         6.97 o                         
  -2   6   5        122.70        103.04         5.34 o                         
  -1   6   5         66.63         58.88         2.88 o                         
   0   6   5        411.46        387.45        14.48 o                         
   1   6   5          3.60          4.24         1.64 o                         
   2   6   5        359.02        405.77        10.70 o                         
   3   6   5        163.23        174.39         5.19 o                         
   4   6   5        217.52        235.32         7.25 o                         
   5   6   5        465.21        480.95        15.01 o                         
   6   6   5         50.03         51.78         6.01 o                         
   7   6   5        110.46        106.33         8.97 o                         
   8   6   5        441.15        437.80        13.91 o                         
   9   6   5          1.93         16.45         5.00 o                         
  10   6   5        202.62        211.83        12.39 o                         
  11   6   5         31.77         30.45         6.79 o                         
  12   6   5          2.02          4.90        10.62 o                         
  13   6   5         13.78         15.42         7.73 o                         
 -17   7   5         56.91         45.69         9.88 o                         
 -16   7   5          3.58          6.97         9.02 o                         
 -15   7   5         69.86         57.60         9.46 o                         
 -14   7   5        248.08        255.50        14.91 o                         
 -13   7   5          0.21         15.21         4.71 o                         
 -12   7   5        682.44        725.27        20.42 o                         
 -11   7   5         57.46         69.94         4.73 o                         
 -10   7   5        203.45        203.00         6.02 o                         
  -9   7   5        266.14        274.60         7.38 o                         
  -8   7   5        411.19        423.83        10.92 o                         
  -7   7   5         91.41        102.23         4.28 o                         
  -6   7   5        225.39        245.73         7.28 o                         
  -5   7   5          4.35         23.32         4.11 o                         
  -4   7   5          2.54          4.38         1.64 o                         
  -3   7   5       1189.46       1133.96        41.91 o                         
  -2   7   5       2499.61       2217.40        81.10 o                         
  -1   7   5        115.87        119.06         4.96 o                         
   0   7   5       1557.12       1469.77        53.23 o                         
   1   7   5        753.04        795.05        18.77 o                         
   2   7   5        330.34        309.21         8.35 o                         
   3   7   5       1084.98       1023.22        27.09 o                         
   4   7   5        531.37        516.33        24.60 o                         
   5   7   5        203.20        199.77         7.27 o                         
   6   7   5        393.08        415.95        12.54 o                         
   7   7   5         44.40         37.76         4.34 o                         
   8   7   5        172.56        163.08         8.60 o                         
   9   7   5         51.87         70.18        10.59 o                         
  10   7   5          8.87         26.05         6.07 o                         
  11   7   5         45.58         49.13         7.20 o                         
  12   7   5          1.20         13.70         7.19 o                         
  13   7   5         23.49         23.11         7.87 o                         
 -17   8   5         18.70         29.97         8.63 o                         
 -16   8   5        140.81        157.84        14.35 o                         
 -15   8   5         10.16         10.71         8.65 o                         
 -14   8   5         79.08         59.67        12.84 o                         
 -13   8   5         45.47         46.69         5.31 o                         
 -12   8   5          1.22         -3.92         3.99 o                         
 -11   8   5        330.71        340.74         9.24 o                         
 -10   8   5        633.20        659.15        18.47 o                         
  -9   8   5        114.34        131.25         5.61 o                         
  -8   8   5         38.65         42.36         3.69 o                         
  -7   8   5          3.51          6.15         1.81 o                         
  -6   8   5        212.04        202.44         6.34 o                         
  -5   8   5         26.48         40.10         2.43 o                         
  -4   8   5       2575.18       2447.78        89.68 o                         
  -3   8   5        388.56        359.13        14.82 o                         
  -2   8   5       1076.59       1062.88        40.48 o                         
  -1   8   5         74.50         47.73         2.91 o                         
   0   8   5         91.38         86.89         3.76 o                         
   1   8   5        917.31        923.62        29.26 o                         
   2   8   5        758.99        769.60        28.82 o                         
   3   8   5         96.69         96.46         4.67 o                         
   4   8   5          0.93          2.99         2.72 o                         
   5   8   5          1.96          3.95         3.17 o                         
   6   8   5         13.02         12.55         4.21 o                         
   7   8   5         32.87         88.45         7.14 o                         
   8   8   5          4.47         14.02         5.15 o                         
   9   8   5         29.69         36.75         6.63 o                         
  10   8   5         19.68         14.31         6.63 o                         
  11   8   5          4.36          4.56         7.16 o                         
  12   8   5          7.71         15.38         7.62 o                         
 -17   9   5         29.93         31.55         8.61 o                         
 -16   9   5          7.42         15.57         8.61 o                         
 -15   9   5          7.20         11.94         8.24 o                         
 -14   9   5        130.15        156.27        18.24 o                         
 -13   9   5        117.35        146.70        11.26 o
[truncated: 2,658,502 more chars]
